# Supplementary material for: Stable de novo protein design via joint conformational landscape and sequence optimization
Source: Nat Commun. 2025 Dec 24;17:8. doi: 10.1038/s41467-025-66526-w (PMC12764529; doi:10.1038/s41467-025-66526-w)
Supplement: Supplementary file 3 — Supplementary Data 1 [file 41467_2025_66526_MOESM3_ESM.csv]

	name	sequence	Full Seq PLDDT	Half Masked ESMFold Plddt	Max Half Masked ESMFold Plddt	Half Masked ESMFold Average Plddt	ESM Score	AF_plddt	inter_pae	log10_K50_t	log10_K50_t_95CI	log10_K50_c	log10_K50_c_95CI	deltaG_t	deltaG_t_95CI	deltaG_c	deltaG_c_95CI	deltaG	deltaG_95CI	unconditional_CE	conditional_CE	Hybrid Composite Score	log10_K50_t_95CI_high	log10_K50_t_95CI_low	log10_K50unfolded_t	log10_K50_c_95CI_high	log10_K50_c_95CI_low	log10_K50unfolded_c	deltaG_95CI_high	deltaG_95CI_low	dg_IF	dg_kcalmol	log_CE_mask	CE_mask	PLDDT_mask	log_CE_full	CE_full	PLDDT_full	CE_avg_mask	log_CE_avg_mask	af_plddt_recyc0	af_plddt_recyc1	af_plddt_recyc2	af_plddt_recyc3	af_plddt_recyc4	af_plddt_recyc5	af_plddt_recyc6	af_plddt_mask015_recyc0_avg8	af_plddt_mask015_recyc1_avg8
0	r1_100_TrMRF	GLTVTLDGNSLTVTADAGDKTVTVTAPVFHPEKGLVTVVTVTATREDGALVLHTESRTIRLPPLPPLHPDLS	58.42219924926758	[64.6432876586914, 74.1005630493164, 59.18252182006836, 75.9249267578125, 59.88718032836914, 78.1556167602539, 64.0965347290039, 74.8100357055664]	78.1556167602539	68.85008335113525	8.110334978084026	50.90946819123509	23.673170000000002	0.7860525063797166	0.412114950885177	1.7299241976447923	0.3753279653267021	2.215007455058553	0.5753641374698557	4.1772484422345935	1.1381773453151665	3.5910872796343085	0.8654080688488821	1.970990434910304	1.8201885023972808	37.82579840519604	0.9027703550003218	0.4906554041151447	-0.87364864	1.8893505331161304	1.5140225677894283	-1.0642681	4.067298936982998	3.201890868134116	25.730913922423497	3.2957123517680986	[1.6011057027721565, 1.4895324236140612, 2.1853544827702884, 1.4731166412098629, 2.2454118533710172, 1.4867330032890567, 1.7315695250671037, 1.466954018845236]	[0.4582859779666166, 0.4700937730796344, 0.30872431365199465, 0.474812573809926, 0.2972611482180323, 0.4689779694319305, 0.4390442150793654, 0.4708023292768155]	[69.7856, 74.760376, 58.80689, 77.51018, 60.38581, 77.19032, 65.2513, 73.70914]	2.0285100478904945	0.3711002788027385	56.279015	0.4235002875642894	1.7099722063673477	71.07632575757577	76.60062500000002	78.96405303030303	79.74147727272727	80.27278409090908	80.5999053030303	80.62335227272727	71.31799952651514	76.64955492424242
1	r1_112_JUSTAS	AAVIPTPTAEPVKVETLSTEVSPSLFPSPAAGGPRVLRTVVTTKTTVAVQTEDAWVEVETTTTTTEVLPPES	49.82571411132813	[52.30461502075195, 46.26884841918945, 51.31832504272461, 48.49398422241211, 59.80108642578125, 50.73735809326172, 50.40890121459961, 51.93649673461914]	59.80108642578125	51.40870189666748	9.519073925777588	41.21855558031765	23.164436	-0.924087527424905	0.0823828760729866	-1.4307376117955757	0.0691557521432284	-0.5460840682818746	0.4271633293911844	-15.0	20.0	-1.0	1.1435190986684085	2.194685615918425	2.074665341752353	24.779274450714755	-0.8921454444306371	-0.9745283205036238	-1.0670667	-1.3924634911319194	-1.4616192432751478	-1.3828639999999999	-0.9094368770419798	-2.0529559757103883	16.749294520821422	2.360422343521254	[1.9797296596359388, 1.9627953652633463, 1.9121664595487806, 1.9117466701393304, 1.6830087907424394, 1.8534348655242496, 1.9713981488371783, 1.9571808867841676]	[0.4505199195355077, 0.39272865784242816, 0.4331955631176323, 0.40822382626441966, 0.47518391246663494, 0.43416968817435675, 0.4461907412994902, 0.41917046768821636]	[51.976685, 46.223846, 51.380756, 48.89557, 62.001713, 50.270344, 50.272896, 52.62227]	1.9626460618810224	0.4284716210456311	49.595234000000005	0.43242284704858575	1.903932605809429	59.72821292775665	70.4034030418251	74.07342205323195	76.02452471482889	76.79366920152091	77.15254752851709	77.36325095057036	59.61572243346007	70.34543250950571
2	r1_112_TrMRF	EPIIPDEKDKPLLLKVLSVEVDPEIYPLPGPKGPPVLKVKVKVKMKVLAYTENKPVEKEYTFTLTFYFPPKS	72.5831527709961	[65.5413589477539, 74.89350128173828, 74.7393569946289, 72.44041442871094, 76.20439910888672, 74.42900848388672, 74.06346130371094, 72.68230438232422]	76.20439910888672	73.12422561645508	9.717854677271662	62.04225540196701	15.651415	1.0233311538064518	0.3878174879259549	1.4931801583887745	0.3750470754006949	3.0946459004119418	0.5367495557415984	5.6530596043797265	0.7443550675491197	5.155529834311079	0.8973706541887374	2.0861954425971527	1.836309016183304	39.82130729197253	1.1467607551424022	0.7589432672164472	-1.2813089	1.6759343814751373	1.3008873060744424	-2.5778046000000003	5.583005595212307	4.6856349410235705	19.692878901958466	2.6669489215254245	[1.676021903106361, 2.064131877718843, 2.0741502781387533, 1.8699961306796131, 2.1472876756003565, 2.014001855948036, 1.9546475528527827, 1.9928095729699289]	[0.4882416123050264, 0.5045101851353333, 0.5035930892043524, 0.49918842281096504, 0.5062823659074679, 0.5041409737692683, 0.5004154728678285, 0.4997626412509558]	[64.72611, 75.70473, 74.57614, 70.39499, 76.80875, 75.527725, 72.387665, 72.00558]	1.882071680675755	0.4962953942685779	72.72306999999999	0.5007668454063997	1.9741308558768342	72.14279310344827	77.8258620689655	78.81143103448277	79.51844827586207	79.98824137931034	80.32675862068966	80.61562068965517	73.01420043103448	77.86613362068965
3	r1_114_JUSTAS	MKYTLTLTDPTTPTTSTLTVPNDPEKALALLREAKAANPNLTATLTGVTSEEIVEAAKKAGLKDIKPKTAAS	67.62363433837889	[72.70405578613281, 74.25083923339844, 71.3305892944336, 65.6181411743164, 75.33811950683594, 76.1535415649414, 68.77922821044922, 75.15802764892578]	76.1535415649414	72.4165678024292	6.655916401504713	72.69082439453295	29.297584999999998	-0.7907023274903655	0.116230229883657	-1.9996425436317664	0.2573881195077867	0.1502590146749269	0.2657829125817521	0.3011554237790707	0.5370881187352265	0.3164534494977493	0.5331182505066138	1.6204621744925651	1.6286506784809631	44.464149838424454	-0.709114176336302	-0.8253444062199591	-1.1514958999999998	-1.8420155168908112	-2.0994036363985984	-2.4278698	0.5716332704797265	0.0385150199731127	25.665978119184732	3.2889503409066867	[2.481561919556262, 2.5445794423186454, 2.465159921382402, 2.519992626614388, 2.5710368263760253, 2.715554805768224, 2.6093224070172556, 2.5963680388887567]	[0.2154216253135196, 0.21772172674524887, 0.204684512439081, 0.20187138662223608, 0.22285130997949867, 0.2164264920560008, 0.21116601014292832, 0.21760225533618097]	[71.47399, 75.65294, 67.47571, 66.65325, 77.707115, 76.17383, 70.76043, 74.21364]	2.574332001143369	0.2064209611355257	68.67533	0.21346816482933678	2.5629469984902453	70.01863117870722	72.20260456273766	72.67667300380228	72.63024714828896	72.9388403041825	73.36404942965781	73.76941064638784	69.71387119771863	71.95786359315589
4	r1_114_TrMRF	PKYVIKAVNPKVGEVKTIEVDDDPEKAIEALKALKKADPDIKFYISGVKSDELIEAAKEAGLEDLNFTEVES	72.86687469482422	[72.7770767211914, 75.95297241210938, 79.61795806884766, 73.15888214111328, 74.44792938232422, 74.38272094726562, 78.00628662109375, 76.7015609741211]	79.61795806884766	75.6306734085083	8.796176351128913	79.16694356409003	29.265888	1.5246645303563744	0.2061542693760769	1.339463474869656	0.3020357117384888	3.197802724288112	0.3104925080863299	4.016111537023245	0.5310762347799933	4.0209874924956175	0.6409975312895155	1.658817108316408	1.4720383873927654	51.37819370489604	1.6385221947409772	1.4323679253649002	-0.8231652	1.5166463500998275	1.2146106383613389	-1.5612068000000001	4.355857476754271	3.7148599454647564	27.220344693632804	3.4508124129039532	[2.364507697441095, 2.3146309479554907, 2.406267724788411, 2.3039021009602827, 2.58192016712373, 2.2738458151507226, 2.4554855396520536, 2.3119975469667606]	[0.22560484836522365, 0.22958430827019988, 0.233351692388962, 0.22159719602450792, 0.21934914922136048, 0.2336457969214442, 0.22256034681221562, 0.23095746554524998]	[75.98525, 76.99067, 78.46166, 73.13284, 74.73941, 76.90084, 78.033966, 77.06703]	2.418430870402183	0.2187812605773126	73.8253	0.22708135044364547	2.3765696925048183	79.13143884892088	81.28127697841727	81.08030575539568	83.55397482014388	82.44746402877699	82.0058273381295	82.15663669064747	78.07908947841726	81.21285971223024
5	r1_114_TrROS	WMWVIKVRNPKNGKKRTIMIPDDPERAKNQIKNLKKQDPNMTVEIIGIKEPEVRKAAKEAGLDDIEVEPMPS	62.9818000793457	[70.07559967041016, 71.86297607421875, 63.86768341064453, 72.4190673828125, 67.01380920410156, 66.09427642822266, 68.4117660522461, 62.26274490356445]	72.4190673828125	67.7509903907776	11.306959000547463	64.7485464322142	28.151058000000003	-0.7174315151183079	0.1084998566263117	-1.6977898681446109	0.3857954845865599	0.7575919963691791	0.1826623510253984	0.6658008823586817	0.6697748183284444	0.7263060319068734	0.6197361622163335	1.9659517499755303	1.9989348574672383	33.89354592406371	-0.6471832355361988	-0.7556830921625106	-1.3885908000000002	-1.4633434358226447	-1.8491389204092048	-2.3159466	1.0806309563833358	0.4608947941670023	16.563041297486052	2.341027090727725	[2.6304613584768726, 2.2796824085560807, 2.4551427324260695, 2.3361593778581704, 2.656218269962245, 2.436284720325416, 2.417120645745946, 2.3377447290705686]	[0.21024299785510356, 0.22173667343163803, 0.20091797095432254, 0.22252682686193645, 0.20357475229942568, 0.20509150781943547, 0.21696427973724694, 0.20754503078361933]	[70.93041, 72.851585, 63.47714, 72.01848, 63.156414, 66.298584, 71.88334, 68.122284]	2.4461737600013773	0.1955870925199123	63.02795	0.211075004967841	2.4436017803026715	68.61900000000001	68.58918965517242	68.29315517241379	67.56355172413792	67.11922413793103	66.68713793103448	66.57886206896552	69.12707543103448	68.64191594827585
6	r1_114_TrROS_Hall	MMLIIKVKNKKTGKTETIKIDMSVEEIKNAIKELKKKNPNAKVTIIGVKTEEVRKALKEAGIEKIEVKPLPS	65.20693969726561	[65.99344635009766, 67.4207534790039, 66.9681396484375, 65.01026153564453, 73.11328125, 60.52144241333008, 62.48752212524414, 63.0865364074707]	73.11328125	65.57517290115356	5.611689577745622	73.01987662230258	29.53652	1.1663017176906232	0.3210528817021832	0.9389283275483072	0.2942223728843856	3.0085483985431063	0.4507034043988644	3.500387686119291	0.4348853644214507	3.5126518973278475	0.6291342015879389	1.6654726300939693	1.6307609154409632	40.2113959687474	1.2789224940051207	0.9578696123029374	-1.0683641000000001	1.1121278696939372	0.8179054968095516	-1.6437683	3.8910089263827854	3.2618747247948456	24.76177684683353	3.194792441572485	[2.8527729174110616, 2.702683845538433, 2.831761369576784, 2.552466746122248, 2.7123655720187685, 2.894940777637392, 3.0288979299426986, 2.5687957840826647]	[0.18755962187123346, 0.20810408858877852, 0.20053416479519215, 0.2035558695363463, 0.21017188729896147, 0.18117123946463612, 0.18472889511022023, 0.20046860316143658]	[63.49713, 72.56923, 67.14115, 65.99295, 73.6684, 60.560658, 64.14589, 65.69076]	2.9902734554907444	0.18676552108102698	65.777534	0.1970367962283506	2.7680856177912565	76.29959147424513	79.3573001776199	80.29712255772647	79.92440497335701	80.67273534635879	80.57806394316162	80.85230905861455	76.41316829484903	79.24974245115453
8	r1_115_JUSTAS	GMILFKVKLTDPKGKKEIAEVDIPIPVPEEVLPAMPEELKEKLREEAEKAAEEIREKLGNVLVEPEFTLLES	66.22185516357422	[73.98958587646484, 75.57624053955078, 73.9522705078125, 73.99170684814453, 71.5364990234375, 74.49283599853516, 71.86524200439453, 77.17501068115234]	77.17501068115234	74.07242393493651	8.62810592499852	74.7105321659831	29.806568	-0.7680124873783676	0.1051726628719373	-2.298944702803876	0.3001219211393233	-15.0	23.51762818029861	-15.0	20.0	-1.0	9.451477273725496	2.1095471281113345	1.961942239303763	37.75464050420909	-0.7281946063260479	-0.8333672691979853	-0.7606454	-2.1249237557847183	-2.4250456769240407	-1.8336238999999999	-1.8270908591623056	-11.278568132887802	18.417863515205678	2.534176745565914	[1.8880663648677016, 1.8751121029575764, 1.8254486426071919, 1.8264689482999183, 1.8789820691037376, 1.8891672360660532, 1.8941945819136299, 1.8053384506775834]	[0.3622638997856284, 0.3773519850356212, 0.37116526447153714, 0.37306521516610924, 0.3624455939857277, 0.3662479028527331, 0.3644115403589008, 0.38043090482311126]	[75.049545, 77.41839, 75.40589, 76.45377, 73.32799, 76.19554, 74.282555, 77.88335]	1.9808122112325013	0.3492753687318328	67.40850999999999	0.3696727883099211	1.860347299561674	65.30646748681899	71.13267135325133	75.94560632688929	77.75353251318103	78.72523725834799	79.13636203866432	79.63776801405976	66.27032513181018	72.40564147627416
9	r1_115_TrMRF	GMVLVRVELYRPDEEELVAEVEIPFPVPESLLENLSEEEREKLREEAEKAAEKLAEELGDVEVKPEIYTDLS	73.5652084350586	[70.6939697265625, 78.9188232421875, 71.41938018798828, 77.7156982421875, 66.5998764038086, 72.60420989990234, 78.02971649169922, 75.14447784423828]	78.9188232421875	73.89076900482178	6.073216226986272	82.0858014107381	29.660346999999998	-0.0089924215679992	0.0768678391337273	-1.4711534438616214	0.2219538900010447	0.1467207501377855	0.1897557122225578	-15.0	23.665818443491453	-0.316786818813985	0.8403975665785208	1.5341324015736233	1.5541992742610804	47.54266085985144	0.0113086534816351	-0.0655591856520921	-0.36766028	-1.3430817742984835	-1.5650356642995282	-1.3845463	0.0899149583604695	-0.7504826082180514	24.50739480275661	3.1683026769249083	[1.8910146990989578, 1.8603382634933818, 1.8821635486494768, 1.7483577761524198, 1.8879541552818675, 1.8249327765421897, 1.8855546195137534, 1.7950084505746644]	[0.35706792876884813, 0.3641710221439784, 0.3441527967083784, 0.3656364078278337, 0.34645399210596894, 0.3660908866506795, 0.3589137201200682, 0.3613869099123243]	[71.308975, 79.14741, 68.20283, 77.02442, 69.35505, 72.20389, 77.728, 74.52332]	2.0260596314178554	0.3498135583354718	71.543976	0.35798420802975994	1.846915536163339	80.90846551724137	81.63931034482759	82.99660344827586	84.15236206896552	84.76241379310346	85.19489655172414	85.51508620689657	80.88630387931035	82.26322413793105
10	r1_115_TrROS	YMVFIRIEVEDPKNGEEKAEIPIPIPIPPGDLKNMPPEDREKMIEEAKYFAEELAEEKGNVKIKPEIQWFES	66.5877685546875	[65.05829620361328, 65.27213287353516, 67.91062927246094, 64.7471694946289, 66.4850845336914, 66.22019958496094, 65.76551818847656, 65.51688385009766]	67.91062927246094	65.8719892501831	11.747620429353967	62.449589615337565	27.32938	-0.7098104798582434	0.1080952984947121	-1.8376857862954024	0.3531430458857063	-0.2464567875426065	0.3845967337075535	-0.2264332564498386	1.3150838138396632	-0.0292826514365275	0.4643936040893732	2.0695061986608345	2.005304335570452	32.848873899953155	-0.6648907757599206	-0.7729860742546327	-0.9281924000000001	-1.6409424140646032	-1.9940854599503093	-2.0621376000000002	0.1890952652277252	-0.275298338861648	17.259937507100403	2.4135975295865717	[1.9396146865553074, 1.9731695967560698, 1.8488357965385378, 1.9247689293376817, 1.9306939408402939, 1.8528531975116413, 1.8908221673459602, 1.8983588626484327]	[0.3400426532293249, 0.33730627677627, 0.35579085618592204, 0.33920361967530105, 0.3395498579852697, 0.3547216379218964, 0.34867324410947936, 0.3459579296365467]	[65.54426, 64.44701, 68.035835, 64.721436, 66.69955, 66.94532, 65.20679, 64.56058]	1.853783547237988	0.3548708391332195	66.50186	0.34515575944000126	1.9073896471917406	65.93451776649746	67.22957698815566	67.1969543147208	67.47661590524535	67.51822335025382	67.46857868020305	67.4522165820643	65.96821912013536	67.49002326565143
11	r1_115_TrROS_Hall	MMYLIRVTVYDEETEEEVEEIEILIELSEEELKNMSEEEREKLLEEALKKAEELAKEYPNLKIEVEIVELPS	75.64550018310547	[77.30072784423828, 75.95970153808594, 76.16312408447266, 76.98392486572266, 78.4066162109375, 75.55509185791016, 80.52788543701172, 75.52449035644531]	80.52788543701172	77.05269527435303	4.361500326092582	80.31260952622058	29.902094	1.6351241140194819	0.1637205445306118	0.9331257695351424	0.1231242965702799	3.5153861821631893	0.2563425550330125	4.011247699819681	0.1798650023679076	3.8282164707121096	0.2755407980672699	1.6850884490605398	1.4952807046295893	51.53058889597623	1.740291102135537	1.5765705576049251	-0.93457437	0.9886318142272762	0.8655075176569963	-2.0319767	3.9869548298372166	3.711414031769946	29.69379347842187	3.708381992607016	[2.040088191005562, 2.2486583384166026, 1.931524084950453, 2.3328034493689933, 2.4483289545320943, 1.952019275322322, 2.0896888429210656, 1.9697033191821458]	[0.3555623065608548, 0.35070112274299703, 0.3621291688512911, 0.3546817480649821, 0.35064817900999934, 0.35818972569618296, 0.3566910651318656, 0.3587889180736108]	[78.230225, 77.06316, 76.60369, 77.58013, 79.4287, 76.10035, 81.12057, 76.88737]	1.8941879183819104	0.3671220052835094	75.492584	0.355924029266473	2.126601806962405	76.74491666666667	81.91063333333334	81.43866666666666	82.3274	82.16566666666667	82.06271666666666	81.77919999999997	76.97606458333334	81.55173333333335
13	r1_119_JUSTAS	GMIVEIVESPEGTVTLYEVLLPGGTPILVGAADEEKLRERVAKELGVSFEKLKITKTTTLSPEELAALLAAS	77.1274185180664	[78.82514190673828, 76.35016632080078, 57.62106704711914, 58.19630813598633, 77.25344848632812, 75.3581771850586, 74.78148651123047, 77.6592788696289]	78.82514190673828	72.00563430786133	8.140133058908312	73.19968853684695	29.199415000000002	0.1150954407203563	0.0279666478344009	-0.6144340303254276	0.0751620367287264	1.4031400286126987	0.0407899394985449	1.7335448299052276	0.1057184220069835	1.6630618881570285	0.2893812740171759	1.995159262195333	1.985230540109666	36.27066622896285	0.1356813682183958	0.1077147203839949	-0.9709306000000001	-0.5786970615421015	-0.653859098270828	-1.9328098000000002	1.7896852715655878	1.5003039975484118	19.52069215010852	2.649018463625036	[2.34235299962612, 2.371364237729512, 2.297810097675689, 2.6771633719171506, 2.3798901872260965, 2.4466630107313683, 2.412205882883681, 2.340871083431837]	[0.2821357076892029, 0.2692908443509489, 0.2892660175762927, 0.21992170960533777, 0.277734713958642, 0.2635634858453275, 0.2715849701413161, 0.2809787694112686]	[79.29418, 76.03342, 81.50001, 59.158855, 78.41546, 74.96293, 76.9418, 80.05226]	2.4458462369929768	0.2706185575869737	76.77013000000001	0.2693095273222921	2.408540108902682	73.89303370786517	76.53584269662922	77.34964419475655	77.8958988764045	78.34973782771534	78.36947565543073	78.35470037453184	72.56494147940073	76.47551264044944
14	r1_119_TrMRF	MKIIDVVPTPDGLIVVIKVVFPNTEEAYVSASDLDKLIKEIFERFGVKPEYLKITDIKAFSPEELKEFLEES	68.56687164306639	[58.41579818725586, 54.030696868896484, 51.44978713989258, 57.15988540649414, 57.34291458129883, 60.0694580078125, 50.90334701538086, 58.49945831298828]	60.0694580078125	55.98391819000244	9.658151158666497	38.55871189017022	24.285912	0.8760955901410656	0.1044614833194101	0.6540474307352679	0.0435276718145068	2.373551833922888	0.1453537850347079	2.9815642267977456	0.0612332645663293	2.7814386025170506	0.1499598091945939	2.13484870595668	2.05057478996922	27.301573424124065	0.9455432761498326	0.8410817928304224	-0.89809823	0.6757361622245256	0.6322084904100187	-1.5611171999999998	2.8367260321336465	2.686766222939052	15.167596504092215	2.195714145036825	[3.286591872180877, 3.1256573153148106, 3.2487406692039205, 2.5511673148344993, 3.326393590189249, 3.370448700908887, 3.1067963163724075, 3.266632810455984]	[0.15877795173045997, 0.17581912256826607, 0.16836735921257928, 0.23086658282218026, 0.16092863169537314, 0.16959744584624148, 0.16848296524464795, 0.16914742280597522]	[53.599304, 53.223274, 54.6972, 59.811928, 55.769955, 60.545883, 49.82942, 55.443176]	2.5635455234554336	0.2289389333117334	68.09245	0.17524843524071543	3.1603035736825795	48.467512953367866	54.26789291882556	53.96644214162349	56.54170984455958	55.71708117443869	57.02889464594128	56.12970639032815	46.45313687392056	54.43994386873921
15	r1_119_TrROS	KKITIIIPSPDGYWVVIKIEWPNGRPINVFFRSPEELLNEIQRQLGMYPENFEITDIEVMPPDDLKEAMDNS	46.05564498901367	[50.717254638671875, 60.83650588989258, 51.02269744873047, 56.67890930175781, 50.09502410888672, 54.73124313354492, 56.4077262878418, 68.13311767578125]	68.13311767578125	56.07780981063843	16.231699433385185	47.64697259792357	21.946839999999998	0.9463724275888328	0.1494429813768116	0.3295783082106747	0.1768430304896122	2.7719923295028646	0.2069482221246654	3.393186155188812	0.2422019957703662	3.2186607085680388	0.2180974341567938	2.1854923260618446	2.1169429618393463	26.48999563120688	1.0065238870720234	0.8570809056952118	-1.1206764999999999	0.4305755939544847	0.2537325634648725	-2.2030830000000003	3.328287587079344	3.11019015292255	15.703127320390196	2.251480994999586	[2.7040997226637953, 2.526287160523837, 2.7142521160222874, 2.7272052201961725, 2.699899511474959, 2.6124145432879984, 2.6713751174021447, 2.6675598545775454]	[0.20194052425578068, 0.2293056094021033, 0.20277283976371654, 0.21769313919363398, 0.20237612240099828, 0.21558774995733793, 0.21079385371152765, 0.25018521741228933]	[50.55317, 57.26432, 49.629276, 55.473408, 50.161858, 54.878246, 54.80486, 68.4645]	2.8883408592554987	0.1774705507152603	46.312164	0.21633188201217346	2.6653866557685926	63.55333895446879	65.95409780775717	65.99809443507587	66.32424957841484	66.64838111298485	66.98114671163574	67.19413153456999	63.97696247892075	66.03724494097807
16	r1_119_TrROS_Hall	KTITIVIKNEDGELYVIKIKLKNGEEKEIVFKSLEELKNAIAKELGLSKEKIEIVEIKPLSPEELKELEKKS	60.02007293701172	[69.10148620605469, 68.15167236328125, 65.24878692626953, 61.31085968017578, 56.48393630981445, 58.38774490356445, 75.69377899169922, 58.01504898071289]	75.69377899169922	64.04916429519653	5.735287162172903	48.55859146543232	27.159487	0.5171446345052437	0.18536950952844397	0.9658102465008064	0.1871576269537027	1.991857372051444	0.2584742427052682	3.96004835903184	0.278685780726803	3.3303791709853727	0.7044488441940873	1.8620787825974443	1.7079432935997136	37.50075575413546	0.5984219172878783	0.4130524077594342	-0.9837115	1.0990464486481222	0.9118888216944194	-1.9578075000000001	3.6659648874984576	2.9615160433043703	22.5546715259552	2.964958214417665	[2.978985434581396, 3.1927754439106772, 2.7938772591797716, 2.814893558344559, 2.8611175833712705, 2.740756875771298, 3.818336398269802, 2.6833849820242386]	[0.21694454763042811, 0.21914911060312622, 0.22732197176460808, 0.22057415965825855, 0.2258269907024364, 0.2258987913792472, 0.18813915124002448, 0.2205412960293421]	[66.51709, 70.29813, 62.511837, 59.286613, 65.938866, 60.131493, 75.22636, 56.614994]	2.9129292039412946	0.2251044368773209	69.15389	0.2180495023759339	2.9855159419316264	64.13215889464595	70.19823834196892	71.19034542314336	71.38765112262524	71.4827115716753	71.7407944732297	71.80062176165802	67.17131260794473	71.53495682210708
18	r1_124_JUSTAS	TTKTYTTPVIKKMTVTFDKTEGNEATLTITATLPDGTPVTLPFPLTLETGKLDPAVVEAAIKAAVATAIAQS	65.87977600097656	[76.07373046875, 72.60844421386719, 68.9561767578125, 65.68800354003906, 68.10601806640625, 73.1587905883789, 71.70008850097656, 71.8169937133789]	76.07373046875	71.01353073120117	9.13286106309627	65.58055227277256	15.716149	-0.3637505125344985	0.086807591470419	-1.1455714897236224	0.1599802764000806	0.8922028102283577	0.1406127425332518	1.3705605578749476	0.23494957464500302	1.2293117815279808	0.3989811151648839	1.97116423740572	1.7865339449179631	39.74933190226178	-0.3133700858627046	-0.4001776773331236	-1.1158146999999998	-1.082252536929683	-1.2422328133297635	-2.2106112999999996	1.4317524604875564	1.0327713453226726	19.246591869276017	2.62047536438454	[1.8536029471058983, 2.3437437403815498, 2.0527651336480757, 2.224844099060382, 1.9467870571150925, 2.0530068583580383, 1.9539950501074095, 2.039921014718034]	[0.32857640255387044, 0.2977917572364906, 0.30313912361280665, 0.2994604548010283, 0.3242363127579938, 0.3155762131972559, 0.31139085909657616, 0.30626542350315517]	[76.32258, 68.795235, 68.95734, 68.29433, 76.62531, 72.38217, 70.674034, 69.98634]	2.243987416799192	0.2827484928815629	63.158768	0.3108045683448971	2.05858323756181	60.71036259541985	69.08559160305343	72.14104961832062	74.26687022900765	74.19820610687023	74.4143893129771	74.29085877862596	60.62783635496182	68.27073234732825
19	r1_124_TrMRF	MRRTLETDEIRRLEIELRPAPGRTAVLDAVVELRDGTPVPLPFPLRLESGRLDPATVERAEREAVEEALARS	64.31316375732422	[53.693748474121094, 63.30064010620117, 68.94116973876953, 46.44902038574219, 61.20170974731445, 59.26413345336914, 71.306396484375, 51.570709228515625]	71.306396484375	59.46594095230103	7.504908619962336	66.35369248190517	26.331021999999997	-2.0264500942570867	0.1541452082177761	-2.1569976974776512	0.1235775046718554	-15.0	20.0	-15.0	20.0	-1.0	10.50814314203457	2.0057773238609107	1.7556593198108348	33.871002352955486	-1.949518276322021	-2.103663484539797	-1.5060992	-2.100690988313709	-2.2242684929855643	-2.0754832999999997	-2.466365335716854	-12.974508477751426	23.012873711530123	3.0126725415075715	[2.801361436952539, 2.6293273551426206, 2.0155079060935206, 2.917376553211536, 2.597341616560491, 2.581898978680904, 1.9635008571134662, 2.8816710621954895]	[0.22140031829732654, 0.2724806075826808, 0.29635874213627356, 0.18549184767133414, 0.26110946700408194, 0.2603677501842789, 0.3022467603623837, 0.19162307906168588]	[52.080837, 67.388916, 70.41832, 44.580173, 64.55989, 62.26273, 72.39141, 51.704185]	2.078459194406668	0.2785521137069026	64.68375400000001	0.24888482153750568	2.548498220743821	52.814665492957744	49.0899471830986	49.640968309859154	51.54598591549296	59.543697183098594	62.27323943661971	62.42301056338029	52.5934639084507	49.37995598591549
20	r1_124_TrROS	MRITLEHPDIKRLTIEFRPMPDGYFRMDIKVERPDGKPVPIPFPMRYEDGKMTPEMMEQMIDEAVEEALADS	66.99835968017578	[66.9076919555664, 67.89911651611328, 69.28557586669922, 65.63917541503906, 66.64298248291016, 70.4907455444336, 65.96986389160156, 71.45327758789062]	71.45327758789062	68.03605365753174	10.191158869692732	78.22109079295069	25.230804	-0.5134292172598951	0.08531064496713499	-1.3718077214604354	0.2162044690952278	0.6078538305903248	0.154155717505834	0.6165059608813501	0.3898553484445332	0.6885430954875135	0.4106131043879267	2.129172984811548	2.0120550338214795	33.814211099540074	-0.4705937506953199	-0.555904395662455	-1.0988046999999999	-1.259981711114773	-1.476186180210001	-1.9621639	0.8287272025746862	0.4181140981867595	18.2224800735712	2.51383072859875	[2.2299774806655424, 2.160712758698244, 2.232664278546381, 2.5198403636804976, 2.1803326073570233, 2.1724914173377714, 2.1991693588457863, 2.172080531443496]	[0.28065079349100774, 0.2997247919707079, 0.29228814351495225, 0.2716009326083527, 0.28884865760726963, 0.29413102043797223, 0.28782848165630254, 0.28941880688888943]	[65.71895, 73.172844, 70.05679, 66.412, 68.14262, 70.579155, 66.52737, 67.14023]	2.1917281032519904	0.2855289942657925	69.186356	0.2880614535219318	2.2334085995718427	74.55755517826825	77.91103565365026	78.8695415959253	79.24320882852292	79.80174872665533	80.2041935483871	80.35202037351442	73.87734719864177	76.9964410016978
21	r1_124_TrROS_Hall	MRITLELEDGTRVEIEFERKEDGTLVVRIKVTRKDGKTVEIEVVVRSKDGKITPEELERALREALEELLKKS	82.70365905761719	[75.72755432128906, 84.44464111328125, 81.95537567138672, 84.47466278076172, 83.45848083496094, 83.7889175415039, 82.24968719482422, 83.17478942871094]	84.47466278076172	82.40926361083984	4.235130287374186	62.573410916075886	18.965994	1.650785040578666	0.3108499231865915	1.5706556430562821	0.2959741877536914	4.186962621857264	0.4851267662469571	4.063640555279253	0.653797868045987	4.211967135455225	0.7694955805180355	1.601713482825544	1.3830728098578873	59.5841831489027	1.8003254100787611	1.4894754868921698	-1.4184499	1.7253208429139475	1.4293466551602558	-1.2706509	4.616150248246405	3.8466546677283695	26.979685310274363	3.4257516408336244	[2.3723241087429283, 2.5786478467033485, 2.4924971696529843, 2.599523053581169, 2.5558629686800294, 2.5324312070499064, 2.41098908562235, 2.490978531345985]	[0.3152810726091175, 0.32491399411202565, 0.3234789952455263, 0.3277507306804255, 0.32422813200539913, 0.3241457182016233, 0.3215557146380144, 0.3223149750511274]	[75.593666, 84.03784, 81.96339, 85.113754, 83.265465, 83.125175, 80.70528, 82.75256]	2.5137321692162016	0.321561092289815	82.16542	0.3229586665679074	2.5041567464223373	84.4263698630137	86.98296232876713	87.343647260274	87.40429794520549	87.47912671232876	87.50169520547945	87.52563356164384	84.3922345890411	87.01098244863012
23	r1_125_JUSTAS	SVPVTDETLYPDPSNALPISLVSQLGPDGSSVTTSITLPGRSMTQSVDPSTGRVTGNYPGTGLSSTVTSVPS	55.75353622436523	[51.4555549621582, 55.70921325683594, 52.32522964477539, 52.56412887573242, 57.16456604003906, 54.07619094848633, 47.27796173095703, 52.12301254272461]	57.16456604003906	52.836982250213616	12.130662772120806	33.92808438604704	24.727425	-0.8190989532384723	0.0658734330763722	-0.4300605008627479	0.04865248802198201	-15.0	22.49425830610271	0.3476721351608372	0.1011586693778867	0.0698110578325574	0.2268019195953602	2.2996065469001783	2.1404067722744267	24.685486391947965	-0.8031892349817085	-0.8690626680580807	-0.808923	-0.4062602354997403	-0.4549127235217223	-0.8794346	0.2010006602316467	-0.0258012593637134	17.38445629598573	2.4265641421623254	[2.8561842999912233, 2.8413575358483376, 2.9675027125195834, 2.8383088578851146, 2.8587257409433984, 2.8695842533009226, 2.9303144475563943, 2.817593933970538]	[0.2121599170825851, 0.21397015576642525, 0.2201361893964076, 0.22077835284301123, 0.21439359737844868, 0.2193264951422234, 0.20213869075268928, 0.2184212512762542]	[49.780827, 52.200317, 56.489277, 52.06956, 54.704197, 53.793503, 46.30865, 52.208965]	2.804537598398285	0.2340315729590066	58.473006999999996	0.2151655812047556	2.872446472751939	51.69397233201581	49.42367588932807	48.74559288537549	48.88286561264821	48.68624505928853	48.90415019762846	49.09371541501976	51.39141551383399	49.53029397233202
24	r1_125_TrMRF	DLDITDPALVPVPERNYPFTVVSLTGPGNGAVTVELTLDGQTVSATVDPSTGTVTFTFPGTGASAVATADPS	55.954490661621094	[66.95948791503906, 58.5634651184082, 58.02644729614258, 57.58896255493164, 56.98419952392578, 58.35953903198242, 53.94279479980469, 59.55765914916992]	66.95948791503906	58.74781942367554	8.892780714241741	51.40463094643796	28.132296000000004	0.5828786148633786	0.1225556822246459	-0.8310836884664178	0.1125911955140438	1.6854788479715166	0.1743496012951721	1.6090287698634578	0.160240873867892	1.6802200553888127	0.2473549480970207	2.0446501874072345	1.9448767542689327	30.206448452184038	0.6702689199532174	0.5477132377285714	-0.6972944999999999	-0.7846013835193569	-0.8971925790334008	-2.0615826	1.7846318002471764	1.5372768521501556	20.51609573513269	2.752673604821527	[2.7775842673566693, 2.7899818632294737, 2.8877803047674435, 2.807433151967489, 2.8298993637482637, 2.884847340645516, 2.923146315164238, 2.7390932420205836]	[0.22484835708583983, 0.21411832603747497, 0.20014786022496822, 0.20430039740542544, 0.2039780251685934, 0.20595371929875844, 0.1982089340285693, 0.207734994704231]	[61.763733, 58.70003, 54.52096, 58.099205, 56.12915, 58.42328, 54.441093, 58.875694]	2.7567997494104413	0.2021792185728669	54.245490000000004	0.20741132674423257	2.82997073111246	57.587544554455434	55.867009900990105	55.38982178217821	55.181801980198024	55.65956435643565	55.85669306930693	56.446574257425745	57.80911881188119	55.833574257425745
25	r1_125_TrROS	NIRITDIEMYPFPNNNQPQMEFTLEWPNGPRRTVEFELPGQEMEVYVDPKKGEIWFYFPNNGMFMKITIEPS	62.61939239501953	[62.60586166381836, 62.0732307434082, 59.0272102355957, 58.0246467590332, 59.86040496826172, 63.12773895263672, 64.47576904296875, 58.78596878051758]	64.47576904296875	60.99760389328003	15.820672826122568	58.832889207873315	25.627693	-0.1363863432960075	0.0920307208641831	-0.1005589114606622	0.1521807439365143	1.3727018351363038	0.1348875698587928	2.9696431373612677	0.2060859710177092	2.6341219144092207	0.7097066540207121	2.384610399551429	2.240631090175458	27.22340333521993	-0.0943287822033076	-0.1863595030674908	-1.2022576	-0.0442425701976717	-0.196423314134186	-2.323328	2.981402920977524	2.271696266956812	13.596248325775376	2.032083714382585	[2.7465750642717235, 2.7886558816698326, 2.7459211605488494, 2.941812525499607, 2.7345204319737664, 2.7943554651388443, 2.7635815847984975, 2.744545955033888]	[0.22213651086062397, 0.2160157278778899, 0.2191891568111266, 0.24310805972099053, 0.21442290654096585, 0.22657869299821634, 0.22641123590629786, 0.2278537663752093]	[59.49904, 60.080925, 58.234142, 68.20305, 56.1952, 63.94116, 61.80803, 60.279015]	2.824674773016083	0.2386595948040007	63.2497	0.22446450713641503	2.782496008616876	59.05235197368422	60.75074013157896	61.860032894736854	62.816069078947365	63.47154605263157	64.05930921052631	64.46452302631579	58.60566200657895	60.65218955592105
26	r1_125_TrROS_Hall	AFTITGIEVTYDPATNTVTVTATVTGPDGSTATVTLTLTLPAPPPPVTTVTRTETRTLPDGTTVTVTETFTS	71.07239532470703	[71.5849380493164, 74.3846206665039, 74.33695220947266, 77.62476348876953, 73.87506866455078, 73.4344253540039, 73.6234130859375, 72.59476470947266]	77.62476348876953	73.93236827850342	3.080911651623892	72.53669145693523	16.842253	0.5941627867815356	0.0536280853928738	0.8185710961436103	0.0666428386972247	2.2051496050488386	0.0741503608749023	4.088839297755043	0.0954341223850958	3.4318387804238606	0.2678622755653421	1.3829245289758771	1.334585253966522	55.39726147787785	0.6161385500800981	0.5625104646872242	-1.0612977	0.856328769076359	0.7896859303791343	-2.2139034	3.580100258199076	3.312237982633733	34.18177820648998	4.175732821632104	[4.502748640086852, 4.451036411983482, 4.494329075277573, 4.531767593384919, 4.761893779044518, 4.591702615790211, 4.4779885634445185, 4.528355093504164]	[0.18257942453021697, 0.18607149391681652, 0.18850696039292242, 0.18154188434466945, 0.17333293136591765, 0.2090974916440686, 0.20264043943972804, 0.18274327997828704]	[73.539894, 73.48075, 72.46072, 73.50142, 74.40276, 76.477234, 76.06272, 72.67022]	4.333309861739603	0.1941064726186243	72.88816	0.18831423820157833	4.54247772156453	79.21129593810446	84.4951257253385	84.89350096711799	88.90638297872341	89.70001934235977	90.01740812379109	90.06557059961314	79.24283607350097	83.86741779497098
28	r1_129_JUSTAS	PPPDVPVETETKTSTSTLPDGSRLTTTTTTTRAPNGYYYDTTSVTTTVAPDGTVTTTSTSTTKGPLPAALLS	80.7334976196289	[79.1752700805664, 74.21280670166016, 62.9437141418457, 76.80132293701172, 77.47450256347656, 60.36288833618164, 77.50308990478516, 73.98372650146484]	79.1752700805664	72.80716514587401	6.0652142425363325	53.41338694419052	22.767529999999997	0.6919629623485624	0.163057698635007	-0.2592326450497008	0.1001671232843653	1.80662962559048	0.23170244860806896	1.5109754085412792	0.1447846754305763	1.4981353936431785	0.5426660754827868	1.9739205173917944	1.9297991281991407	37.72784642814953	0.7388452868813192	0.5757875882463122	-0.6731534	-0.2220728344935474	-0.3222399577779128	-1.4193554	1.7772642928575355	1.234598217374749	23.948336548171934	3.1100858258025266	[2.309002006471824, 1.904886761250038, 1.8830815869622588, 1.9658448264452646, 1.9381284657039441, 1.9460021382102384, 2.010893718539751, 1.9063423542097049]	[0.4313645960766255, 0.44253013012622333, 0.41958804389545296, 0.44816397372542044, 0.4482594721233713, 0.41322867952087566, 0.44578099405235705, 0.4476621185673925]	[80.01975, 74.987495, 63.47077, 77.24648, 77.42672, 60.244476, 78.12944, 76.42961]	2.110525567844668	0.4494467386722493	80.83653000000001	0.4370722510109648	1.983022732224128	71.04749034749034	79.68988416988418	82.12451737451737	82.10513513513513	82.01125482625483	82.18250965250967	82.37534749034748	69.81944498069498	79.1246500965251
29	r1_131_JUSTAS	MKKTIPFPPSHPDLSPEEVAERLRERFLSPEESITVTTDPATGTTTVTATRGNVTTVATLSPAGTVTVTGAS	75.84586334228516	[73.14522552490234, 67.80338287353516, 68.2480239868164, 77.2640380859375, 75.87393951416016, 69.15965270996094, 73.8201904296875, 76.34324645996094]	77.2640380859375	72.70721244812013	6.241396388349607	58.7021919788523	27.332721999999997	-0.9846770477012312	0.0974293569495012	-1.2269063634653357	0.1094267416725771	-0.08314396407683701	0.2734664029837502	-15.0	20.0	-1.0	11.666859202456985	1.5931568473854452	1.5771517935714758	46.100326388669224	-0.9234315783826564	-1.0208609353321578	-1.2556272	-1.1744959228579714	-1.2839226645305486	-1.0863686000000001	-0.6283420512341653	-12.29520125369115	24.906287985388193	3.2098409331559123	[2.556196976764775, 2.5636197861292684, 2.4293425302070677, 2.551777961165926, 2.487416751713294, 2.5074021188977147, 2.4429683381666383, 2.3472897991404333]	[0.2272828519922761, 0.22459206792940536, 0.21965119731664248, 0.23783711963859192, 0.24062323577208486, 0.22874939610821515, 0.24431243564183028, 0.2403845722120213]	[68.97349, 69.53273, 68.54302, 78.80037, 77.60387, 71.944626, 77.79724, 75.10663]	2.519641845065265	0.2444190120682118	79.2972	0.23292910957638344	2.4857517827731397	66.77136622390891	68.78278937381404	68.98447817836812	69.38571157495258	69.46880455407971	69.53362428842505	69.58434535104364	66.61473908918407	68.62711812144212
30	r1_131_TrMRF	MTLLIPLPPAFPDLTPEQVLDLLRELFLSPDEEATAEENPETGSVTVTVRRGDEEYVFTFYPDGYLVLEPGS	76.58775329589844	[77.7641372680664, 74.89376831054688, 76.34769439697266, 81.437255859375, 77.39906311035156, 74.50054931640625, 75.9019775390625, 73.63497924804688]	81.437255859375	76.48492813110352	7.998031904049957	74.43312453414315	22.133595	1.120988757259518	0.0563626715818867	0.0450535323224519	0.0232545030243946	2.8492681611415493	0.07916944382701	2.798913720860001	0.0316574827733533	2.827390838005333	0.079285530640174	1.6315124711644948	1.4828785817345058	51.57868558708291	1.1543523076257762	1.0979896360438894	-0.9972810999999999	0.0599857635511441	0.0367312605267495	-2.0493908	2.8711802011291234	2.79189467048895	33.1366941066226	4.066904260469819	[2.158752711230277, 2.2011489046993002, 2.1726975080056805, 2.174478657344212, 2.1971678420951117, 2.2096050176267195, 2.217121303042065, 2.2249726101665237]	[0.2616335570489247, 0.2549852138424207, 0.2635577719410845, 0.271286708499057, 0.2660036046173457, 0.2565560646111994, 0.25763145413010496, 0.25637455289444766]	[77.1771, 74.967545, 77.14198, 81.1401, 79.2388, 75.66875, 77.224464, 76.1497]	2.2015959187287018	0.2595700961015977	77.86173000000001	0.2610036159480731	2.1944930692762363	80.08800705467372	84.07185185185185	84.69980599647265	85.09813051146384	85.33455026455027	85.36894179894179	85.36553791887125	80.17009700176366	84.11792548500883
31	r1_131_TrROS_Hall	ETITIELPEELRGLSAEEIKALLREKLNLPGVEVTVEYDPETRTVTVTVRVAPPPPKVEVTEEELKKLEEES	71.21309661865234	[74.92630004882812, 78.20279693603516, 73.40885925292969, 75.5638198852539, 68.7777328491211, 73.7336196899414, 69.88642883300781, 74.74068450927734]	78.20279693603516	73.65503025054932	4.694853677636163	56.02761720669295	26.586434999999998	0.6933452786738069	0.1376212421166768	1.812140256672472	0.258593534471941	2.4415832017920143	0.18950454439720502	4.782950254799826	1.2463885157094845	3.973868087028497	0.564373648670875	1.688178639656628	1.5523873927368306	47.44629503895728	0.7603493373236784	0.6227280952070016	-1.1345437	1.9506194964478432	1.6920259619759022	-1.3150787	4.329463711134616	3.7650900624637407	26.79922190215439	3.4069593034029517	[4.505539739280817, 5.153529637209571, 4.243503664065279, 4.810594374076767, 4.041882627687153, 4.435910649887679, 4.106356339244873, 4.552678289643935]	[0.20260998013841283, 0.20020193723871013, 0.19860957232582876, 0.20167423279151253, 0.19676693730648126, 0.20086479329234116, 0.19488555536764007, 0.19940950026388912]	[74.99375, 78.027596, 73.291695, 74.75673, 69.41443, 75.22822, 70.16029, 75.38156]	4.233332245126841	0.1940688942815647	71.76042	0.19937781359060197	4.481249415137009	74.37251318101934	75.25864674868191	77.0260281195079	78.44260105448156	79.59847100175747	80.17782073813709	80.33045694200352	74.51238356766257	75.00242970123023
33	r1_132_JUSTAS	VSPLDLEGPGGLPPSELRRVSVLREETDPSVGEKRLSPVGTLFVPKDTSPEEVEAIIAARPDITRVEVRLLS	68.95304107666016	[76.09735107421875, 72.47376251220703, 75.67434692382812, 71.51407623291016, 75.04492950439453, 72.8114242553711, 73.9761734008789, 74.33660125732422]	76.09735107421875	73.99108314514159	11.692121437987561	65.74399351560825	27.882115999999996	-1.3594493014537288	0.0852486801584113	-1.582440269457147	0.069900700784157	-15.0	20.0	0.5016328339735174	0.1325375207778963	0.0943958822497223	0.1627869605725708	1.7751180117971357	1.621652622093231	45.62696235747076	-1.3356171268918682	-1.4208658070502795	-1.2949142	-1.5453786157520724	-1.6152793165362294	-2.1105994999999997	0.1810409154670688	0.0182539548944979	22.068652354821097	2.9143471993821075	[2.6576873749808647, 2.1875316781351946, 2.197985958738753, 2.18992162243066, 2.1659628485627826, 2.270613287706538, 2.2310876587883115, 2.201152119989941]	[0.3167230807979992, 0.3510254026747975, 0.3528909025610466, 0.34882388597331054, 0.35403258120662134, 0.3498348366996908, 0.3425601188008082, 0.34911371086267534]	[79.6722, 73.17798, 74.008286, 73.858284, 74.19093, 74.59783, 74.89533, 75.98149]	2.2328388257213727	0.3229194535332377	71.52825	0.3456255649471187	2.2627428186666307	73.37483516483519	74.06723443223444	72.91324175824175	72.0869230769231	71.77117216117215	71.72558608058608	71.7843772893773	72.98453754578755	74.30982142857142
34	r1_132_TrMRF	MTPEAFAGPGGRPLAELFLARFRRPVLDPETGLPTWEPAGVLVFPRETEPEELAAIFEALPELEEIEIAPAS	66.11838531494139	[58.27456283569336, 59.41035842895508, 65.54145050048828, 49.28302001953125, 62.5804328918457, 65.9100112915039, 49.91301345825195, 58.42988967895508]	65.91001129150389	58.667842388153076	8.362102720560326	52.713423691415606	21.323717000000002	-1.3619807375773638	0.1747839039717051	-2.282913618838144	0.1902193890130874	-15.0	24.132281983496785	0.1492791670316684	0.4452276186937655	-0.1491896587769628	0.43067461868771895	2.050437288493096	1.821633654957169	32.206169571198714	-1.2505795258083026	-1.4253634297800075	-1.3383503	-2.1725145943564006	-2.3627339833694885	-2.643406	0.0313222968888133	-0.3993523217989056	22.19239737978205	2.927233236993053	[2.280081792876825, 2.148653182468432, 1.9857056248453928, 2.292922689037298, 1.9205647321013142, 1.9503295571127406, 2.3170365948711154, 2.1053735014239114]	[0.31772166030233184, 0.34500228936514754, 0.355288646374899, 0.306856838696749, 0.3584775012851728, 0.3387632386662388, 0.3013419270536205, 0.3191029540329093]	[58.86849, 59.40386, 66.22726, 51.749256, 65.30176, 64.36447, 51.19902, 60.30501]	1.8640649517403016	0.381545628038089	69.72036999999999	0.3303193819721336	2.125083459342129	55.71989189189189	51.56095495495496	59.58333333333334	69.63990990990993	72.76383783783784	75.61567567567567	77.54086486486486	55.12234234234235	53.4265990990991
35	r1_132_TrROS	MTPDDMKDPNGMPPEDMWMVEIYVPRRDPEDGGPKWKPVGTIFIPPGMDPEELNEIIEELPGLDLIEIYPMS	65.95314025878906	[61.82658004760742, 60.70866012573242, 66.09568786621094, 63.97039031982422, 69.0200424194336, 65.16544342041016, 64.31436920166016, 63.49843978881836]	69.02004241943361	64.32495164871216	11.939311750044315	56.50991689878629	17.545235	0.2687724813050675	0.1136618958288442	-0.4031430099403701	0.0587695941115407	1.0344366327729528	0.1781340491663541	1.4220587344227436	0.0854940230152676	1.3296718268845935	0.2710850245522218	2.015345392816561	2.038760817480998	31.55100446171474	0.3306104982539022	0.2169486024250579	-0.5710683000000001	-0.3676603209875975	-0.4264299150991383	-1.5022583	1.4518576423124936	1.1807726177602718	14.405847680754961	2.1163903581555807	[1.9722284609632663, 2.0679185445334896, 2.1205651144240054, 2.0000300228045087, 2.04766166063353, 2.044058223442028, 2.020827172914177, 2.0362396896992556]	[0.3565165526144804, 0.3280279124241064, 0.3319261713492193, 0.3670870115099335, 0.3686456626877635, 0.35064915520012896, 0.3531016191139842, 0.3438197636402527]	[62.12207, 57.46985, 65.12626, 66.930084, 69.40738, 65.868935, 63.41325, 61.38147]	2.024590520982875	0.3552976705273259	65.40942	0.3499717310674836	2.0386911111767825	69.85465968586388	68.21973821989529	68.67223385689354	68.23268760907504	68.84556719022687	68.56383944153578	69.04389179755671	69.33328315881326	68.15311300174521
36	r1_132_TrROS_Hall	MTLEELKAAEGKRLEDVVTVEIVRVERDPETGEEKVVEKRTITFPPGMTLEELKALLESLPAEVRITRVRRS	81.01444244384766	[82.62663269042969, 84.54473114013672, 82.91072082519531, 84.81365203857422, 79.98600769042969, 83.02659606933594, 77.4717025756836, 81.66939544677734]	84.81365203857422	82.13117980957031	5.260528363616699	73.27731986016445	28.743132	-0.0820283782258335	0.0590081120794639	0.2809198153718357	0.0503783423997071	1.8459148450087657	0.0822121553192762	2.2691873660597697	0.0699627110369167	2.107531772593468	0.2179735712769748	1.7076798244322111	1.6920958312054606	48.53813731758886	-0.0415019520696612	-0.1005100641491251	-1.4807758	0.3071584197328115	0.2567800773331043	-1.4186001	2.2462969644690762	2.0283233931921005	27.8039684901014	3.5115873668409687	[3.077503371802683, 3.0822090516755267, 2.793830155351767, 3.2966386193239137, 2.706653788068718, 3.244973830503194, 2.6490714013769674, 2.9446734857599073]	[0.3263695865108292, 0.32535125786529073, 0.32529615375776016, 0.3256224617507464, 0.3237064662162588, 0.3263341960288527, 0.3312759170060565, 0.3233844563527534]	[83.43513, 82.67749, 80.51526, 85.314964, 78.85501, 84.31916, 78.02164, 82.23766]	2.8918016052645577	0.32419936941386995	81.63252	0.32591756193606847	2.9744442129828346	72.0445818815331	73.65222996515679	74.38928571428572	75.34097560975611	77.53052264808363	78.04219512195122	78.3066724738676	72.20942073170733	73.87110409407666
38	r1_134_JUSTAS	MNLSDPVSVAKLKKALEEIKKAIEELKKKGKKIEILAIELNDDSIKITPVTKSEEYIKKKKEEGIEIILLLS	74.16097259521484	[67.6426773071289, 67.63765716552734, 68.16008758544922, 64.90081024169922, 69.39712524414062, 68.74273681640625, 64.77883911132812, 66.01136779785156]	69.39712524414061	67.15891265869139	8.549039596508942	49.30856241386224	17.734547	0.2166216289957987	0.0564187672957458	-1.3743422331964876	0.4164270435165818	1.5236340507708737	0.0812123870397238	0.6767097733425809	0.7329451778328795	1.3816018723120809	0.4016781606013995	2.0688007024134105	1.7848669707868678	37.62684488978137	0.2456447414423995	0.1892259741466536	-0.95245194	-1.1455500975912705	-1.5619771411078522	-1.9986401000000003	1.5621879731473918	1.1605098125459925	17.433725042268634	2.4316946831101003	[2.335965401097845, 2.4148647006938795, 2.28913055951518, 2.2953309589749566, 2.0499632609047613, 2.2180418096337435, 2.2783784816624526, 2.2877888731461575]	[0.2938056140705936, 0.28523966263810624, 0.31014011308485534, 0.29724558315428457, 0.3199523293582844, 0.2993173464837492, 0.30257217651663976, 0.3056943863732816]	[64.60556, 65.93304, 70.452156, 66.851364, 71.1569, 66.617424, 67.47997, 68.34802]	2.0109761218695104	0.3264992048724947	73.022705	0.3017459014599743	2.271183005703622	61.26921052631578	66.08957894736842	67.81047368421054	68.71119298245615	68.88177192982457	69.18587719298246	69.57163157894736	61.35946710526318	65.9057149122807
39	r1_134_TrMRF	LDPNKPENIALLEKVEEAAKAVIEELEKAGYKVEKLYVALGPNGIKIAPVTIPPEFIEELKKAGILVIPVLS	68.29954528808594	[60.36415481567383, 61.23731994628906, 60.33354949951172, 66.16145324707031, 59.49794387817383, 62.8599853515625, 63.68286895751953, 63.94514846801758]	66.16145324707031	62.260303020477295	7.441508925312831	54.17191971037683	23.359768	0.5062793958211206	0.1533493602360449	-0.6312987441508366	0.1975526326050488	1.487795731036627	0.2239566041634602	1.6439070083626002	0.2815146700443114	1.5642574296038063	0.5156885057641585	1.8786909026408647	1.8488808593991608	33.67458898390581	0.5547114058069198	0.4013620455708749	-0.6358246999999999	-0.5676637349389941	-0.7652163675440429	-1.8860664	1.8826806460899461	1.3669921403257874	19.862503915326673	2.684612615905942	[2.3410215461820174, 2.3747202790350306, 2.173290831116839, 2.37335196655835, 2.4589802259284856, 2.1804315134124024, 2.4429738872786704, 2.2158286578642565]	[0.25919817793718325, 0.2624463528508671, 0.29421417503930375, 0.2916477774830124, 0.2564964136713641, 0.27706034200672985, 0.25321042003307503, 0.2779009784514018]	[60.7411, 61.902977, 70.0021, 67.657166, 60.747997, 65.27788, 65.00276, 64.659996]	2.16735366786516	0.2770949133850674	65.98399	0.2715218296841172	2.3200748634220068	59.13027272727273	61.557563636363646	61.14090909090909	63.87307272727274	65.56463636363637	67.40518181818182	68.02049090909091	59.15314772727272	61.69439318181818
40	r1_134_TrROS	VDPDDPEYQRFVYFVQELAKTIVEEHQEEGPTVDELYITVDPNNVKIEPVDMPPDEWEEHQKEGRPVIPIRS	55.0142936706543	[58.95746612548828, 51.68415069580078, 55.68711471557617, 52.3004035949707, 52.16774368286133, 49.78322982788086, 58.87226867675781, 51.94527816772461]	58.95746612548828	53.92470693588257	14.161131776665313	65.47909423514143	16.274689000000002	-0.4389427949701138	0.1148599188312315	-1.5466561430051344	0.2820281179474355	0.179388688022761	0.2713424165718079	0.1870213195900457	0.6518266288999514	-0.0607648535967312	0.5661969198406116	1.9422063193269168	1.9756453711069981	27.294729977610988	-0.3891928260154673	-0.5040527448466989	-0.81201863	-1.3890697074569345	-1.6710978254043698	-1.923254	0.2396609465843808	-0.3265359732562308	17.797070925589647	2.4695312645786003	[2.498425701756809, 2.603656964686025, 2.520013731974388, 2.5370550442069835, 2.65553957516617, 2.696964338714025, 3.029428072499318, 2.6870775947794967]	[0.2639376874953286, 0.24813588228212324, 0.2525967898968849, 0.25218565314893404, 0.25511286873152317, 0.254547565921135, 0.2829192242477979, 0.25405842346085994]	[59.064564, 51.563217, 52.476353, 56.661, 52.69606, 50.37791, 58.427685, 52.289703]	2.611193291117981	0.2626320901471762	55.044290000000004	0.25793676189807335	2.653520127972902	62.098494983277575	63.831287625418064	64.54090301003346	64.68170568561874	64.9623745819398	64.83252508361205	65.03901337792642	62.257247073578604	63.62819816053511
41	r1_135_JUSTAS	MPAISIEEIIKLAKEAGKPAPPTVIVFNYKFGNTTRTLPVPLSEPVSLAEVEAAIKAADPNVTEITLTFVPS	62.39662551879883	[67.61781311035156, 70.44285583496094, 72.36729431152344, 61.92453384399414, 74.0501480102539, 70.3046875, 68.19271087646484, 73.49829864501953]	74.0501480102539	69.79979276657103	7.563961504607862	67.484185648557	29.198875	-0.5168763865882671	0.09474825958665199	-1.2945638412291216	0.1595350202234218	0.5510780564095714	0.1766919765845268	1.36069472236051	0.2344008803827091	1.0699128991722449	0.3136810390424367	1.7750156598622153	1.6855879687803146	41.409759715524025	-0.47463158196668104	-0.569379841553333	-1.0711923	-1.227563373892055	-1.3870983941154769	-2.3529396	1.2187617869555398	0.9050807479131032	22.076235193293538	2.9151368290402253	[2.882318884154066, 2.6106509747554703, 2.434769285139795, 2.761674064160664, 2.5271032513297853, 2.3951376957658805, 2.4159879001083366, 2.32937186860584]	[0.2028420767316226, 0.23066006367339967, 0.26260675280078516, 0.21681612583633575, 0.2584890695155931, 0.2664703655696244, 0.2683190458525018, 0.27369712999000917]	[65.87587, 67.35349, 74.63798, 61.108315, 73.32003, 76.29607, 75.88656, 78.33518]	2.7371742127548666	0.2046450260041721	58.96552	0.24748757874623398	2.54462674050248	60.93360594795538	66.044219330855	66.12600371747212	65.84877323420075	65.59020446096655	65.62578066914496	65.60193308550187	60.809491171003714	65.8108968401487
42	r1_135_TrMRF	MPDISRAEIKALAEKLGLPVPDGTITIKFTYGDKTITVPVDAKKDITLGDIVEAIKKKNPNIKKIEIVAEPS	55.98381805419922	[56.376766204833984, 60.79453659057617, 64.6288833618164, 58.04424285888672, 55.669307708740234, 54.315704345703125, 54.27554702758789, 53.04188537597656]	64.62888336181639	57.14335918426514	6.269729271213152	55.72196871114879	27.744159999999997	0.05528713117299	0.0545940390923098	-0.3687356941194477	0.0956781222605639	0.9563950943194828	0.0873626587646297	0.8079944274202762	0.160207284310011	0.9070378422767054	0.154680891853669	2.0065480664471442	1.9688408728670908	29.02385864280189	0.0798013927686583	0.0252073536763484	-0.735903	-0.3197250960908359	-0.4154032183513998	-1.0685787	0.9761893537453448	0.8215084618916757	19.138266649853907	2.609195049461757	[2.662353153964235, 2.6532667157143037, 2.543485050438857, 2.655506676498073, 2.6784715583267875, 2.90747398382475, 2.6741136030539066, 2.7466017246970087]	[0.18151847477535044, 0.19201608656518104, 0.20187015667170405, 0.18536341724279345, 0.18046513578878998, 0.18250280150486192, 0.1804456565774912, 0.1696431583415657]	[55.180492, 61.25376, 59.566944, 55.061512, 57.76673, 57.48056, 55.39787, 53.303112]	2.7100064744616392	0.1773919642581004	56.256214	0.18422811093346725	2.69015905831474	62.867989031078615	66.58303473491773	68.24585009140769	69.07603290676414	69.76617915904936	70.2416819012797	70.30106032906762	62.98962065813528	66.57553930530165
43	r1_135_TrROS	MKPIPAEEIRDLAQKLGLPLPPGQIQIKVRHNNKKKTFPIPAGDPITIDDIVENMQQQNPNIKDIEIVIHPS	53.76385498046875	[53.94329071044922, 64.01490783691406, 57.0040168762207, 58.16579818725586, 64.07310485839844, 60.81013488769531, 64.53485107421875, 55.15021896362305]	64.53485107421875	59.71204042434693	9.190765712505788	55.15288927784161	29.381794	-0.7037281875060304	0.1316884706604085	-0.7458831449331386	0.1371633070922084	-0.7543525892221293	1.046873566275725	-0.3892567175344313	0.5645430141303021	-1.0	7.864417015851742	2.0034949559162856	2.003137967443982	29.80924998418352	-0.6451944132982871	-0.7768828839586956	-0.80828214	-0.6766477152949859	-0.8138110223871945	-0.92492104	-0.3196099198696854	-8.184026935721427	18.961469280533493	2.5907844705209246	[2.680983320760177, 2.62938154989796, 2.6596792077464997, 2.6654320585997704, 2.710494306530441, 2.6179040656402957, 2.627908943563736, 2.6656413063355298]	[0.1944690570750682, 0.21597465592401235, 0.19519954186930955, 0.19398706338833585, 0.191569817615853, 0.22692738708094276, 0.20119059497079425, 0.19100754630059727]	[54.167084, 61.52164, 54.432846, 55.016865, 53.945576, 65.95022, 57.302464, 54.991943]	2.720557081968879	0.1849270227364046	52.078354	0.20129070802811416	2.6571780948843013	60.98316901408451	60.41515845070422	59.822623239436616	59.269823943661955	58.46794014084507	57.76654929577464	57.617711267605635	60.76045774647886	60.202011443661966
44	r1_135_TrROS_Hall	KKTYTAEEIRKLAEKLGLEVPEGDLEIKVVFKDNKKTYTIKPGEEYTLEEILEKLKKEKPNIVKIEIKKKPS	58.68960189819336	[61.40468978881836, 66.80734252929688, 58.77533721923828, 62.24679946899414, 64.60621643066406, 62.6811408996582, 70.3770523071289, 65.80777740478516]	70.3770523071289	64.088294506073	5.752103427239972	75.60109113477745	28.770683000000002	0.3041081552193672	0.2395958498394748	-0.6967532938623311	0.050077482765934	1.3191582355904723	0.3523267754286732	2.312150484896522	0.0682564095831872	1.993880190470172	0.5478174436120329	1.5580299073088633	1.5940752292875513	40.20405896070308	0.4690594773423286	0.2294636275028538	-0.72365975	-0.6710758630720838	-0.7211533458380178	-2.4351845	2.29202683419344	1.744209390581407	23.786947884596888	3.0932798136863666	[2.9373222979169915, 3.101935380788047, 2.8282591864734083, 2.8721420574823195, 3.0042654646516738, 3.0850922632414908, 2.91742122736666, 3.0100926940004196]	[0.16172074057488695, 0.17936929081981698, 0.1757621944156863, 0.17438470106846687, 0.18417248084148, 0.1673016913894559, 0.1776956904396705, 0.17267079383942605]	[58.161568, 69.87925, 58.435658, 61.212864, 67.00711, 65.24154, 64.49313, 65.40712]	3.005528819726241	0.1599365360661082	57.611053000000005	0.1741346979236112	2.9695663214901264	71.63807106598985	76.35913705583756	78.82113367174279	79.52314720812183	79.71683587140437	79.77649746192894	79.81013536379018	71.57110617597291	76.42795262267343
46	r1_137_JUSTAS	GMSATIVATLPDGSLITVDYRQLPDGSWRATVTIHRPGKAPTTLTFDFSSIEELEAYLREKFPTDITRTEAS	76.5920181274414	[75.23878479003906, 81.00308227539062, 82.62703704833984, 79.6452865600586, 82.12421417236328, 79.47114562988281, 80.74656677246094, 78.3576431274414]	82.62703704833984	79.90172004699706	8.891892393077402	80.34228458600722	27.957294	0.7368386691912951	0.0971647108038222	1.4832487115683868	0.1256339292749717	2.622745622953264	0.13345116040386698	5.385257966992951	0.2408214640600308	5.135080830627683	0.21261082300823897	1.7533678025174706	1.6336695089363664	48.90935382580452	0.7670568300990255	0.6698921192952032	-1.2242486000000001	1.5417454003597133	1.4161114710847416	-2.3916473	5.246143479710583	5.033532656702345	23.904733148403462	3.105545238820877	[2.0822683450688886, 2.53321548503473, 2.5398963307678706, 2.4518356127946705, 2.0221318913780792, 2.422796501880491, 2.623626946245818, 2.2254573419004973]	[0.29599072253717007, 0.2857461003826644, 0.2844391419232739, 0.28624481412614333, 0.30182822493307765, 0.285363275147137, 0.2836684728068952, 0.29060289732979494]	[79.2452, 83.03645, 83.18851, 80.83538, 81.033775, 80.26085, 82.02534, 79.084785]	2.3599890191470285	0.2811212545540013	77.87337	0.28923545614826957	2.3626535568838807	83.8202504472272	84.31175313059035	84.31243291592129	84.53726296958855	84.2737030411449	84.26137745974954	84.42948121645794	83.82070214669051	84.20910554561719
47	r1_137_TrROS	NRYYRITIRNPDGMPIELFVRRSPNGEYMVRVKINMPNKKPKTIWFPFKSPEDILEEIRKHLPWDIEIEPWS	69.62515258789061	[68.08429718017578, 75.43627166748047, 69.29029846191406, 77.9337158203125, 70.0475845336914, 73.1600112915039, 68.37918090820312, 73.14141082763672]	77.9337158203125	71.93409633636475	12.04927069817247	58.6631746162912	26.8625	0.91129353736788	0.12992317110257498	-0.3130700812121897	0.0786072224839877	3.458770374385358	0.1786283715286791	3.282503052947687	0.1058660445671182	3.3101439315253534	0.1738743423566293	2.113942513379258	2.0920135935728337	34.38509986615932	0.9809228142018276	0.8509996430992527	-1.6683784	-0.2619708189298886	-0.3405780414138763	-2.7703552000000005	3.43284309702075	3.2589687546641213	17.808567551895976	2.4707284517708046	[2.2260611325115303, 2.2155704892035883, 2.137448392981534, 2.3104184322348233, 2.2023117381790067, 2.1769460310955786, 2.2914000520924884, 2.1628662375172922]	[0.2620011528763188, 0.2739607633517284, 0.2728955267666941, 0.27557181988204305, 0.27366070785289953, 0.26698170337329485, 0.26001006867073956, 0.27523594117041394]	[67.81809, 75.51329, 70.96933, 77.77724, 73.785126, 71.7301, 69.84369, 73.95431]	2.2896192603136583	0.2608141056670183	68.13515	0.27003971049301656	2.21537781322698	66.13439807383627	69.74853932584269	71.03455858747994	71.65314606741573	71.91407704654895	72.01855537720706	72.03555377207064	66.6650080256822	69.81192616372391
48	r1_138_JUSTAS	SVPYGVTDVTFEPEKNTATVTAPRPDPSAPVAVGDKKGESVSVTSEVDTAAGTLTVTVPTTAPGNVTVDVPS	65.59388732910156	[60.26528549194336, 65.24370574951172, 62.58308410644531, 56.77189636230469, 61.06686782836914, 69.00086975097656, 65.08423614501953, 42.44169998168945]	69.00086975097656	60.30720567703247	8.559855271457483	65.07687091441461	27.450512	0.3846650846397567	0.0439005452577635	-1.229346936917057	0.1320024190760322	0.5695384333287751	0.081447677122334	-0.9339976504583042	1.073245243140848	0.1332522651011143	0.2465515636265381	1.9330887622191584	1.7995474315655902	33.51242908033035	0.40357685019073797	0.3596763049329745	-0.17753506	-1.1466475641999687	-1.278649983276001	-1.3084202	0.2643409339336282	0.01778937030709	25.01132752315607	3.2207790976173944	[2.613877598932276, 2.6881738017827534, 2.66422886627892, 2.6470436915858064, 2.9304116155985023, 2.5980872088258358, 2.743321640598464, 2.846470420443798]	[0.21607275453488015, 0.21501339476286507, 0.2042933592608151, 0.20911824188434955, 0.20738690156640552, 0.22379378930133667, 0.1968645806423404, 0.20479039496335544]	[61.005867, 61.68225, 59.12207, 59.607758, 70.00034, 66.405205, 54.11133, 67.088554]	2.6468534638377776	0.2216722573465994	66.93475	0.20966667711454348	2.7164518555057944	44.681785714285716	59.81952380952381	66.04263888888889	66.90603174603174	68.40488095238095	70.84176587301587	72.09275793650794	46.46515625	59.15738839285714
49	r1_138_TrMRF	KVPAGVEDVKVVKGPLTVKITAPVKNPNVPIKVGNKDGKVVSEKWKVDKAAGKVTVEVPVKKANEVTFNPES	53.9627571105957	[60.35853576660156, 69.89997863769531, 71.33748626708984, 53.85774612426758, 65.96682739257812, 67.3561019897461, 68.87496948242188, 54.98819351196289]	71.33748626708984	64.07997989654541	9.960731405211927	78.50984630681785	27.765114	-1.237175877836895	0.2021939515314901	-2.0004753739035066	0.3222623820594907	-15.0	20.0	-15.0	20.0	-1.0	12.240013103177132	1.7425782256333011	1.600827378166251	40.029287836112026	-1.1166758023365302	-1.31886975386802	-0.6123059000000001	-1.8486696855224256	-2.1709320675819166	-1.5699596000000002	-1.967101177783917	-14.207114280961045	27.48210536781698	3.4780705422200047	[2.524592281522451, 2.5176942041708323, 2.5686265772713286, 2.7101900348471006, 2.5313400572707816, 2.641514778424284, 2.6883832234231306, 2.6727904697105713]	[0.21695389005148544, 0.2118377059886365, 0.22867354000170262, 0.18131040559760958, 0.2187657724194646, 0.21955798875667215, 0.21625736379924554, 0.19610860781691136]	[62.898403, 61.652473, 69.56259, 52.871365, 61.543064, 67.513405, 59.111835, 55.52669]	2.692982247807129	0.1837042032919259	51.206036	0.21118315930396597	2.6068914533300602	60.30351955307261	71.33448789571695	77.82137802607076	80.88532588454376	82.41404096834263	83.0986033519553	83.43888268156425	61.46481378026071	70.36054702048418
50	r1_138_TrROS	DMDFKVEDIKVDPDDGKVKIEMPIPNPNMPIAIFAPNGKIKDVKWEHYKEDGRMKIEIPVKSPDEVRAFIFS	65.39280700683594	[57.14314651489258, 68.47624969482422, 52.911109924316406, 66.73167419433594, 56.29362106323242, 68.94083404541016, 67.0052719116211, 61.8870849609375]	68.94083404541016	62.42362403869629	12.594549741227711	61.98378281706985	17.839422	-0.9046422789826992	0.2793325929204185	-2.283512752533145	0.3244376289440436	-1.4579182622851463	24.44668896633861	-2.3598029023304163	24.525989638522898	-1.0	9.481743086178684	2.2398294573177444	2.2852671870102785	27.315678618902574	-0.7969913975748485	-1.076323990495267	-0.9384439	-2.132029264709164	-2.456466893653208	-2.2908763999999997	-1.2479458251859372	-10.729688911364624	18.47850359347649	2.5404914263344933	[2.613546301193337, 2.5127329732671924, 2.7156968887039863, 2.6693004428459295, 2.477652183132958, 2.574818085359589, 2.562421838036592, 2.5233620786492907]	[0.19934162902262584, 0.22926534291906642, 0.1928581528079129, 0.20817530970776355, 0.2237361075012487, 0.21990861260019084, 0.21402003054269203, 0.211520222482064]	[62.003563, 69.911575, 52.78102, 67.59337, 65.23177, 67.38578, 66.17495, 62.82247]	2.5804142269299133	0.2059812438084299	63.71462	0.21235317594794553	2.581191348898609	58.39744425385935	63.16245283018868	66.51530017152659	68.82440823327616	70.56742710120068	71.63636363636364	72.51156089193827	58.72081046312178	63.61889794168096
51	r1_144_JUSTAS	PEPGAVETRETDYIDPNNNNKYKATITTTRDPNSDLATVNTTIKLPNGETLNYSATINPNPGTVTSTTSISS	75.65467071533203	[73.15326690673828, 76.99386596679688, 68.16082763671875, 75.1053237915039, 73.45628356933594, 74.96259307861328, 74.08319854736328, 71.1982421875]	76.99386596679688	73.3892002105713	7.740100048831822	86.21970617501171	15.48625	-0.5616191356545045	0.0671600845223751	-1.5971659236711853	0.2847638431401442	-2.189874566219358	23.67727735246952	-0.4080480525020268	24.86147120756691	-0.6280119532271401	0.9604020231302804	1.312373612196983	1.3757156400209565	53.34619893501635	-0.5292198174033634	-0.5963799019257385	-0.57145333	-1.51952519312336	-1.804289036263504	-1.7717227999999998	-0.2448838458208788	-1.2052858689511592	27.086883670650426	3.4369146116607214	[1.9749362071097867, 1.960035446757081, 2.088519086729265, 1.9902571118774401, 1.8184430479846665, 1.8959010235776532, 2.017975364533422, 2.122576275848127]	[0.3659465823273977, 0.3680076698628707, 0.3377077144074648, 0.36350363031198285, 0.3678395115417462, 0.37185768771764877, 0.35946942410116733, 0.3466559525596864]	[74.17551, 77.298515, 68.30773, 77.25082, 73.20225, 76.1627, 74.44285, 71.34329]	2.004882152011974	0.3539852887104301	75.57746	0.3601235216037456	1.9835804455521802	86.29896296296295	89.01001851851852	89.54466666666666	90.04401851851853	90.13696296296295	90.21668518518518	90.37633333333332	86.19767824074074	88.81124074074074
52	r1_144_TrROS_Hall	MKPGETKTLTLTIVDEETGETYTVKVTVTYDEDTGVVTIKAEITYPDGRKFTVTARFNRETGELTEISIEPS	85.18431091308594	[86.23937225341797, 85.16410064697266, 85.59636688232422, 85.32040405273438, 85.0777359008789, 86.10436248779297, 83.4931640625, 86.78852844238281]	86.78852844238281	85.47300434112549	3.5974427664237205	70.06946494212634	20.314882	1.6903165040661676	0.1115566230081046	0.7161680654979713	0.1068512618683615	3.9552361524800355	0.1754127211375151	4.439464890691705	0.1507594991449021	4.3160513641244735	0.1958669019917787	1.7376680389140515	1.57480328693145	54.27535302372408	1.7293697690754912	1.6178131460673866	-1.19872	0.7766364193976849	0.6697851575293233	-2.5850467999999998	4.41946531040934	4.223598408417561	29.93714596121572	3.733723207310296	[2.1275218206520616, 2.195983578301252, 2.163930242892111, 2.113046507396341, 2.1006924809858747, 2.240217629327667, 2.0565747827593825, 2.3394936574735925]	[0.3829083152014529, 0.38324121601486544, 0.37987396937569634, 0.3848583173373928, 0.3823608948779044, 0.384204196581013, 0.376224115705325, 0.386688729814004]	[86.05145, 85.73891, 85.14922, 85.69377, 84.65217, 85.97072, 82.67369, 87.167175]	2.121263518871388	0.380577384618925	84.79697	0.3825449693634567	2.1671825874735355	89.05505338078292	91.38195729537368	91.83542704626332	92.36275800711745	92.94049822064056	93.29103202846973	93.52836298932384	89.44206183274021	91.30904581850534
54	r1_147_JUSTAS	MKVLKTETKPIPGSGKIEVRVEYEVDGFFDPATGKPYSPDYLVTEKKTITVPPDSDDEIVTSSITFHPNLKS	56.51232147216797	[57.30660629272461, 57.07860565185547, 62.1868782043457, 59.25904846191406, 75.22002410888672, 64.05298614501953, 65.2328872680664, 74.67265319824219]	75.22002410888672	64.37621116638185	9.371657471639557	57.7229578324138	17.259619	-0.9061672664426884	0.1478422855101007	-1.7873233077622313	0.2025441692980572	-15.0	20.0	-15.0	20.0	-1.0	7.936437921889364	2.1280096795236947	2.058727698077946	31.269900932738352	-0.8325795960298032	-0.9804218815399041	-0.6356821	-1.6895891435257409	-1.892133312823798	-1.4741573000000001	-1.8907048376187856	-9.827142759508149	17.920918275602165	2.482427957684288	[2.3910701242031713, 1.986709124291184, 1.914696725959783, 2.182404218410007, 1.8637262414923932, 2.164317411025047, 2.22938960161354, 2.0095389117378764]	[0.34475419460342166, 0.37676786165361903, 0.37831466125500596, 0.35320479825437734, 0.3932509538776874, 0.3637171005782674, 0.36506273957356294, 0.40267973843283406]	[57.639744, 62.129257, 62.229286, 59.535027, 67.66703, 61.923374, 63.842773, 74.82439]	2.345703092907518	0.3391666575722598	64.97123	0.372219006028597	2.0927315448416253	65.63905693950178	65.92862989323844	66.08806049822064	68.22939501779359	71.23798932384342	72.6629359430605	73.32211743772241	65.6646596975089	66.83849866548043
55	r1_147_TrMRF	MKIKEVKVFPLPGENTIVILVTGEFDSFYIPETGKPIPSSAKITLIEVIKVPEDSDEAEVESSLLILPDAES	56.39347457885742	[62.72780227661133, 62.9086799621582, 66.27085876464844, 67.1114501953125, 68.71369171142578, 57.21342849731445, 58.11360168457031, 56.752281188964844]	68.71369171142578	62.476474285125725	12.070749411040024	51.459025805604256	21.266958	0.1893218003294154	0.0853716972943578	-0.4884118953948696	0.0927437948951542	1.0775112810499257	0.1332665080786375	1.461902946087791	0.1340079431923519	1.4046832965061125	0.3290576764020476	2.133008937498188	2.116496212624775	29.51882167917772	0.2158228740030088	0.130451176708651	-0.67862487	-0.4304998995613777	-0.5232436944565321	-1.615345	1.5561872930515548	1.2271296166495071	17.008683148771524	2.3874334626888416	[1.9701993426215847, 1.813857315870332, 1.9587842103062492, 2.1970593991758323, 2.0143258489826668, 2.0707687529753946, 1.9088356145006011, 2.0622796515387782]	[0.3495325440703833, 0.37210306312742786, 0.3568554261949395, 0.3115755068201973, 0.3515906123840833, 0.329771581474223, 0.35116980222054933, 0.3328689455040942]	[60.114624, 66.519356, 63.986347, 52.138275, 67.29769, 57.301636, 61.39674, 60.8496]	2.112957004934138	0.3144980455319731	55.1909	0.3444334352244872	1.99951376699643	61.0625	64.81489130434782	65.5069384057971	65.36396739130436	65.69288043478261	66.1898188405797	67.56913043478262	59.23111639492754	62.22040081521739
56	r1_149_JUSTAS	SRRLITIEITVTLPGNPEVTLSKTLKLPTEDVEEAIEKAKKEFKEEFGIPEDVPVKIEVTVSTSDGDPSLQS	70.89700317382812	[76.42073822021484, 74.57868194580078, 71.02125549316406, 67.51189422607422, 72.6617202758789, 70.81613159179688, 67.24002838134766, 71.60011291503906]	76.42073822021484	71.48132038116455	8.615346943720201	72.73215895870216	27.323359999999997	0.7097387132133173	0.2654310446996025	-0.4224768439127139	0.0690356237241309	2.5261707278493195	0.3650651959307143	1.5553669979519555	0.0985488776984055	1.962288624479008	0.135978318400211	1.9169775960801667	1.8680124843915995	38.2659757246995	0.8177240233002316	0.5522929786006291	-1.1803496	-0.3641019780723873	-0.4331376017965183	-1.6143246	2.041439065856093	1.9054607474558818	18.517123106867075	2.5445130223721883	[1.7751677846976726, 1.6048006477999388, 1.7854952179238126, 1.9895452723909235, 2.13501249872379, 1.9013183696906213, 1.9025392981271436, 1.855684123874116]	[0.38471715410190527, 0.3938899178038896, 0.3686478277269287, 0.3452742230430371, 0.34589495335628395, 0.35925894187758295, 0.34834114322374965, 0.3639057306198502]	[77.31435, 78.40605, 72.461205, 68.432526, 72.74217, 71.56219, 67.83436, 74.41798]	2.2116280262574994	0.34292353567480793	71.37591	0.36374123646915346	1.8686954016535022	79.1824820143885	81.93303956834531	82.61555755395683	82.86595323741005	82.97685251798562	82.97553956834533	83.01451438848922	78.88979541366908	82.01404901079138
57	r1_149_TrROS_Hall	MVLKVTIEITVTHPANPGKTEKLTIVVEAPTLEEALAAALEEIRRRLGLPPGAKVTVKVTVELVELPEEDLS	70.17801666259766	[77.87554168701172, 71.4233169555664, 79.27658081054688, 79.71236419677734, 76.93050384521484, 80.96824645996094, 71.04119110107422, 80.44749450683594]	80.96824645996094	77.20940494537355	6.90365885168713	62.1540563428974	15.262022	2.0146178039714373	0.1837171729038813	1.8364823999452533	0.0869012409790046	4.49549866045576	0.3611844364036942	5.630293348271117	0.3541098660467252	5.9884928783226625	0.9960213068479202	1.7348982674217124	1.5921731970007758	48.49309427568257	2.0912651387153773	1.9075479658114958	-1.1797965	1.867292979559771	1.7803917385807664	-1.8760567	6.72818630891814	5.73216500207022	24.42799555044621	3.1600345323924266	[2.3161384152360855, 2.3263701494897413, 2.329287711861674, 2.4767109481336793, 2.169917973736393, 2.445884517792368, 2.1810236423252367, 2.403590123725307]	[0.36067221708952224, 0.34111928356283294, 0.3593787100016239, 0.36385047528082815, 0.3636710127177135, 0.3667371573160265, 0.3495556975964349, 0.3614930566489101]	[78.23009, 72.68227, 79.59676, 79.71835, 76.91958, 81.7379, 72.0404, 77.99817]	2.1654584907594177	0.3474389708490373	70.53969599999999	0.3583097012767365	2.3311154352875603	70.66178308823528	75.7158823529412	72.61205882352941	76.07582720588233	74.0442463235294	76.66558823529412	74.63536764705883	70.02960937499999	75.79009880514705
59	r1_14_JUSTAS	GMAPKTYTKEVEIKDSSGKPIKYKVTVTETALPDGSSESTITLTDPNSSKTTTINLSSPGKGLTPDDKILLS	71.66006469726562	[70.31277465820312, 68.5638427734375, 70.61669921875, 70.15241241455078, 70.6142349243164, 70.06859588623047, 71.16509246826172, 72.51640319824219]	72.51640319824219	70.50125694274901	6.705524973048439	71.36700189433144	23.979342000000003	-0.1855402239166118	0.0202061618422331	-1.4319141035305216	0.1132997344780941	0.5620673777407549	0.0373862890876359	1.0933879304430305	0.1745105787229266	0.8989706958167578	0.1502232319127026	1.4548374242930635	1.363804281647651	51.6945560968429	-0.1779692862610646	-0.1981754481032978	-0.7454571999999999	-1.3763423631001763	-1.4896420975782705	-2.3118649	0.9854609193279046	0.835237687415202	24.92898287624121	3.212204238001505	[2.2154452807059744, 2.0672949638931732, 2.064036243285211, 1.9832332742781043, 2.0923650229821193, 2.0973570651539912, 2.1712837697011005, 2.134569991299888]	[0.3299827333861939, 0.3314745006383012, 0.3315689351761749, 0.325319079524574, 0.3334237120341819, 0.33297679859650464, 0.3297043336224392, 0.3315197820805782]	[71.24306, 71.00416, 71.71252, 69.28031, 73.229744, 71.88517, 72.72551, 72.226456]	2.1460464640718238	0.3223421159853312	69.634384	0.3307462343823685	2.103198201412445	78.25560377358491	79.82320754716982	80.79162264150943	81.89775471698113	82.5908113207547	83.11924528301886	83.52243396226416	77.98630424528301	79.66953066037733
60	r1_14_TrMRF	GLAPRVYEVDALVTDENGVPRLYRVLVVETPLPDGTYRAVAFARDLDTTETRVLTLVSDRAVIGPDVPLTAS	68.73346710205078	[70.27395629882812, 64.624267578125, 65.31710052490234, 71.69219970703125, 66.65140533447266, 67.2760009765625, 68.69017028808594, 70.15583801269531]	71.69219970703125	68.08511734008789	11.419996700426704	56.574782606515654	20.72664	-0.1107788247876346	0.0637939722704063	-1.0532987108147132	0.18229083496991602	2.070373109236721	0.0878024184730978	2.2399236298463654	0.2486948333945999	2.206562371289583	0.3049698300959873	1.8710876678093782	1.6018151527162112	42.504977696481006	-0.0766085488055666	-0.14040252107597304	-1.6720675999999999	-0.9503557711055404	-1.1326466060754563	-2.7391777000000004	2.3708566803830284	2.065886850287041	21.750844451598827	2.881252660064103	[2.3582364701645453, 2.2314240638571343, 2.2110836556270175, 2.3985305722325156, 2.2457483984900004, 2.1770212775163125, 2.1938124295494346, 2.2870115808338776]	[0.30754132770807113, 0.29162538025096385, 0.2943078946504363, 0.28708034215125755, 0.2913082023914029, 0.29735974230881235, 0.3022724103348769, 0.3056601855172869]	[71.02403, 65.9663, 66.595604, 70.28005, 65.52791, 67.165146, 68.23766, 69.92987]	2.283942460221448	0.2927298626954528	66.57132	0.2971444356641385	2.262858556033855	68.9565209471767	69.08018214936249	68.17225865209473	67.91550091074681	68.07366120218579	67.97196721311475	67.89449908925319	68.86240437158469	69.008456284153
61	r1_14_TrROS	NGEPQKYDIPLWIEDPNGKPHLYRIKVEVRPNPDGNYRAKIELENPGDGKKEEIEMDAPGAPIKPGDWIRIS	63.72762680053711	[68.22898864746094, 73.25641632080078, 68.4432373046875, 61.43059539794922, 70.19219970703125, 68.03568267822266, 68.16703033447266, 66.8584976196289]	73.25641632080078	68.07658100128174	9.681759436240561	61.368023108884564	24.827702	-0.9739280341342456	0.20321629699283603	-1.5544683005050666	0.3356278213974115	-1.377885396793241	24.527907728974643	1.0538090706519259	0.5256225934420278	0.3558426729783182	0.5816974311924215	2.0873613816772343	1.9267030950195683	35.33319751094828	-0.853278679750275	-1.056494976743111	-1.0125170000000001	-1.394012481935037	-1.7296403033324486	-2.408842	0.7006232000661169	0.1189257688736954	17.945770101621747	2.4850158723490594	[2.1311344827652547, 2.153069448908135, 2.1312030484660047, 2.223891567969272, 2.191330838660908, 2.2258463534969715, 2.0960427717237495, 2.1975427654979374]	[0.31892680177761634, 0.3274838169946957, 0.3159250892140567, 0.3059869724035305, 0.32274879970625103, 0.31572254474829586, 0.32146981539968783, 0.3095522549962797]	[68.11848, 72.288124, 69.129074, 63.465332, 71.75213, 69.59704, 70.593, 66.24731]	2.203474665538575	0.3145533004218954	67.7263	0.3172270119050517	2.168757659686029	74.23668393782383	76.74257340241796	76.69911917098445	76.90481865284973	76.92246977547495	76.84708117443869	76.74894645941278	74.57326640759929	76.7681066493955
62	r1_14_TrROS_Hall	MKETVTVDITVVVEDENGKKHLVRVKVTVEKLPDGTYRVTIEVENLETGKTETIEIEVKGAEFKPGDVIEIS	81.40188598632812	[79.54650115966797, 79.20548248291016, 78.58760833740234, 79.38447570800781, 77.87065124511719, 78.85159301757812, 78.84025573730469, 76.04581451416016]	79.54650115966797	78.54154777526854	4.181712309688462	51.047382920515076	21.67406	1.5972144957284986	0.1941976701265624	0.5115645762113485	0.2183302015132945	3.2052477532672534	0.3011192135593714	2.5607793794135327	0.3055974856456149	2.8662058324521333	0.2371335201850666	1.725081941600271	1.4833121475819018	52.95011431228898	1.7243713510075365	1.5301736808809743	-0.74675846	0.6476122208326514	0.4292820193193568	-1.3969612	2.9804523006138344	2.7433187804287678	22.5625393204391	2.965777517623324	[2.648800932367298, 2.6452335607472817, 2.706492019227132, 2.6459217589502955, 2.5639392535959566, 2.6884808656358716, 2.581665542195316, 2.5695280484443623]	[0.33810948793067136, 0.3340113920615074, 0.3372385413507212, 0.33577298979211945, 0.33574778359626584, 0.33278023993518585, 0.3333307983402952, 0.33077393677173295]	[80.440414, 79.768326, 80.69759, 79.945206, 79.34967, 78.97738, 78.82716, 79.08631]	2.7154210513990753	0.3385160152574399	81.98928000000001	0.3347206462223124	2.6312577476454395	83.0196975088968	85.58039145907473	86.58016014234876	86.93494661921709	87.07099644128115	87.15505338078293	87.17193950177935	82.99866103202847	85.52441948398577
64	r1_153_JUSTAS	SSTPKLEEIERPNARFKVTTYTYPNSVKTTADATFPDGTKGKIEETYTPTPEGVKKTVKKDLPPEVKEKLES	84.4137954711914	[76.13324737548828, 81.65176391601562, 83.34405517578125, 87.12525939941406, 81.282470703125, 77.92405700683594, 77.34606170654297, 81.614990234375]	87.12525939941406	80.80273818969727	8.518652467721102	84.43626928060623	29.061935	-1.4821411058546712	0.3893099880872921	-1.8493610399381661	0.3284496671439536	-15.0	20.0	0.0663585961625588	0.9277327833321318	-1.0	12.022906565577593	1.7155191788480273	1.5405143181176315	52.45179304041189	-1.2649382713035702	-1.6542482593908625	-0.87546444	-1.7010723714641778	-2.0295220386081314	-2.1759129	-0.8375993070350729	-12.860505872612665	23.838929882273078	3.098692895766708	[1.9817093069623513, 2.048113341140787, 1.9762517844497953, 2.025710101116483, 2.0123698839183737, 1.8486383429457818, 1.9405005300369496, 1.9117287406759516]	[0.35512262365653524, 0.373100560861286, 0.37734897867478273, 0.38800830263114555, 0.3628037458702386, 0.37307645216069685, 0.36361028451314964, 0.37884049629814076]	[75.16484, 84.08034, 82.97386, 86.47652, 78.991684, 78.86712, 77.404724, 82.02212]	1.983848756142046	0.3900707821896673	85.33658	0.37148893058324695	1.968127753905809	76.28726148409895	85.66363957597174	85.90584805653711	85.85049469964663	85.64252650176678	85.45008833922262	85.20659010600706	75.6407464664311	85.41248233215546
65	r1_153_TrMRF	PAVPKEYTVTLPNATAKVTLEEYEDFVLATAEVTFPDGAKATVTVTLEPTPDGVKRTVTLNIPPGFGAKLGS	74.47368621826172	[70.50481414794922, 64.58031463623047, 62.56266403198242, 62.23604202270508, 62.08259963989258, 79.60721588134766, 65.51900482177734, 75.66207122802734]	79.60721588134766	67.844340801239	10.057257716148436	62.1506130215833	23.635557000000002	-0.0338012945598213	0.0164820938609571	-0.2324488374383961	0.043174222416433004	1.165374534184763	0.0250360396982853	1.9027992220696195	0.06017200788081099	1.6534951452855982	0.1210413158270475	2.415321323480949	2.0735416803330704	32.719062965901536	-0.0254561241806796	-0.0419382180416368	-0.95993924	-0.2088731429206399	-0.252047365337073	-1.6708068999999999	1.7082434355382174	1.5872021197111699	17.117517053848132	2.398766748973326	[2.358592209383724, 2.217235755695776, 2.141280400878862, 2.091339494295649, 2.1696348892414092, 2.037979493095629, 2.201015939730575, 1.9600481125613851]	[0.31487203050745244, 0.31002581153680664, 0.3130235108261936, 0.30798645823680587, 0.32578702991993835, 0.33665926157709153, 0.30700276847606034, 0.37080403046818455]	[73.43045, 66.99792, 63.332092, 62.643017, 67.67986, 68.93991, 66.82834, 78.1095]	2.0513925767660046	0.3587757642302213	74.97225	0.32327011269356665	2.1471407868603762	62.27971804511278	69.96812030075189	71.48533834586466	71.99761278195489	72.9727067669173	74.08996240601503	74.7440977443609	62.26889567669172	69.92109962406015
66	r1_153_TrROS	DMEPEPFTIELPNVKIEVQVYRTPNKLSVNAPIEFPNGKNLTISFKYEPTPDGIKLEISIMIPKKAIEKLLS	58.34050369262695	[59.50318908691406, 58.30166244506836, 60.77907943725586, 70.85518646240234, 57.19679260253906, 61.57370376586914, 59.2943000793457, 59.59955596923828]	70.85518646240234	60.8879337310791	12.669776821081298	65.48333216274348	16.410635	0.7170586086458413	0.1394763454390526	0.0509784049863747	0.1512949316972265	2.3293112866022696	0.192829467098178	3.4449484781131385	0.2048113041111179	3.1045268988325527	0.6073802236165329	2.16825957563926	2.1156885230593825	28.779252270571646	0.8011402686590309	0.6616639232199782	-1.0277598	0.102846754416099	-0.0484481772811275	-2.524786	3.397717497975804	2.7903372743592705	13.745733198709786	2.0476501397439915	[2.1739808884669847, 2.2419617317974407, 2.1443346318287184, 2.134319886087846, 2.1585424707858523, 2.175589013086104, 2.220834081322628, 2.2367617161729973]	[0.32138796442239637, 0.3204578478453508, 0.32129478488566626, 0.34574150436164686, 0.32423768285731847, 0.32547979245011244, 0.3246836192831068, 0.31994994313897984]	[59.845894, 59.172596, 64.03912, 68.575066, 59.612114, 60.257477, 61.879204, 58.756714]	2.1879805488102426	0.3187199000671394	58.82591	0.32540414240557225	2.1857905524435717	61.4245818815331	62.803832752613246	63.421271777003476	64.46930313588851	65.4956968641115	66.24775261324042	66.81905923344948	61.487841898954706	63.03518510452962
67	r1_154_JUSTAS	SISITLPDGTKTVSQSFNPEGNTITYTMEAPGKKITITLTEKVVGGSKEISVKITTDPVPLTPEEVAALKAS	69.51363372802734	[65.12954711914062, 52.27180480957031, 68.19538116455078, 72.36846923828125, 65.3819351196289, 71.12251281738281, 74.7014389038086, 61.85554504394531]	74.7014389038086	66.37832927703857	7.3281881740596475	52.63386458793384	20.753610000000002	0.6482778470338864	0.1902935574879291	-0.5518279385174503	0.1228999784980263	2.0257272026173525	0.2655178088219785	1.9370536553180167	0.17025093157467802	1.8600709247968856	0.2425262714202125	1.7514021274043148	1.5884515618912085	41.78807265486183	0.7628109240720398	0.5725173665841107	-0.87559724	-0.47441436368964895	-0.5973143421876753	-2.0162106	1.9837520489974039	1.7412257775771915	21.379246593918648	2.8425567692860767	[1.9780030338821506, 2.097685781791747, 2.0847203345120504, 1.9159361990949781, 2.1820431643062834, 1.947540402766474, 1.8155384465208564, 1.9214125849275023]	[0.3748695583667181, 0.36054996608663814, 0.3236883112574611, 0.39105469264278353, 0.3115747965521101, 0.3655947332297097, 0.43310336618170603, 0.3843328575849741]	[65.697655, 51.764164, 67.069405, 70.83624, 67.70792, 69.69055, 78.436104, 60.324623]	1.9441471155480468	0.3531448527875419	68.21983	0.36809603523776263	1.992859993475255	74.92430740037949	81.18411764705883	82.12242884250475	82.32806451612903	82.34259962049335	82.82129032258065	84.05360531309296	73.62860056925994	80.5695564516129
68	r1_154_TrMRF	PLVLRLPDGAEAVRVEFFPERNTVVAFFRAPDRLLVVEVRFEPVGGGLLAPVRVRALPVPPTPEQLRLLAES	71.77555847167969	[69.44098663330078, 68.66619110107422, 65.2635269165039, 69.77779388427734, 66.5315933227539, 66.96205139160156, 65.42279815673828, 64.39259338378906]	69.77779388427734	67.05719184875488	9.175516326075636	50.67839810875184	22.499029999999998	-0.5164881898790721	0.1345222636728383	-0.730404831559909	0.132078307526238	1.3520137199689637	0.1957289006507694	2.575671316089992	0.1788769821052924	2.1666149559061085	0.1856339655585599	1.7117343429094714	1.3329349417319565	50.307925577840855	-0.4091778397827409	-0.5437001034555793	-1.5687556	-0.6798470468141161	-0.8119253543403542	-2.6633147999999998	2.2605647830808557	2.074930817522296	26.575669758836735	3.383679972959505	[1.9695525543200092, 1.9055649142199351, 1.9618934514881112, 1.9792724803436508, 1.9649261449977606, 1.9617191042431446, 1.917305573771832, 2.004541032784044]	[0.33013937688513884, 0.3444247722779467, 0.33281061337252493, 0.3403893900495057, 0.34916200704388717, 0.32962413375874927, 0.35324298504391066, 0.3220560731954798]	[68.541725, 69.34238, 65.08094, 71.70252, 67.12704, 65.98044, 64.93745, 66.81274]	1.8397476719713963	0.3666209922985985	72.76171	0.3377311689533929	1.9580969070210608	71.4720781527531	75.43271758436946	76.38015985790409	77.64063943161632	78.62525754884548	80.04200710479573	82.13303730017762	71.2495093250444	75.03815053285967
69	r1_154_TrROS	EITIRNPNGMEVKKVEFDPPDSTIKFEFRMPDYYVKIEFQIYPVGGGWVIPIKIEIVPIPPTPAQRKKMQES	64.17823791503906	[67.61349487304688, 73.74009704589844, 65.1570053100586, 62.62065887451172, 65.22509765625, 66.2343521118164, 68.39669036865234, 62.7186164855957]	73.74009704589844	66.46325159072876	15.738113718480545	56.228165248280256	19.399914000000003	-0.0445757401859731	0.1776048042679292	0.4685032304238266	0.2444674150267043	1.4417901976325338	0.2562922168457324	3.395136071348748	0.336842346549973	2.8526675960861687	0.5054879314061989	1.9171851338359451	1.8966579940198136	35.042296397288396	0.0781061510715272	-0.0994986531964019	-1.1577496999999999	0.5587551542250349	0.3142877391983305	-2.0620365	3.114499755450157	2.6090118240439577	15.9640095178911	2.278647645215087	[1.893301314568575, 2.035148519843091, 1.8996413544680624, 2.0521583328813864, 2.073069301929331, 1.9356608193837905, 2.107529219979939, 2.0534593025664023]	[0.4108162324768197, 0.41511923267161227, 0.4059715414135747, 0.39338789571437316, 0.38999668312493097, 0.40461938173439904, 0.39934854036033146, 0.39060670872465036]	[68.14155, 73.67491, 65.27684, 62.414276, 65.01333, 66.36492, 68.09335, 62.24074]	1.9569651398780743	0.4050108236118299	66.77922	0.4012332770275865	2.006246020702572	72.73681355932203	75.00505084745764	76.79883050847457	77.63583050847456	78.09589830508476	78.41027118644067	78.63454237288136	73.16589618644069	75.14799788135593
70	r1_156_JUSTAS	GMSVTSYETDPNTGGPSISISSAPDPKTGLLSAPVTVYDPKTGQSKTINLTATSSEELAAKIAELLPASLLS	71.3619155883789	[73.73585510253906, 67.1968002319336, 71.686279296875, 68.28592681884766, 68.05743408203125, 73.6376724243164, 64.25527954101562, 69.39695739746094]	73.73585510253906	69.53152561187744	7.1300859014428095	56.78560224497197	26.16638	0.1385356879315481	0.0332839253692603	-1.26654349413093	0.1470999822131757	1.3942168538063573	0.0486642388331237	0.1655980088179163	0.3486740853392471	0.9697665749818748	0.1958151110579971	1.8259472906910559	1.7534991815906291	39.65301286813502	0.1568966158683282	0.1236126904990679	-0.9412693999999999	-1.194913078125656	-1.3420130603388318	-1.6338482	1.0728057120287968	0.8769906009707997	27.95691889757291	3.527514671424802	[2.473338150996065, 2.583204325320905, 2.661073584977756, 2.5841971613539934, 2.4612180417427, 2.7111873179651336, 2.5863767964934197, 2.696849317407399]	[0.27390475063548675, 0.27578398045646374, 0.2791271202309964, 0.2741592063884542, 0.2789549562722849, 0.28152236160169836, 0.2702070271673048, 0.2707309361097666]	[68.18879, 69.55078, 72.90328, 70.96829, 67.244896, 73.74537, 69.16383, 70.34808]	2.593609384725007	0.2764781260718504	72.16185	0.27554879235780694	2.5946805870321716	66.26573673870335	70.97583497053046	72.31978388998036	72.10626719056974	72.42204322200395	72.16072691552063	72.20265225933201	65.34274312377211	71.16741404715128
71	r1_156_TrROS	NWKILEEEPNPDNGKRVIVIEHEPDPENGQMNMPIELFDPKKGKPRRIPVRMDSPETMIDEIKDQLPPDLIS	46.77386856079102	[56.89373016357422, 50.21630096435547, 49.69490051269531, 51.611026763916016, 49.85170364379883, 49.29141616821289, 53.91341018676758, 48.30665969848633]	56.89373016357422	51.22239351272583	13.682272632933051	46.22312116000705	22.601254	-1.125324022862732	0.2499921706255639	-1.6670087895928294	0.2746035787654888	-15.0	23.56105278968561	-15.0	20.0	-1.0	13.60537133748806	2.1528927371251774	2.1002344517317786	24.388893092621004	-1.0738969962570497	-1.3238891668826136	-1.1087828000000002	-1.4818357579794417	-1.7564393367449305	-1.385664	-2.620528640723391	-16.225899978211448	16.731186570599675	2.358536694157264	[2.8404847908197572, 2.6124437336700006, 2.5915630855715537, 2.6795007485998106, 2.5502140873044596, 2.5518031878354552, 2.6782912074414287, 2.645637950358562]	[0.25019513301706064, 0.24778509455626088, 0.24644389797458038, 0.2406517209821123, 0.23380154857440677, 0.24498516659552386, 0.24492522561389782, 0.23497869385429784]	[51.997036, 50.901432, 50.55837, 48.805435, 49.29023, 49.620518, 51.58741, 48.031723]	2.7076191762918653	0.2270259852599582	46.110996	0.24297081014601757	2.643742348950129	60.24078632478633	60.9762905982906	63.82504273504274	66.06324786324787	68.67052991452991	70.7231794871795	71.6431794871795	59.86067948717949	60.96274145299146
72	r1_156_TrROS_Hall	KVKIVEVVKDPKTKKYVIKIEVEYDEETKQLTVKIEIVDEKTKKVTTIEVKADSLEEAEEAIKKLLPPGLLS	80.2532730102539	[78.762451171875, 73.73175811767578, 76.73883819580078, 75.18801879882812, 77.1098861694336, 77.66780853271484, 76.2051773071289, 74.91571807861328]	78.762451171875	76.2899570465088	4.878494178221745	68.8828700128467	24.994051000000002	-0.035158850301962	0.0947871433781132	0.6580665026911046	0.1229096013632013	1.0358086855825983	0.1481966759653682	3.2787730283252023	0.1721524983005946	2.788489086809036	0.2317099750881164	1.8008425462388034	1.5636575007509486	48.7894292771086	0.0142385752236255	-0.0805485681544876	-0.8769819999999999	0.6926403189778069	0.5697307176146055	-1.7783909	2.917488104888649	2.6857781298005325	24.91281949484255	3.2105210839459066	[2.1583324453817294, 2.105358385785894, 2.1431149135611447, 2.2675264788299105, 2.090904235408255, 2.1546595088407847, 2.1253885810745667, 2.1962738004331515]	[0.3217792070872794, 0.3201059173334168, 0.31975640253059884, 0.3070014084800784, 0.32420374465225166, 0.3234275923012994, 0.32231012755389177, 0.31145481833433947]	[79.22548, 74.55455, 76.47723, 77.42275, 78.176636, 78.6398, 78.29499, 75.70075]	2.2069948962888493	0.3195364970351635	79.80006999999999	0.3187549022841445	2.1551947936644296	72.18602430555555	73.55968750000002	73.610625	73.79118055555556	73.41203125	73.40590277777778	73.23260416666669	72.29299045138889	73.57778645833334
74	r1_159_JUSTAS	MLLVKAEFTIKNSDGTEETFTVLVEVPESEEEAEEAVEKEIEKIAEEKGLSTENITEIKVEIYPPSEPVKPS	80.22185516357422	[79.99028778076172, 79.78070831298828, 82.64545440673828, 81.15180969238281, 83.19482421875, 80.18043518066406, 81.22811126708984, 80.029541015625]	83.19482421875	81.025146484375	5.853045074609537	83.83388608285317	29.268417	1.2305881438572333	0.1344729683633529	0.3104983569177271	0.1128590589734353	2.098799501272874	0.1948332117985651	2.6956437495272083	0.155310116054014	2.4775281610320383	0.161213340840884	1.7659585262230084	1.5795979660986443	51.29479033484338	1.287971156750165	1.153498188386812	-0.32909083	0.3547166011623595	0.2418575421889241	-1.7032146000000001	2.5703627765302937	2.4091494356894096	23.879937594756484	3.1029631840111582	[1.6671113581444554, 1.6038730079370187, 1.6225037041033492, 1.64719638739215, 1.650728947809284, 1.5957949797379007, 1.6989813798795228, 1.683111116442591]	[0.37385592894229797, 0.3802162447242386, 0.3864874266298778, 0.38458434408718106, 0.3877365956392427, 0.383476139445897, 0.38037629366537923, 0.37715180501100565]	[80.238716, 81.00925, 82.93156, 81.123055, 83.34011, 80.797676, 81.594025, 80.643456]	1.6646511377695647	0.38037361871784503	80.68849	0.38173559726814	1.646162610180784	80.2254964539007	82.82306737588651	83.69086879432626	83.92413120567376	84.04163120567377	84.14212765957447	84.32503546099291	80.36159574468084	82.61387411347519
75	r1_159_TrMRF	MYVVRAKFKIKGEDGSEFEAETVILVEETPEEAKEKVEEKAREIAEELGLSLENITEIEVEVLSLDEELLPS	70.5445785522461	[71.37570190429688, 71.17857360839844, 76.70598602294922, 76.94806671142578, 72.26583099365234, 73.08759307861328, 71.51382446289062, 70.3158950805664]	76.94806671142578	72.92393398284912	5.4824307841215445	78.25047053555154	26.911170000000002	0.1181459334352672	0.1446689716609436	-0.7689558359431096	0.2236856148010391	1.4435945787722646	0.2101860222217135	2.156865331383321	0.3064311016284167	2.121230242669468	0.5410967037325036	1.6639819761772376	1.4060515383235268	51.86433924733535	0.1911285187328488	0.0464595470719051	-0.9957533000000002	-0.6468447992340768	-0.8705304140351159	-2.393671	2.4013775820646885	1.8602808783321851	24.625343943946067	3.180585167231291	[1.8401800733193319, 1.9200107175089818, 1.6687442220923454, 1.7744015709619114, 1.8089125902181697, 1.7562334553439505, 1.8516815648688447, 1.9651506494191806]	[0.34567760938714087, 0.34899137590767476, 0.36883142745463793, 0.36341617433476187, 0.3503018545792274, 0.3585286068684248, 0.3451564232693432, 0.3365878726589629]	[71.78216, 72.46226, 76.549355, 75.611275, 72.52389, 74.361115, 72.575096, 70.82954]	1.8996940914785376	0.34207548578469393	71.51708	0.3521864180575217	1.8231643554665895	76.94872154115586	81.33483362521892	81.5379159369527	81.58239929947462	81.4930472854641	81.4598598949212	81.45047285464098	77.90706873905428	81.81639448336253
76	r1_159_TrROS	DWLIRIKFTYKGPDGNKHEMKIIVRVPESPEQAKEEVEDIARMIMEEQGYPPENIKKIKVEVIPPGEELTPS	72.6275405883789	[75.46710968017578, 78.82564544677734, 77.01288604736328, 75.36236572265625, 74.34574127197266, 76.7356948852539, 77.52703094482422, 77.85796356201172]	78.82564544677734	76.64180469512941	10.135159072655007	78.79196796613698	28.562359999999998	1.3850147560329449	0.1380009229740897	0.8465752183637231	0.0569886832154088	3.4588761484245705	0.2006272763541536	4.202861789122434	0.0820453152737163	3.9117995281852287	0.2714685294840753	1.9940444309461791	1.9182332096729118	39.95437275752201	1.464893082101267	1.326892159127177	-1.1714671	0.8837413936215543	0.8267527104061455	-2.2691631	4.036056586378736	3.7645880568946612	22.67249233368784	2.977227340875669	[1.9858951055660172, 1.9697489854701133, 2.031254687916615, 2.0057077277509205, 2.000078750150751, 2.023612506188825, 1.9834040690431112, 1.9351843631426568]	[0.33236840049445043, 0.34228109742181095, 0.3329470411692108, 0.33475423707696633, 0.32880436952368763, 0.34182625821117274, 0.34277708157359393, 0.3467428898663898]	[75.978096, 77.76973, 78.12618, 75.762985, 75.48575, 79.650566, 78.74771, 78.641205]	2.0262607522796143	0.3244709476590572	73.15320600000001	0.33781267191716036	1.9918607744036263	81.47615384615384	83.43234188034187	84.16194871794873	84.47461538461538	84.59541880341881	84.61931623931625	84.6677264957265	81.45782905982904	83.39585897435897
77	r1_159_TrROS_Hall	MYLVRIKIEYKTEDGEKVEKEITLLVEPSEEEAKEKAEELARKIAEELGLSEEEIKKIEVEVVKLGEELEES	72.05097961425781	[74.83688354492188, 77.4098892211914, 71.64126586914062, 67.36900329589844, 75.6320571899414, 76.05887603759766, 75.63602447509766, 71.85475158691406]	77.4098892211914	73.80484390258789	4.477252644075246	80.36450521963465	28.998384	1.8887479996095329	0.23856750548665198	1.1627520307250068	0.1573369995260036	4.053331956534662	0.4318499355587946	4.371573277352615	0.2457339869148764	4.289058818241668	0.3059443977952583	1.6696023269497844	1.5794450909774025	46.72833789803703	2.0276113819309183	1.7890438764442662	-1.0249331	1.2352127369800423	1.0778757374540389	-2.042612	4.410019994421669	4.1040755966264095	25.555302627384663	3.2774252832294555	[2.314647548389421, 2.069992349182626, 2.1254992507012447, 2.735388394131209, 1.9422751273882652, 2.10362373046218, 2.2541655833732874, 2.195679590077487]	[0.32995517963914345, 0.3474492220035532, 0.3339398187420264, 0.3166224792976984, 0.35531670259079784, 0.34889479402016316, 0.3272287127704035, 0.3262388063830886]	[75.008255, 76.530136, 71.55358, 77.296005, 75.80882, 76.795456, 72.24288, 70.4761]	2.0238525346880234	0.3400458751482937	72.27911999999999	0.3357057144308593	2.217658946713215	72.81058219178081	81.60313356164384	84.60217465753425	85.86979452054793	86.46184931506849	86.71946917808218	86.86676369863014	72.2119948630137	80.79797303082191
79	r1_161_JUSTAS	SFSISTETKVVPQDGRLLIEYEFTVPNAPPGDTAALTLSVSHPSGASTSTSQTADPAGTYTAKFVVDIPLTS	62.5997200012207	[74.31338500976562, 61.60079574584961, 68.7562255859375, 67.16797637939453, 67.78163146972656, 70.93402099609375, 65.68716430664062, 64.78641510009766]	74.31338500976562	67.62845182418822	11.318840189449244	54.979715556912744	16.036322	-0.5461974671346863	0.0628208488840892	-1.9923727500306359	0.0940354448766249	0.4368566134973878	0.1219015357013939	0.4713716846157822	0.1812739254082497	0.5273607523039813	0.1058553544341135	2.3452710066152465	2.2346916581248126	30.262990233264212	-0.5016929102766726	-0.5645137591607619	-1.0406134	-1.9435134337913933	-2.0375488786680185	-2.5047607000000003	0.5804027853066793	0.4745474308725658	16.916578833013773	2.3778422918328066	[1.8732812727813748, 2.0132997860001387, 2.0063881709912637, 1.9732470505276982, 1.839334646678755, 1.9054633227852122, 2.080687997265105, 1.9082781271674925]	[0.38116940519376025, 0.3428425325516563, 0.34150434004473296, 0.35860896418745664, 0.37595081792315926, 0.36161701214254915, 0.3469622104871787, 0.35817517267001897]	[75.78013, 65.823166, 63.75218, 66.16491, 73.496925, 68.97402, 63.594383, 65.23877]	2.1452430886750813	0.3436091652022674	64.45871	0.358353806900064	1.94999754677463	64.62683206106871	73.46437022900763	75.09832061068701	77.07049618320613	77.72971374045801	78.13185114503815	78.2719465648855	64.35962786259543	70.83531011450381
80	r1_165_JUSTAS	SYSIDTSKIEEAAAALPPNAVAELELTANVPESGFTLKLKVTITVDPAGKVTRITFTDPATGKKIATVDVGS	79.2371826171875	[79.5170669555664, 83.68690490722656, 80.85595703125, 71.59416961669922, 80.92255401611328, 79.6670913696289, 81.9698257446289, 78.99635314941406]	83.68690490722656	79.65124034881592	8.166408614164771	80.31838034640133	27.628403000000002	0.6670690010155276	0.10024073153325999	-1.2204624830173632	0.1516040466794246	2.472395356601497	0.13779205768981698	1.5240855786219234	0.2173095540512524	2.0985938072132404	0.2337499628817039	1.8791693816858663	1.7665643337908459	45.088219446779746	0.7243231730733873	0.6240824415401273	-1.1839559	-1.1444659965782649	-1.2960700432576897	-2.3917217	2.231959995210312	1.998210032328608	23.795263322535906	3.094145731698565	[1.8977866288133147, 2.0547134192173337, 1.9205607127624564, 1.9930700827133154, 1.976477482267255, 2.001018872272845, 1.9125779597170005, 2.008584260872668]	[0.3260391786590963, 0.3232613375127408, 0.3308239616432698, 0.31097395966231334, 0.32759412648896646, 0.3286377114686549, 0.3406611190871054, 0.32190639870220605]	[80.257225, 78.395195, 81.818665, 76.34477, 81.93709, 82.019226, 83.81629, 79.41783]	1.9499131520564261	0.3257030167132351	79.41549	0.3262372241530441	1.9705986773295234	77.98858237547891	81.65729885057472	81.91858237547893	82.64440613026821	82.65908045977011	82.57904214559386	83.01408045977011	78.4204358237548	81.63014607279693
81	r1_165_TrROS	NWYIDIDEIKEAINDAPPGDEVELPFKFYDPDDGQKFKFRVTVEVNPNGKLTSVRIQHPGSGKPHAEINLKS	52.99379348754883	[66.56802368164062, 70.17801666259766, 63.7314453125, 68.6602783203125, 62.50453186035156, 65.70457458496094, 57.00229263305664, 65.95988464355469]	70.17801666259766	65.03863096237183	13.648512389235856	61.21793609878976	24.43271	-0.4854858116648365	0.0783898843267802	-1.4244835656176489	0.1766422734874049	0.6363373885140475	0.1399736813717088	1.2539452386280818	0.2611998817519625	0.9819011163232988	0.2231759406138396	2.1891920645101064	2.33348968915017	27.87183130260933	-0.4470801641618486	-0.5254700484886289	-1.0867274	-1.3031849480774438	-1.4798272215648487	-2.4105835	1.0843321462554276	0.861156205641588	16.351141446502883	2.3189611575689217	[2.118288628011281, 2.085954422232564, 2.2049433095909285, 2.123406019707308, 2.1591834971621693, 2.1750456487726213, 2.2423576953488014, 2.100032855345816]	[0.2905593207633963, 0.2934481352552156, 0.2761140623818855, 0.2886124664030423, 0.27249248994167735, 0.2779235740470849, 0.26838657108421626, 0.28609888658699467]	[68.48042, 71.44878, 64.491135, 69.013596, 64.81689, 65.63677, 61.21657, 67.64848]	2.326989682443041	0.255370381571694	56.491436	0.2817044383079391	2.151151509521436	65.87089965397925	66.75562283737024	71.40546712802768	70.81498269896194	71.953615916955	70.9544982698962	72.39157439446367	66.2141955017301	67.0096820934256
82	r1_165_TrROS_Hall	DVVIDIDELKKAIEKAKPGEVLELTVKVKDKATGKEYTVRVTVTVNPDGKTVTVTVVNEETGEVIETITLPS	76.19156646728516	[74.96617889404297, 78.21916961669922, 76.04014587402344, 74.07488250732422, 76.9288101196289, 83.4316635131836, 75.25911712646484, 73.76055145263672]	83.4316635131836	76.58506488800049	3.6849880665633523	81.9845626483478	29.067071999999996	2.058772658613935	0.1968605916884087	1.8787809948478291	0.0741348034558428	3.9443218120503185	0.4296832948415434	5.226239524687651	0.4458340760774391	6.0	8.183846415645943	1.6141158351113731	1.4578560426839438	52.53266622060006	2.1783331781687694	1.9814725864803608	-0.70021224	1.9238055483339016	1.8496707448780587	-1.4213448	13.81287670646632	5.62903029082038	30.19448713213205	3.76052111703086	[2.26374168001375, 2.2266323452207177, 2.1689098653701024, 2.3309662663207193, 2.23385762575358, 2.228520239089122, 2.204063500125253, 2.378042180935453]	[0.2923235877799009, 0.30937162091994463, 0.2974554467017977, 0.2836817005521372, 0.3055374151382197, 0.3001469704968186, 0.29897054995670164, 0.29287247559063306]	[75.64274, 79.1623, 75.08857, 75.7109, 77.39972, 80.84033, 75.587585, 75.549095]	2.288736705501503	0.3004648079439373	77.59461	0.29754497089201914	2.254341712853587	81.81036630036631	83.18216117216119	83.18454212454212	83.21294871794872	83.25615384615384	83.20904761904764	83.22739926739928	81.90104853479853	83.18112179487181
84	r1_168_JUSTAS	SVVNFPVSLAATRDGNPVPIEEVLERVAKEIGGPDVKPEIKPGPGDTLVATVKLPDGTTATASDSSSVTDAS	60.4267463684082	[60.11771774291992, 59.5689697265625, 59.59792709350586, 62.8643798828125, 65.55217742919922, 66.4625244140625, 45.91513442993164, 62.51364517211914]	66.4625244140625	60.32405948638916	10.648724611907207	58.62250145054588	27.63162	-0.5008369994547691	0.0612913377491281	-1.0532924807020798	0.1411059618643803	-0.2931464594399217	0.2172300202468456	-15.0	23.1963456036803	-1.0	2.064155636527771	1.88563331115206	1.6718441037643472	36.08234724192446	-0.4680005759577568	-0.529291913706885	-0.7056749	-0.9659683254118948	-1.1070742872762749	-0.98490334	-0.8788729591661139	-2.9430285956938844	23.02899304224411	3.0143511083987202	[2.8748094611240185, 2.9676085291171956, 2.853351514345808, 3.0601090035359126, 2.9852152677049553, 3.1958631702295075, 3.1403797092066372, 3.1385600265401057]	[0.1894532576341056, 0.18078593024821538, 0.1859397906935783, 0.1807593164374657, 0.1919921371285464, 0.17927502539455, 0.1641046778939478, 0.1789728799655653]	[61.336372, 60.53022, 58.386906, 65.034676, 65.41939, 66.56664, 47.209003, 59.233723]	2.952457544246012	0.1836423252196176	60.303574	0.1814103769244968	3.0269870852255174	57.85182352941175	58.39035294117648	58.82433333333334	59.150686274509795	59.38501960784314	59.42766666666667	59.55794117647058	58.15397794117648	58.48851715686275
85	r1_168_TrMRF	MVLDAGISRKDFINNKPIKVETALKKLAEILGGPNFKPKVKPSKKDYLVAVIELPDGRKLLLKDDKDIKISS	45.53851318359375	[52.31532669067383, 57.86564254760742, 53.89324188232422, 52.35448455810547, 56.2945442199707, 49.24392318725586, 50.62835693359375, 47.86880111694336]	57.86564254760742	52.558040142059326	11.80890268789674	47.46239225062891	28.605215	-0.6055108718172608	0.1315962098011562	-1.3316393180502946	0.0938226521353466	0.5137998112200876	0.2500746625625377	-0.1075732628399258	0.2803626974761364	0.3766911622130903	0.2731081187490421	2.271431449655771	2.134224720870165	24.626291518463148	-0.5436008885165503	-0.6751970983177066	-1.1399395	-1.2870437191225432	-1.38086637125789	-1.5941677	0.5167047133813892	0.2435965946323471	14.761776912026107	2.1534546155868752	[3.021840181477344, 3.0559130068427423, 3.0231352569777434, 3.064876977246766, 3.1080114676474278, 3.016275016306331, 2.9712821148515074, 3.002906156991407]	[0.1620350798829541, 0.15936556192755236, 0.149120611660302, 0.15457540818560125, 0.15763247172265712, 0.15419759708868497, 0.1558566883708995, 0.1594726952532018]	[53.49553, 63.653755, 46.81597, 55.817036, 58.63098, 50.184544, 49.182323, 49.229702]	3.04998231547854	0.1477468610674982	49.374287	0.1565320142614816	3.0330300222926585	49.25784697508897	50.174483985765136	49.784697508896805	49.50403914590747	49.853914590747344	49.89190391459075	49.91884341637011	49.333714412811396	50.04260008896797
86	r1_168_TrROS	KTIEIMIPMEQMRNNKPIPADQFLKELAQEFGGPNVKPKVEPMPDNMMKATITLPNGRKIEITDPGAIKIKS	58.07425308227539	[59.22853088378906, 59.81392288208008, 60.65804672241211, 57.81010055541992, 53.96424102783203, 58.79275894165039, 56.66141891479492, 60.81739807128906]	60.81739807128906	58.468302249908454	10.143032377288348	42.187523794574396	25.475433	-1.019764923003367	0.2132739864820064	-1.130298328387409	0.3556805942465869	-0.4304582045791564	1.1477706785282025	-0.6598360947533022	24.990616287848983	-1.0	9.553370900650883	2.10363329702178	1.9934006534258568	29.330933623115286	-0.9289721025606262	-1.1422460890426327	-1.1888325000000002	-0.9536909727755122	-1.3093715670220991	-1.2509823	-0.2632114912592888	-9.816582391910172	16.567423056811098	2.3414833799036527	[2.7858856271330352, 2.6921584874426565, 2.81467698475332, 2.7074920096896262, 2.7342067043735496, 2.7518788378954895, 2.7680970590400085, 2.7485740070297457]	[0.19630401625574773, 0.19697402068257613, 0.1890011694457881, 0.19156210862390813, 0.18558037438142408, 0.18597901469793335, 0.189561271356602, 0.1914028090492311]	[60.54984, 59.297485, 57.049335, 55.60162, 54.30252, 55.696293, 56.239807, 57.155235]	2.7753462287351662	0.1900273667729462	56.797259999999994	0.19079559806165133	2.750371214669679	58.95836007130125	58.97919786096257	59.08320855614974	57.84363636363637	57.13128342245989	56.77272727272727	56.4473440285205	59.423542780748654	59.00351158645276
87	r1_168_TrROS_Hall	MTIEIEVTAEDLKEGKPLTAEELAKKLAEELGLEEVEVKVEVKEDGTVKITIEVKPKPPPEVVLPEELKKKS	70.32501983642578	[69.67523956298828, 73.1807632446289, 71.71029663085938, 71.24716186523438, 70.65010070800781, 73.81096649169922, 68.9871597290039, 72.5257568359375]	73.81096649169922	71.47343063354492	4.353789289571553	64.5787284632255	27.155386	-0.4422538594350713	0.1132523012110068	-0.5943685880727174	0.1591733455533825	-15.0	20.0	-15.0	20.0	-1.0	15.726715954653482	1.9179636443235208	1.6664131081699551	42.890583543258735	-0.3830739702964275	-0.4963262715074344	-0.28348136	-0.499578615343795	-0.6587519608971776	-0.49103355	-0.5451761030883379	-16.27189205774182	24.483647157438103	3.165829744773961	[4.063218562150117, 4.308768926608932, 4.0706325266339825, 4.148865161987141, 4.114915215457335, 4.19789555962251, 3.845882484425625, 3.99792988114277]	[0.2037857552331201, 0.21147208989062777, 0.2035695301921242, 0.2041307181734417, 0.20769258098953244, 0.21076809542962952, 0.20056832030087862, 0.21067215458506017]	[69.646065, 73.43214, 71.11103, 72.45041, 71.87675, 73.79202, 68.691605, 72.71141]	3.9860354292962015	0.20418253192168304	70.77797	0.2065824055993018	4.093513539753552	73.75234347048301	76.90928443649372	76.8739177101968	77.06935599284436	77.2501967799642	77.37910554561716	77.42443649373881	73.749530411449	76.90717576028621
89	r1_169_JUSTAS	MKITVTITSLGDKYTMTAEIELPDGTVETITKEFDSPEEAKKYIEKLVKELPPGLVEIEEIKFNPPDGTADS	76.71549987792969	[77.16517639160156, 78.94970703125, 79.83008575439453, 79.0391845703125, 76.70591735839844, 80.6458740234375, 74.27936553955078, 78.45960235595703]	80.6458740234375	78.1343641281128	7.074371429769667	80.84202840647535	28.755840000000003	2.8081892523511565	0.3237757903063945	1.7704482430273718	0.288503233872438	15.0	20.0	4.9441790326912844	1.1976383908725436	6.0	5.568473735477751	1.7283638908389425	1.6149379394612533	48.38227043831702	2.99753145597587	2.6737556656694754	-0.53748107	1.935988742033764	1.6474855081613258	-1.5452461000000002	10.881681202276905	5.313207466799153	19.938183511607352	2.6924934185835583	[1.9115669237238873, 1.9512700227764466, 1.9393516550926793, 1.9198338301752143, 1.950929831001406, 1.9148458796793781, 1.9926626900747837, 1.8960115369063286]	[0.3290355000297077, 0.33361533357474654, 0.3345504688267399, 0.3295921506979061, 0.32448902171563115, 0.33363772254517415, 0.31711682121317064, 0.3365195950695434]	[77.74276, 80.286964, 80.59469, 79.89664, 77.20056, 80.0379, 75.343735, 80.110634]	1.9308173569155949	0.3285576791903253	78.16457	0.32981957670907747	1.9345590461787654	78.18581395348838	81.01114490161001	81.91279069767442	82.48799642218245	82.95051878354205	83.35710196779965	83.67488372093024	78.37593470483006	81.08935599284436
90	r1_169_TrMRF	MKAHVTVVDLEDRYRARIELELPDGRVLVFEFEFDSWEEAIEFIRGLIAALPEDEVEIDHIEFLPPDGDPSS	82.59610748291016	[77.31112670898438, 66.10688018798828, 77.0146255493164, 76.73217010498047, 76.82514190673828, 76.29863739013672, 79.6700210571289, 81.00746154785156]	81.00746154785156	76.37075805664062	7.841258672034984	76.22340054078066	20.966751000000002	1.6038018533107559	0.118893393318036	1.3528446515337915	0.0589722295547883	3.9234434287534916	0.1820563946755293	4.729957627612019	0.1020921939726795	4.464670773458487	0.2022814671354771	1.9603444740266067	1.7455440782465037	43.7518358936884	1.6609067790579668	1.542013385739931	-1.2755964	1.3875520981469271	1.3285798685921386	-2.0781403000000003	4.574595948786191	4.372314481650715	22.216295052785426	2.9297217920944214	[2.2502508439975655, 2.3449551636135046, 2.2543261507678443, 2.1298813113412605, 2.1720861316142526, 2.0654740235582434, 2.1916377816903667, 2.4802901880981976]	[0.3081455344980738, 0.2801057782733731, 0.3087398810463378, 0.3146098475172355, 0.31403670841775333, 0.31608159286703597, 0.31267321149726574, 0.311626683548945]	[78.229004, 68.376015, 77.636894, 77.37462, 77.97529, 76.29475, 78.11689, 82.790924]	2.512151598026102	0.3121436392183994	83.67805	0.30825240470825255	2.2361126993351546	80.33651360544215	82.81301020408164	83.19610544217687	83.41345238095238	83.71238095238095	83.73962585034013	83.90807823129249	80.41289115646259	82.94308673469386
91	r1_169_TrROS	RKIEINIWRNENHWYVRIKLEHPDGKEQELMFPMDSWDEAREFIRGILANLPPNNVKIEDIEIYPPNGQPIS	72.57491302490234	[73.05936431884766, 69.11817932128906, 70.2897720336914, 68.77853393554688, 73.26658630371094, 67.98404693603516, 70.5771255493164, 69.18856048583984]	73.26658630371094	70.28277111053467	13.482441591097533	70.04555141334694	26.17406	0.8289130971734041	0.1110412280106145	0.6965066597302645	0.0324471135735785	2.8497816885446063	0.1525808355467335	4.329254730528377	0.0456513898307386	3.872917724854989	0.1372388611517614	1.8798349571424504	1.9432830165572628	36.167027917039206	0.8696162917215836	0.758575063710969	-1.2988429	0.7171969826224568	0.6847498690488782	-2.523283	3.942957773955414	3.8057189128036533	21.36698929721024	2.8412803706070764	[2.681998716033703, 2.491486280874514, 2.5600264436234097, 2.47524069782428, 2.695617780157034, 2.5709611856517562, 2.498610762333228, 2.5037613604354383]	[0.27315967757777937, 0.28564360125233534, 0.2785512348267031, 0.28325100253135393, 0.2693701549676927, 0.2691763816017148, 0.28664071555496684, 0.2739710390477404]	[73.70501, 71.96021, 71.24279, 71.48378, 73.50524, 68.77926, 72.7043, 69.41341]	2.6906758956394468	0.2693408562650734	74.64879	0.2774704759200358	2.5597129033666706	76.81847790507365	77.90281505728315	79.74602291325695	81.30919803600655	81.84052373158754	82.30170212765958	82.62770867430442	77.04477495908347	78.11935351882161
92	r1_169_TrROS_Hall	MKIEIEIEREEDRVIVRIKIERKDGKEIELELEVPSLEEALEAIEKILASLPPEEVKIVEIEIYNADGEKIS	77.738037109375	[78.84735870361328, 82.59402465820312, 84.19491577148438, 77.0479736328125, 81.21231079101562, 85.94649505615234, 80.42607116699219, 80.20745849609375]	85.94649505615234	81.30957603454591	5.432958248635851	79.56923703280812	29.042054999999998	1.0805362380746253	0.1979481679715549	0.3516199664711187	0.1211741096004463	2.53068953250723	0.2780022385187832	1.8483497433623504	0.1725407447931946	2.205392890607018	0.4095983930883087	1.4992763735929235	1.5228073074523492	53.39452709258174	1.1510616281582782	0.9531134601867232	-0.80326056	0.3978136697042037	0.2766395601037573	-1.0404968	2.402002850489167	1.9924044574008584	25.431747771217488	3.2645590486144678	[2.706601460168735, 2.5003320192091563, 2.761492839899217, 2.3780161069783055, 2.4210656482627178, 2.601991246691451, 2.384310268946745, 2.3772734695300968]	[0.28690466790103014, 0.2931806859055331, 0.29384266079516874, 0.3004461817312645, 0.2960141189371025, 0.2946581396240786, 0.29513487038649894, 0.2988154026701648]	[76.55816, 82.59252, 84.46527, 81.5938, 82.22791, 84.000824, 80.8319, 81.62575]	2.445773718011077	0.2990095385869126	81.93425	0.29487459099385516	2.516385382460803	74.87888698630138	80.14715753424656	79.28933219178083	79.96662671232876	80.31164383561644	80.72066780821919	81.28871575342465	75.18137628424655	80.5159225171233
94	r1_171_JUSTAS	SSSSSRTIEYPDSTLELTFTTTPLPDDTYRVPVQVTRYDPVTKTWSTRNLTVPFPPSDPEAAAEAVIARLLS	65.44637298583984	[68.068115234375, 62.94105529785156, 63.81027603149414, 70.16670989990234, 68.88875579833984, 68.3401870727539, 66.11966705322266, 66.3362045288086]	70.16670989990234	66.83387136459349	9.183300967961527	72.64045801266269	28.835028	-1.1067194099613138	0.0885874269026798	-1.97989062813419	0.1121429648503429	0.1099100837122376	0.2097806368071547	0.3896202447415549	0.2265461696162524	0.3547327470125861	0.1854855660756283	2.0075490977218595	1.8987356932597976	35.19914414725697	-1.0440203024975956	-1.1326077294002754	-1.4507866000000003	-1.9223284191910703	-2.0344713840414133	-2.4508113999999996	0.4432030793341839	0.2577175132585556	17.3347051856108	2.4213833708167307	[1.9798466739633473, 2.3224718689533166, 2.111423669719895, 1.9768826954291006, 1.9673267790005802, 2.0259562414097756, 2.098077019786009, 2.058363298375373]	[0.30652633828178055, 0.2712092764472485, 0.3039622613654428, 0.3142384374551172, 0.31348754460517847, 0.31178912122217883, 0.3089029633177179, 0.30799944225907105]	[65.88683, 60.646538, 68.924576, 68.773125, 70.24243, 70.09491, 65.13423, 67.27381]	2.0429662602767413	0.3091080154249239	66.122574	0.3047644231192169	2.067543530829675	76.97590017825313	78.26188948306594	77.98748663101604	77.47561497326204	78.11666666666666	77.1577896613191	77.32422459893048	76.86250891265597	78.0744385026738
95	r1_171_TrMRF	SFKLEKTITLPDYVLKIEVTFKPKPDKTVIAPIKVTIYDPVKKKPYTKELTKPFPPEDPLKFVEEALKEIFS	72.88804626464844	[68.8581771850586, 68.72480010986328, 68.33174133300781, 66.24803161621094, 68.84854888916016, 70.26082611083984, 72.21794891357422, 63.017822265625]	72.21794891357422	68.31348705291748	8.428023067714077	66.50574479266022	27.892126	-0.2257659157038357	0.0995368788291868	-1.9719645591177999	0.3324253759627222	0.4246018098771434	0.20066898969556102	0.23533119660432397	0.8338778097040676	0.4382128139566874	0.6547134374491107	2.090270447582661	1.847726010880175	36.97165415795384	-0.1893090124678407	-0.2888458912970276	-0.7136781	-1.8449573893690885	-2.1773827653318105	-2.3699493	0.749163489775624	0.0944500523265132	18.97137703187764	2.591816202152163	[1.9008581687678252, 1.95853467983729, 2.0226458644021372, 1.9010114492012697, 1.8814835317572578, 1.9494568141391835, 1.9162196593655643, 2.0578989480245067]	[0.3275576248848868, 0.3128387426672604, 0.30846469446575536, 0.32663510445774374, 0.32611402922099875, 0.32282675039026854, 0.32172434277680273, 0.3003731553071984]	[69.642, 66.41117, 64.39293, 68.53296, 69.506584, 68.96561, 70.83955, 63.224686]	1.8742627158975347	0.3270484593749915	70.91714499999999	0.3183168055213643	1.9485136394368792	76.17722504230119	81.25189509306261	82.16326565143824	82.30120135363791	82.44406091370558	82.47590524534687	82.46460236886635	76.3742110829103	81.49374576988156
96	r1_171_TrROS	MHKVEHTIKHPGYEIKIEVTMYPNPNGNYYVPIKIEREDPKDNKPKKKPIMVPFPPGDPDDFVDWALEEILS	57.03139877319336	[61.90983200073242, 60.11482620239258, 58.93191909790039, 56.91381072998047, 57.60177993774414, 59.1912727355957, 56.80175018310547, 54.35308074951172]	61.90983200073242	58.22728395462036	12.99013713671663	60.22211997092957	26.041456	-0.0540628121126275	0.1080848733266002	-0.9133816893333222	0.2488627045015773	-0.1893700393872693	0.33988507912171306	-0.4097220061514663	24.840947518427612	-0.207473251870476	1.0854822234077808	2.1871338436963983	2.1658793188743113	26.883900431203745	0.0092229402911481	-0.09886193303545199	-0.2894473	-0.8421033203338356	-1.090966024835413	-1.0873852	0.3349973421625251	-0.7504848812452559	14.338916036416776	2.109420512809666	[2.2067757950654845, 2.252435691803569, 2.2565272408996933, 2.3080378770923127, 2.3441735897258598, 2.2603488053543312, 2.3400315079882885, 2.443011701155112]	[0.285845399451025, 0.2847971637663988, 0.2800761844280249, 0.27156437145316453, 0.27131980031718794, 0.27803422219488794, 0.2792464403419803, 0.26593156570801435]	[59.82333, 60.16229, 58.234142, 56.268852, 56.97724, 58.087093, 57.8042, 55.509605]	2.304458005219316	0.2768715271331398	58.922802000000004	0.27710189345758546	2.3014177761355814	64.99375420875421	67.23616161616161	67.49752525252525	67.1830303030303	66.82816498316498	66.72141414141414	66.56200336700337	65.06076599326599	67.25373526936026
97	r1_173_JUSTAS	MTVELETTDIEELLARIEEAAAAGKNVTVTAKPEEFEKIRAEGFKIDEILEVKPVPGDDTVVTLINISPEGS	68.00875091552734	[74.30757904052734, 73.40370178222656, 70.38663482666016, 56.36211013793945, 76.25979614257812, 71.30146789550781, 74.37626647949219, 81.04576110839844]	81.04576110839844	72.18041467666627	10.01253468125348	70.6138141292057	28.419807000000002	0.2943596162729223	0.0493757367535485	-0.6595573268342241	0.0957300966723926	1.1117241645001774	0.0762856558942601	0.6992406736520699	0.1660960542221613	0.8969591111022679	0.1688343968387466	1.943044397670765	1.8810859932688224	38.371671967657406	0.3125399024900833	0.2631641657365347	-0.59531116	-0.6066794544313745	-0.7024095511037671	-1.2961863999999998	0.9887666057122884	0.8199322088735418	18.664152626879517	2.559823762544549	[2.403538422725086, 2.492395142932369, 2.4442421135975203, 2.6107964027364035, 2.6456701762764943, 2.4303545739174344, 2.4580815845950967, 2.703430517235324]	[0.2221397227438064, 0.21778467444775643, 0.21866652884076263, 0.18197748540361486, 0.20910645526743502, 0.21694386333722956, 0.22506257491981752, 0.22797362531821705]	[74.80734, 73.6938, 72.13946, 61.944, 76.83158, 71.613075, 76.75715, 82.7802]	2.45121792973306	0.2017194139403234	66.3897	0.21495686628482993	2.523563616751966	70.84219378427791	70.50614259597806	74.06107861060329	72.87032906764169	71.9997806215722	71.73473491773308	71.64861060329069	69.53510283363804	71.48634826325411
98	r1_173_TrMRF	ETIYLSSSNPEEVIKALKEAASKGKTVVVEANPEFFKEFIAQGFKVEKILKIEPIPGGDGYRAEIKISPGGS	68.560546875	[76.63352966308594, 73.13298797607422, 76.26187896728516, 65.80110931396484, 73.27346801757812, 77.99710845947266, 64.28266143798828, 76.1565933227539]	77.99710845947266	72.94241714477539	7.487176071851338	75.77863664905621	28.697684999999996	0.4211903155009734	0.1153171649842838	-0.7638494802225915	0.0913366294235983	1.6393986972814736	0.1641184926975911	1.9505527449776097	0.1262702635388779	1.9669794357086081	0.2794348804545945	1.8200747403662123	1.5962411511789971	45.69636429364042	0.5009290340678315	0.3856118690835477	-0.82791615	-0.7010766395332938	-0.7924132689568921	-2.238453	2.1000078350609503	1.820572954606356	19.48207534477115	2.644997149587168	[2.0688411825194, 2.1498607417839017, 2.2545045261894634, 2.3220534496478256, 2.1367567445935, 2.0484699615002273, 2.436445118797949, 2.1633081350786676]	[0.24076943903868217, 0.22668629861473277, 0.22969452961448247, 0.21375130589810598, 0.23084907871841015, 0.24563400574889052, 0.20147940011092008, 0.23605610817519893]	[78.12065, 73.36784, 77.887115, 69.51228, 74.41571, 77.14803, 65.07396, 77.14232]	2.434453309567933	0.2052397249945311	69.39775	0.2281150207399279	2.197529982513867	75.59763205828779	78.33204007285974	77.55071038251366	76.4677049180328	76.21227686703098	75.91211293260473	75.40225865209472	75.79524362477231	78.31907559198544
99	r1_173_TrROS	KTVMIMFKNPEQILNQLREARDDGKTVSIMFPDEWINELKNLGFKIDKITDVQPMPGNDSYMVEIKIKPKDS	58.15779495239258	[62.93130111694336, 64.79167938232422, 66.06412506103516, 61.86093521118164, 75.24197387695312, 67.01031494140625, 66.62646484375, 72.36428833007812]	75.24197387695312	67.11138534545897	11.388470134335654	61.620695172581385	25.69527	-0.0511637095810459	0.1539399496094231	-0.6173075300515961	0.1695104228473206	1.2918876424266852	0.2310413951341654	2.307829693736241	0.2314575908437643	1.9519830130532843	0.3995936043505879	2.0850601663546082	2.072189004977269	32.38671047103406	-0.016032671025904	-0.1699726206353272	-1.0618696	-0.560170891916681	-0.7296813147640017	-2.3523902999999997	2.1553937829736256	1.7558001786230375	16.08482318231836	2.291228429163509	[3.422203586965056, 2.6159701263527437, 2.6264828020568034, 3.2705647978872605, 2.6889275373175767, 2.5682951027798038, 2.68037444872204, 2.741991733742142]	[0.15797452971015408, 0.19260667569842757, 0.1976548636885095, 0.15982020234280164, 0.20177116182431473, 0.20175144458793343, 0.19462843348025732, 0.20239673522236049]	[63.001217, 62.596523, 67.33661, 61.640427, 72.07182, 69.15325, 66.00495, 73.141525]	2.6972888501193277	0.1825327539599544	59.370068	0.18857550581934485	2.826851266977928	61.525897435897434	63.66066666666668	66.20849572649573	66.48191452991453	68.98707692307693	68.32805128205129	70.95950427350427	62.227470085470095	63.74363034188035
100	r1_173_TrROS_Hall	KTLVIHAKTPEEILAAIKEAIKEGKTVVIEMSPELIEALKEAGFEIEKIEEVEEIDGKKIYRVVIEVKPKES	73.60272216796875	[71.82416534423828, 74.0156478881836, 75.42948150634766, 73.19239807128906, 77.5201187133789, 76.79005432128906, 72.30730438232422, 75.65505981445312]	77.5201187133789	74.59177875518799	5.537597409881396	83.84652679449688	29.474953000000003	0.3674783949389365	0.1170122332979834	0.7199943736634871	0.0812696945555191	1.6567151975552517	0.1665962385883241	3.361337810515767	0.1148309173519597	2.866715898700088	0.3927155718847079	1.7240410182936932	1.6611605522655468	44.90341325133035	0.4217959095681917	0.3047836762702082	-0.8942754	0.7551394535707477	0.6738697590152286	-1.7749004000000002	3.083528391673123	2.690812819788416	22.54001017194241	2.9634314721563433	[2.7994035756346842, 2.989739406163937, 2.8997133228981773, 2.7510399299316393, 3.0675602251462357, 3.052643718353774, 2.872430353525652, 3.039699413147875]	[0.19898613824863381, 0.2030507365599479, 0.2045505484423524, 0.20380301798885514, 0.20454220440452345, 0.20803374989711426, 0.20219427531911724, 0.2052143326349524]	[72.29473, 74.782524, 76.455605, 73.14205, 78.32317, 79.01705, 73.42078, 76.389885]	2.862020960958764	0.2028780620868349	74.43690500000001	0.20379687543693709	2.9340287431002467	79.09649647887323	83.42415492957745	84.73711267605634	85.74019366197183	86.17454225352112	86.41049295774648	86.5306161971831	79.71404709507041	83.57235255281691
102	r1_174_JUSTAS	MVVTVETTMIDPEGNPLTKTFTVPSSVVEALKEAGKPLTKEELEKLVKEKVEAEAKKYNVSVEVTLVSFERS	64.64473724365234	[67.13687896728516, 68.6427993774414, 67.21742248535156, 69.52106475830078, 70.22843170166016, 68.4209213256836, 66.58133697509766, 70.76358032226562]	70.76358032226562	68.56405448913574	6.97955760691799	67.79466918757649	28.824897999999997	0.6979837827966633	0.2387346585186813	-0.3013986795629826	0.0976728524853287	2.2144535003157	0.3316340833955271	2.7043635739468583	0.13232249610875302	2.600014470922212	0.5368615073942329	1.915246164743733	1.739209706769349	39.42253439724425	0.7581176924201579	0.5193830339014766	-0.9628450999999999	-0.2400776457542696	-0.3377504982395983	-2.3283080000000003	2.8516599486776264	2.314798441283393	20.04045107588172	2.7031429269580163	[1.9515019574636623, 1.8149320801964541, 2.1317121372668413, 2.0208401923539947, 1.8786675871965917, 1.8488248332635453, 2.0833707943317927, 2.003008662997032]	[0.31918077367187303, 0.34001894287416073, 0.3002500857455778, 0.3124155466679016, 0.3285739565461485, 0.33447712486309805, 0.3063978546977289, 0.3152453311807502]	[68.127686, 70.79029, 66.61836, 68.62934, 69.743614, 71.27744, 66.51185, 69.857216]	2.070209940171956	0.3073592102365719	65.47163	0.3195699520309049	1.9666072806337391	74.78908273381295	73.93156474820145	73.37275179856115	73.2761690647482	73.55579136690648	73.65473021582734	73.76575539568344	74.80810251798562	74.5340737410072
103	r1_174_TrMRF	MRVVFEATYTDPEGVPVTETFVIPEEVLEEIEREGRPITREELVELAEEIIRDYTKEHDADVEFRFVEFEPS	73.2191390991211	[77.26396179199219, 78.70195770263672, 73.43101501464844, 79.5441665649414, 75.80046844482422, 74.66288757324219, 79.66897583007812, 75.35623931884766]	79.66897583007812	76.80370903015138	7.902986413205827	79.87598370473853	28.324216999999997	0.6193366745838831	0.1230440781878217	-0.0285846174508135	0.0360839438696903	1.9140058896498533	0.1725968967674185	2.519893029889714	0.049277485228623005	2.2689770538966254	0.2074999765007326	1.6072993219558755	1.486911907277761	51.653166979315955	0.6907255457663259	0.5676814675785042	-0.82402086	-0.0114495350852029	-0.0475334789548932	-1.9170055000000001	2.3872576200180466	2.1797576435173145	26.65724486857653	3.3921746977579814	[1.8995938467828242, 1.841809307311549, 1.7987063022649725, 1.8765291632477747, 1.7756482630171102, 1.9661482916421344, 1.8058269483159373, 1.8523157846190088]	[0.35392007026892347, 0.36041077272392447, 0.35675453975903026, 0.3691242666050855, 0.3662875365400212, 0.3536096725820971, 0.3642821120216714, 0.3563678168652241]	[76.501625, 78.208176, 76.90735, 83.50478, 78.30995, 75.47137, 79.24177, 76.39517]	1.9242294913037408	0.3401731051894283	71.60632	0.3600945984207472	1.8520722384001638	84.3319532554257	83.8376794657763	83.4279632721202	82.91055091819699	82.93702838063439	82.77530884808014	82.88300500834724	84.16552587646078	83.96692821368947
104	r1_174_TrROS	WRIRVEIEMYNPDGDPMEMEIQIPVDKLQELRQEGEPFTKEELVDEIVEIIRDMMPEHGMPIEIKIVEIVPS	67.41367340087889	[68.57488250732422, 66.982666015625, 64.56829833984375, 65.83450317382812, 63.90543746948242, 64.82534790039062, 64.55973052978516, 65.57401275634766]	68.57488250732422	65.60310983657837	12.56112225115406	74.11534140680875	28.516298	0.2867893852634348	0.0715903492229874	-0.583994413790014	0.1061669877609395	1.642725288114873	0.1019731694621346	1.7568331509130029	0.14901900770801801	1.7555585420459277	0.4070082744114358	2.136349709908916	2.17270204151692	30.194250561285482	0.31440555298079303	0.2428152037578055	-0.96558475	-0.5288052635069718	-0.6349722512679113	-1.9189129	1.978666205545636	1.5716579311342005	14.998909015674146	2.1781480786762817	[2.0478368443096535, 1.985509921277704, 2.007212564095079, 1.9741992989234567, 1.9696414925920858, 2.0173258229308733, 2.0002441273928397, 1.9914500538852926]	[0.3183034548858703, 0.33135888237505684, 0.3252978183602415, 0.32676819849344557, 0.33519496339054494, 0.3252387714613988, 0.32265323015236747, 0.3231673631803738]	[62.77223, 66.53189, 67.48892, 67.29489, 69.4806, 64.271034, 64.34673, 65.23238]	2.0931954246265767	0.3193052580201168	65.7672	0.32599783528741244	1.999177515675873	66.33625210084034	68.94865546218487	70.94835294117648	71.46956302521008	71.70253781512605	72.18700840336133	72.02865546218487	66.57158403361345	69.14719957983193
105	r1_174_TrROS_Hall	MKIRVEITVRNPDGEELKIEIVLSLEELEELRKEGKPLTLEELKALIEERARKLAEELDLEVEIKIVEIEPS	72.4587173461914	[69.0692367553711, 71.578857421875, 76.94448852539062, 71.87430572509766, 72.7980728149414, 73.32913208007812, 71.82903289794922, 70.55150604248047]	76.94448852539062	72.24682903289795	5.806612307071335	70.5490592641768	29.279058000000003	1.8731285244365123	0.4031036161208792	1.7751340862583092	0.3397606164683253	4.107860671835141	0.7037131539715538	5.063722357271827	1.7686845260923398	6.0	6.793497765174955	1.969562828376984	1.7497020063014543	41.29093341192101	2.0464785975108732	1.6433749813899936	-1.0862737	1.973571202693896	1.6338105862255707	-1.6232185	11.614409528098678	4.820911762923723	23.61328169098124	3.0751952959177786	[1.932866156021156, 1.9358910009102916, 1.8793583587837783, 1.9836056430910118, 1.8496814258722218, 1.98705946014598, 1.8411520614918844, 1.8400084231752585]	[0.33263213043099965, 0.3330147416013631, 0.3420333339900815, 0.3274127595260272, 0.3459361303896632, 0.33444785462976484, 0.3454331355820088, 0.34321284312997147]	[71.739914, 72.02154, 73.07186, 74.38194, 73.89716, 75.78712, 73.52143, 71.395775]	1.9335371999894881	0.3399450363313432	75.35155999999999	0.33801536615998495	1.9062028161864477	71.84389078498296	74.04005119453925	75.26587030716723	75.9148976109215	76.49564846416379	76.86068259385667	77.35580204778157	72.43877986348123	75.26804607508531
107	r1_175_JUSTAS	SPSTTVETTVTIPYTYRLPDGTVLEYNLTISVTASLTNGGISTGDLKSAIDTALAAANIPPGPPDLPLLLRS	63.99265670776367	[66.03778076171875, 66.62250518798828, 65.63551330566406, 66.84575653076172, 66.55487823486328, 65.27225494384766, 64.06499481201172, 67.64564514160156]	67.64564514160156	66.08491611480713	9.865376136847797	46.46783829603381	19.133526	-0.6129274861201717	0.1497085137285942	-0.8833702309493783	0.1433879877800477	0.7383971309916677	0.2553312382923063	2.3082473138839936	0.1953550764678029	1.8317726188940149	0.1910058363654723	2.5356212308522488	2.4367781795879897	27.119791480560927	-0.5299757402259856	-0.6796842539545799	-1.2727628	-0.8126269667843481	-0.9560149545643956	-2.6192322	1.9334645982724308	1.7424587619069585	13.19716050196439	1.9905251894291884	[1.9469864254991804, 2.1351201087041387, 2.095186082801089, 2.0790168511646687, 2.1495951694234137, 2.0506769938613973, 2.087742580622636, 2.1128192443488167]	[0.38010642780862464, 0.3985160121410373, 0.3893578332730407, 0.4021056171219184, 0.3969153310215854, 0.3999976228021313, 0.39595567158412737, 0.39700204555871543]	[67.07491, 67.71643, 67.022514, 68.105, 67.50364, 65.8886, 65.007866, 69.10962]	2.0891526659891166	0.3964939892525287	65.28219	0.3949945701638976	2.0821429320531677	61.302763915547025	62.544126679462565	62.85902111324377	62.49426103646832	62.46241842610366	62.44786948176582	62.45474088291746	61.21488003838771	62.43496161228407
108	r1_175_TrMRF	SSEKEVEVTIKIPLYYERPDGTIEEYDIEIKVKVKIDNGGFIAENLEEAIREVLEKLNIPEGHPDAPYFNKS	66.10361480712889	[68.95059967041016, 66.63872528076172, 66.63955688476562, 68.00108337402344, 67.0834732055664, 63.72127151489258, 62.83463668823242, 65.0302505493164]	68.95059967041016	66.11244964599611	9.21868510673234	60.30218166684621	15.154115	0.7763195537645172	0.2646941905431536	-0.9696067460467991	0.3871611864169776	1.7179167516804372	0.3816188173533805	0.1550506278911913	0.9557246203339058	1.0221988439115492	0.6601085408368752	2.1330465999517356	1.877195973470165	35.21872547157732	0.8450693045010758	0.5803751139579222	-0.52405524	-0.7624639906478424	-1.14962517706482	-1.3322906	1.3463756110878833	0.6862670702510081	22.630035186419267	2.972806117503425	[1.7528506659202892, 1.947566815993283, 2.0453009184453634, 1.7780977683278802, 1.745305649103748, 2.0146307404105395, 2.0524435881700867, 1.8760600780491454]	[0.4111965806045653, 0.40817278002261587, 0.3996681631300014, 0.41990920869601633, 0.40961663263859077, 0.4011986180460645, 0.37215039545121525, 0.4133531673907264]	[69.08305, 64.567604, 67.088905, 67.86779, 71.13844, 65.06808, 62.359985, 65.544815]	2.0966406949432304	0.3957159660235725	66.859665	0.40440819324747446	1.9015320280525418	66.00559176672384	70.65566037735849	72.331269296741	73.32430531732419	74.02039451114922	74.48130360205832	74.95763293310463	65.67762864493997	70.81398370497428
109	r1_177_JUSTAS	GMVEVTEERFEPETGKRIVTIRAPGRDLTVTFDPSTGIATFYDPSDGRTFTVPFTSLEEAVEAAKELALEES	83.54654693603516	[84.67269134521484, 88.97147369384766, 86.66358947753906, 87.22261810302734, 84.83963775634766, 86.93843841552734, 86.18070220947266, 85.9891128540039]	88.97147369384766	86.43478298187256	6.923457642650412	89.88930875163432	29.170123999999998	1.2107832316271003	0.0981038328055505	1.3988031308131232	0.1242608965205491	3.1012876670836937	0.13896900526633701	4.810107566512476	0.2251285822381792	4.468488174566441	0.2237332055538603	1.3781432178049269	1.3050117558962566	66.23295352807824	1.27098040884612	1.1728765760405695	-1.0906777	1.4790396445871026	1.3547787480665534	-2.0778446	4.60933074105134	4.38559753549748	34.396215162822045	4.198062953169459	[1.9550587506434045, 1.823673353193998, 1.8591503893675816, 1.9566795962931474, 1.8815011910396064, 2.0735343765268834, 1.8667777130102616, 2.060237152600037]	[0.2959067602860293, 0.3279340853483731, 0.3104095978111716, 0.3050640846628469, 0.3014144976619639, 0.29757928095768404, 0.3104212646113895, 0.29662754651135675]	[84.804, 89.80617, 87.15053, 87.161316, 85.51666, 87.91471, 87.13004, 87.58758]	1.904723348653051	0.2941566535270868	84.01093	0.3056696397313519	1.934576565334365	89.80908273381294	90.3218345323741	90.614154676259	90.94320143884892	91.1703237410072	91.29111510791368	91.35064748201437	89.77382643884893	90.23677158273381
110	r1_177_TrMRF	GKAEVVRVEYDPETGALRVVLRREGADVVLEVDPETGVARVYFPADPRVLEFEFDTLEEAVDAAVALLEAGS	79.73072814941406	[79.81462860107422, 82.13851165771484, 81.29305267333984, 75.3284912109375, 80.88174438476562, 83.41291046142578, 78.18111419677734, 80.35028839111328]	83.41291046142578	80.17509269714354	5.560798725320465	84.9494277323529	23.382345	1.3296374354105205	0.229360818191159	1.3298538199371193	0.1644439511470468	3.5939780284866183	0.3296226366681978	4.660086099005156	0.2780387728539084	4.361568129430275	0.2717732642941355	1.7366748914536718	1.5078166168776226	53.172973291121856	1.4466144120917517	1.2172535939005926	-1.3320465	1.400193109036211	1.2357491578891642	-2.055296	4.515440693187607	4.24366742889347	30.77600134816021	3.8210763923754842	[1.920860989185825, 1.85062703754463, 1.7879914982781027, 1.987418752871134, 1.8594779774293728, 1.8379977995423553, 1.9782599792993731, 1.947084091609915]	[0.2758191038853147, 0.2898829280693797, 0.3010868122503707, 0.26445553523772264, 0.2823748787780518, 0.2928321957386116, 0.27268803658398744, 0.2783079271015982]	[79.33765, 82.38189, 84.47486, 76.26601, 81.01317, 83.690254, 78.89869, 80.83204]	1.992767104807904	0.2709423632371597	78.83639000000001	0.2821809272056296	1.8962147657200885	85.4157894736842	89.75170598911072	91.24468239564429	91.96208711433756	92.35825771324863	92.68903811252268	92.90773139745916	85.58859346642467	89.60900408348458
111	r1_177_TrROS	PKIEITRVEYHPNEGYYRVTVKLPGKDVSIYMGPENGMMQVYFPGNGREREFPFDSMDDAVDRAKELLKERS	61.26021194458008	[68.9300308227539, 68.00013732910156, 67.92192840576172, 64.57999420166016, 66.58570861816406, 69.23186492919922, 74.2270278930664, 68.6546401977539]	74.2270278930664	68.51641654968262	13.477138767671013	71.66785169532372	17.3132	-0.0920298606264832	0.1640450018829331	-0.7950911267423795	0.1518563200561582	1.3324387916952543	0.2442650254225211	1.547738622655504	0.2165213275169779	1.2320845636413793	0.5669084920029965	1.9712468933580607	1.9893536000908192	34.441547519030635	-0.0503366923609924	-0.2143816942439255	-1.1303288999999999	-0.6954310402686433	-0.8472873603248016	-1.9824828999999997	1.5499808290774066	0.98307233707441	23.36067467322573	3.0488903714764666	[2.5591877230035025, 2.5459044830565443, 2.2337811212863743, 2.6837196945170865, 2.462732547567702, 2.5319847696376483, 2.5984715477308282, 2.5562794291586055]	[0.2012029046155169, 0.19614600380899264, 0.2209982679832538, 0.18543585500916993, 0.20289935658744473, 0.20160536902899132, 0.20757801717923946, 0.1976857240914583]	[69.474365, 65.07561, 68.60816, 61.020515, 67.091446, 67.972176, 72.44516, 67.08133]	2.6199919503544082	0.1850715627902784	60.05905500000001	0.20169393728800838	2.5215076644947865	77.91123938879457	79.58354838709678	78.9516468590832	79.85806451612902	79.60127334465194	80.2418336162988	79.88891341256368	78.11866511035655	79.64446731748727
112	r1_177_TrROS_Hall	MKVEIVEVEYDEETKRVRVKLKVDGKLVEIEFDLESGKVTVRIYEDGEEIEIEAESVEDALEKAKELVKEKS	76.29183959960938	[79.47464752197266, 83.44222259521484, 77.06990814208984, 75.02597045898438, 76.86094665527344, 78.5306167602539, 77.88835906982422, 75.57595825195312]	83.44222259521484	77.9835786819458	4.744604829974693	75.01443170899766	16.064867	0.5422783277555203	0.2813983436596594	0.1656923550897551	0.173077921547711	2.0233331492744218	0.392040255565057	1.6900755668809695	0.2482934613734331	1.9348816870939585	0.5678718021504872	1.7350339593608617	1.4706540684702116	53.02645969154736	0.6755953253529741	0.3941969816933146	-0.9811578000000001	0.2176151489687645	0.0445372274210535	-1.116682	2.2516534783783184	1.6837816762278308	25.900073411874477	3.313327569381909	[2.6991776848365654, 2.184827237547789, 2.60583682110673, 2.5231104290259134, 2.5873343168753333, 2.627887075395396, 2.7128567595627118, 2.4887317332001686]	[0.2446258820894845, 0.26964430029250064, 0.24095788145021108, 0.23633852423605395, 0.2398436799400902, 0.24184477645427335, 0.24217520015201266, 0.24096950105330603]	[80.43879, 83.891754, 78.24203, 76.242226, 77.900185, 78.89191, 78.796, 77.13993]	2.552959269455041	0.2413776683153013	77.51789000000001	0.24454996820849154	2.553720257193826	85.93426369863012	87.88539383561644	88.14363013698629	88.27491438356165	88.3504794520548	88.38087328767124	88.44900684931507	85.89435573630138	87.90314212328768
114	r1_179_JUSTAS	MEELVEKAKAEGYEYEVRPVEVGSLEEAKKLAEELEERNNAKVVLVFDPATGLPVELVIIKPGKKSKKIPGS	76.5980453491211	[79.20902252197266, 80.43490600585938, 77.9049072265625, 58.88519287109375, 79.7468032836914, 62.31708526611328, 74.53740692138672, 66.93305206298828]	80.43490600585938	72.4960470199585	7.559984274581167	73.58148439841645	28.74393	-0.5839576287436961	0.072586072541485	0.8377299900877541	0.0773388214379448	-0.579733380611066	0.4344465639426232	2.557296858540723	0.1122147119200218	2.004553928598167	0.1807215247859321	1.9629039718797419	1.8035832362638888	40.19556489676274	-0.5700008166479869	-0.6425868891894719	-0.71996284	0.8720045714524318	0.794665750014487	-1.0518017	2.10373677366184	1.9230152488759082	22.583068450214338	2.967915293574213	[1.9030607947092717, 1.8342961404318485, 1.828246581536184, 2.4967104058043765, 1.8296148861885082, 1.9857437941032352, 1.8583617401617172, 1.8646536786937031]	[0.36443088812911195, 0.38049117198522203, 0.3655874085610581, 0.23077774907425813, 0.37438238500557663, 0.32865568867822326, 0.34298102042513445, 0.35784172656114116]	[80.13976, 82.11877, 79.021034, 58.904278, 80.93655, 71.21137, 74.209946, 77.650314]	1.8986233359370603	0.3433045788493154	77.08598	0.3431435048024657	1.9500860027036058	74.24191756272401	77.53175627240144	76.86756272401433	76.26200716845878	75.83227598566309	75.3989605734767	75.20629032258064	73.93423611111113	77.56131944444445
115	r1_179_TrMRF	PKEIIEFAKKNGFKVKIEPVKVGSEEKAKKLAEEIKKKNNGKVFIIKNPKTGEAVYRIEIYPLKVPKNKKLS	58.67697525024414	[64.53067779541016, 74.73858642578125, 70.63774871826172, 65.51425170898438, 75.93521118164062, 63.90312957763672, 75.30330657958984, 75.91997528076172]	75.93521118164062	70.8103609085083	6.899066503940512	64.66606344414869	25.006254000000002	-0.0688491874111014	0.1875907448557788	-1.0914974600065266	0.3139499211486637	1.367187365679517	0.2725076846197172	2.0971003070008787	0.4311218744448093	1.8989507894112465	0.8666123132085357	2.0337179517514548	1.7287376348473151	40.960733127535796	0.0744698195314404	-0.1131209253243383	-1.1307931	-0.9322277414222268	-1.2461776625708905	-2.6729564999999997	2.4052876617441044	1.5386753485355686	23.257956943009052	3.0381939856193325	[1.9617612251255907, 2.0271523101267324, 1.9998824323877276, 2.0392902094958223, 1.7876251844505624, 2.029481615904632, 1.8373738483993778, 1.770789416156846]	[0.3378020049039158, 0.34284790058247716, 0.34626078426023366, 0.33905685669137664, 0.3660051692522762, 0.33101749055645485, 0.35655113636088154, 0.3687004997298063]	[68.83552, 69.59092, 70.6068, 69.58344, 75.58554, 65.189095, 72.98498, 77.57186]	2.0947393806194263	0.3009350410529666	60.242290000000004	0.3485302302921778	1.9316695302559113	64.25601724137931	76.49074137931034	77.73991379310345	78.3703103448276	78.7356551724138	78.97901724137931	79.11913793103449	65.61866379310345	76.83706465517241
116	r1_179_TrROS	IEEIKNFAKKHGFNVKIEPVKVDSEEEAKEEAEDHEKKNGYPTIIIKNPENGEIVWVIKIRPPPPPPGQPPS	69.94273376464844	[68.62235260009766, 71.84190368652344, 71.6386489868164, 72.59580993652344, 70.02491760253906, 71.72682189941406, 69.33503723144531, 71.83882141113281]	72.59580993652344	70.95303916931151	8.756474480577666	71.67295415729242	26.69006	1.130750080135123	0.3119966832607727	0.6376623784124331	0.2413799149313521	2.5091964373642557	0.4406896486321239	3.8907943355761607	0.3380766195587954	3.1841629343242914	0.6120950023544665	1.882259573581431	1.7870225233584598	39.704613815367686	1.255918443141366	0.9439217598805936	-0.7350843	0.7710434481054349	0.5296635331740828	-2.256977	3.4551139263358035	2.843018923981337	26.076960670761768	3.331747508863418	[2.012134525251147, 1.979321219901395, 1.916142787484545, 1.9447371523319013, 1.9967138269520737, 1.9434944845569937, 2.112202310922853, 1.9722479423024466]	[0.3397683382561347, 0.3526034666315278, 0.3600337689291593, 0.3530938002824841, 0.3420363200901987, 0.3543856872072691, 0.3326097855653934, 0.3460471922791325]	[69.255104, 71.977974, 74.34687, 72.80636, 70.01953, 72.2337, 70.40405, 71.47851]	1.9699805776869168	0.3478548759330415	71.104965	0.3475722949051625	1.9846242812129193	74.48730902777778	78.8840625	79.65390625	81.05137152777776	80.51171875	81.39657986111109	81.01958333333333	74.49418402777778	77.30280815972222
117	r1_179_TrROS_Hall	IEELKKALEEAGYEVEIEKVKVKSEEEAKKLAEELEKKTGYKTIVIKKNKNGKEVLVIKIRKKKLPKGVKPS	74.0213394165039	[78.67327117919922, 77.90689849853516, 78.15769958496094, 78.2090835571289, 75.39833068847656, 79.231689453125, 76.46015930175781, 80.94639587402344]	80.94639587402344	78.12294101715088	4.59262051270334	69.72246715424754	16.524557	-0.4359061088078353	0.1440625578182727	0.9824748552206896	0.2101109764796594	0.8413347281084782	0.2397165736390464	3.7515601168320662	0.3120550061712785	3.0981522192674085	1.0920012149400176	1.731587737039814	1.4234843174511231	54.88149048037076	-0.3756958589358445	-0.5197584167541173	-1.156944	1.0973586360370218	0.8872476595573623	-1.7835236	3.7100281661251846	2.618026951185167	26.645601619966325	3.390962242230561	[1.9832903956304837, 1.9560586333731143, 1.9497957879054015, 2.0132046139430497, 1.974548522269755, 2.0480211368052754, 2.000206835511493, 2.0228328372603706]	[0.3700800637360988, 0.36624441966244164, 0.3707692485458583, 0.3730090913173818, 0.3624354318728245, 0.37420040821498496, 0.36569493779974893, 0.3769321292741201]	[78.71005, 74.72097, 77.80151, 79.43726, 76.22427, 80.642006, 77.26964, 79.896774]	1.949134637193349	0.3574997933365186	75.0288	0.3699207163029324	1.9934948453373678	56.379740484429064	76.5878373702422	77.7203633217993	78.37321799307959	78.2182006920415	78.4474221453287	78.46704152249136	61.166213235294116	76.47114835640139
119	r1_181_JUSTAS	SELAEEAAKRAREAFAEEHPGWDVLSVEVEVEKDPNNDVVTVTVKLTLRRESPEPREEVLEEEVTLTFPLKS	75.90499877929688	[79.686767578125, 84.84422302246094, 78.98226165771484, 82.95728302001953, 83.26087951660156, 83.6636734008789, 80.91104888916016, 84.00995635986328]	84.84422302246094	82.28951168060303	6.4607293026764525	84.24574146480501	28.717571000000003	0.4412234628885564	0.072484310496433	0.1601665375567855	0.0633206067837709	2.141689145219391	0.1000988374895239	3.2373528737713064	0.0860951783223971	2.9062843901433038	0.1342998942840219	1.7626816741000102	1.6524807992934345	49.79755995699816	0.47569934748982506	0.40321503699339206	-1.1694062	0.1751146027657604	0.1117939959819895	-2.259241	2.9722634138836237	2.8379635195996022	22.06924113910645	2.9144085117172764	[1.620399461660422, 1.4418206908348932, 1.5796172398511703, 1.4799419798772635, 1.425597095483003, 1.4828791562602581, 1.5050301617004749, 1.531677622009274]	[0.42036445247579074, 0.44090428051009667, 0.4257084210920851, 0.43487436282071695, 0.43587547222354445, 0.430717480554294, 0.426226354498534, 0.4295761182785132]	[80.33777, 85.19054, 80.915375, 83.918846, 84.25699, 83.59483, 81.65218, 84.60567]	1.5733668917600658	0.4054769055219367	75.98555	0.4305308678066969	1.508370425959595	81.91777391304348	85.9879304347826	86.17406956521738	86.22973913043478	86.16420869565216	86.05398260869566	86.01984347826088	82.07773695652175	85.98967608695652
120	r1_18_JUSTAS	VNPRTLTYDPVTNRIDAATPDGTPVTVTAGSSGYTATVTDPATGAPTVVPLTEAELAALEADPAFPLATSNS	71.41069030761719	[66.18720245361328, 69.47112274169922, 67.78179168701172, 61.97321319580078, 55.35670852661133, 65.47435760498047, 66.93717193603516, 67.95645904541016]	69.47112274169922	65.14225339889525	6.110307955559299	74.04100230710486	29.258114000000003	-1.5483558764910224	0.0385429342481828	-1.3236217987150094	0.0640001016931128	-15.0	20.0	0.6532682773721467	0.1129278358176539	-0.1148812686895938	0.1108922969315001	1.9451539524225705	1.6662272877281283	39.09565872475632	-1.5222744272328346	-1.5608173614810177	-0.90527844	-1.2872792408988132	-1.351279342591926	-1.9345837	-0.0703564824640241	-0.1812487793955243	26.875382889993485	3.4148902352047834	[3.108824430246698, 3.200701717836465, 2.922382533226774, 2.96867011657604, 2.9795642092395926, 2.9587742266917125, 2.999074751634658, 3.0314268963532864]	[0.18245930569199845, 0.1653749957300287, 0.17604737521450858, 0.173537523739141, 0.16071906938170274, 0.1801060015025759, 0.17048294446107431, 0.16913551040673766]	[68.94154, 65.96344, 60.95244, 65.28176, 55.875164, 65.31292, 61.619347, 67.13264]	3.288046409207272	0.1866807515071594	73.62982	0.17223284076597092	3.0211773602256535	58.39464426877471	58.36195652173914	57.84579051383399	57.22361660079051	57.21167984189724	56.54687747035573	57.10630434782609	58.09911561264822	58.36608942687746
121	r1_18_TrMRF	MIPLTLEYDPEKKVIRLKTPDGKPVIVEAGDKGYRVIIYDPKTGKPTVIPVTEKELLDLAKNPAFNLDLAAS	68.97724151611328	[62.62659454345703, 68.278564453125, 67.89537811279297, 59.94943618774414, 64.08885192871094, 65.53604888916016, 63.53801345825195, 64.86629486083984]	68.278564453125	64.59739780426025	6.708197768971976	59.934836257252734	28.196234000000004	0.4503033108468135	0.0352874733924333	-0.6894305924640014	0.1024651860615382	1.9424040642550358	0.0492396948093931	1.2348673612814227	0.152900299507267	1.6484693993316857	0.1181028776402515	2.0825373455474634	1.8255819120956769	35.38455183865493	0.4618229444197599	0.4265354710273266	-1.0153697	-0.6238067950245899	-0.7262719810861281	-1.6620941000000002	1.696633203138619	1.5785303254983678	18.747345454059538	2.568486946380351	[2.969385844339469, 2.9616231940147233, 2.8377330795017497, 2.8842409278581553, 2.96971783330915, 2.9812906237891745, 3.0072780350282406, 2.913592279190814]	[0.19143520313878712, 0.1900047274112308, 0.1935241144001492, 0.18828271238399624, 0.18469821652175666, 0.1858749852130299, 0.19256792241084084, 0.1932167587128064]	[65.36721, 63.67413, 65.29774, 61.386555, 65.82077, 66.608246, 65.99843, 66.127914]	3.1627170633300787	0.1936097109035754	69.367676	0.18995058002407467	2.940607727128935	67.62545617173525	66.10268336314847	67.87949910554562	68.98479427549195	69.53980322003578	70.07584973166371	70.76184257602861	67.15516771019678	66.06339892665474
122	r1_18_TrROS	KIPITIEEDPEDKMYELRVPDGMPIQIQRSKDGYRVSIWNPDNGKPREIPITKKDLKDLLSNPGFWIEIYKS	59.59144973754883	[58.491455078125, 57.45839309692383, 54.70524978637695, 57.25412368774414, 54.44936752319336, 62.3564453125, 56.87990951538086, 53.42023468017578]	62.3564453125	56.87689733505249	14.044970584094255	57.3238461862251	28.091307	0.0652674442788292	0.0875649993396464	-0.9216155522554641	0.1095713901241208	1.6427389467952602	0.1244114044235968	1.5608768239013713	0.1561124813669843	1.7734730918430517	0.2140990259197779	2.2451644519866507	2.242094467850628	25.36775240767497	0.1020855683377492	0.0145205689981028	-1.188124	-0.8515261654861462	-0.9610975556102672	-2.1183777000000004	1.8842657062836825	1.6701666803639046	14.381027060328051	2.113805693047234	[2.8242146003926187, 2.8922604508809444, 2.8920886671868726, 2.853110599457715, 2.9141318135152012, 2.9639645216089705, 2.9041130710524725, 2.814170610335541]	[0.18112107682998016, 0.17568455295719693, 0.17389151788956064, 0.17483444957233288, 0.16948385305933017, 0.17436185220399655, 0.18455037168304705, 0.175022027813613]	[55.985462, 58.49367, 58.43856, 56.53541, 57.83155, 59.26116, 64.542274, 54.994976]	2.855358190208087	0.174779051601662	55.79940799999999	0.17611871275113217	2.8822567918037922	52.961815126050425	53.79521008403361	52.902487394957994	53.14351260504201	52.883546218487396	53.016487394957984	53.19361344537816	52.98228991596638	53.882455882352936
123	r1_18_TrROS_Hall	KPKLTIEYDEETGKFTITLPDGRKIEIELKKDGTVVRIRVKENGKEREIELTLDELKALLDNKDVTIEIIPS	61.5084114074707	[67.41187286376953, 68.28121948242188, 66.5265884399414, 58.88032913208008, 72.13394927978516, 69.81910705566406, 69.36319732666016, 66.13990783691406]	72.13394927978516	67.31952142715454	4.845255358154369	58.586900481493174	24.40618	1.7149319547406066	0.1579907175462664	1.264844024221704	0.2447814280917701	3.9526120601013512	0.2561643848374428	3.450491300906371	0.4012423088283281	3.808429600488342	0.4521071424364558	1.8226508871571592	1.7171098647538243	39.205133468152255	1.8198128581500783	1.6618221406038118	-1.1674778000000001	1.3766876040586362	1.131906175966866	-1.2318973999999998	4.083637601217489	3.6315304587810333	20.125908900983628	2.7120419735965395	[3.317662391084944, 3.4718987020768695, 3.34542677047527, 3.1908779270172722, 3.437500438218749, 3.6581401340887254, 3.5179957097831664, 3.4109130934328373]	[0.1849013101621038, 0.18108624946514526, 0.17796581992802876, 0.17792007132696452, 0.17659035299929166, 0.17828743383195492, 0.18027697104393595, 0.178078304032633]	[63.953876, 68.90937, 66.23968, 59.78605, 67.27527, 72.26002, 68.36334, 67.86585]	3.275976179565393	0.1725576285789639	61.811165	0.17938831409875722	3.418801895772229	66.50251290877797	72.91547332185887	75.26208261617901	76.64122203098107	77.70784853700516	78.55681583476766	79.0148709122203	66.40770008605853	73.68997848537005
125	r1_21_JUSTAS	MTIVIDTPVPPEEAEALLRELAEELGYSPELMEVEERVFSEGEDGRPYVTLTVRLPGLGVTITLRLPPDAAS	82.54239654541016	[72.69547271728516, 83.25199127197266, 81.92288970947266, 79.73222351074219, 79.27701568603516, 79.63470458984375, 82.7738265991211, 72.79814147949219]	83.25199127197266	79.01078319549559	7.5902481881765596	72.88242631863251	23.160639	1.5583144773993989	0.1403650577579955	0.3118186428365426	0.0299675936001572	3.6066728114747737	0.21175534608008603	3.680576829276932	0.040921932850209	3.657069843193927	0.0826737227088711	1.6007391894482257	1.4586664052681702	54.16645156845836	1.6206550209883308	1.4802899632303352	-1.0905308999999999	0.3215690530846605	0.2916014594845033	-2.435917	3.6955938182874046	3.6129200955785334	29.85299005801789	3.724959734725177	[2.416286028534543, 2.92142443325478, 2.7126334581070104, 2.8157642916637506, 2.6275942485905164, 2.8427900585072257, 2.8525490513645573, 2.6935662274169507]	[0.24840670547447782, 0.25819411726212615, 0.2571403125515818, 0.2506905768898742, 0.2471206672154103, 0.24838779056324628, 0.2574365521557646, 0.2356527755484211]	[73.12094, 84.05239, 81.42965, 80.70862, 77.25609, 81.419075, 83.1362, 73.890076]	2.7873520846822144	0.2575662900380057	82.75511999999999	0.2503786872076128	2.735325974679917	80.65164855072462	86.20134057971016	88.58057971014492	89.63516304347826	90.10365942028986	90.30670289855072	90.40755434782608	80.49337635869566	85.94159420289854
126	r1_21_TrROS	KTIEIWIPMPMGQAETFVKSLARKLGLPPDDYKVDNVEMQPNKDGWPYVKMEIKLPNNGKEIEIIMPPGWFS	62.90644073486328	[59.16300582885742, 66.54508209228516, 57.05728530883789, 56.97500228881836, 57.16326141357422, 64.11184692382812, 62.4661750793457, 59.57680892944336]	66.54508209228516	60.38230848312378	15.180181528355064	53.39039017155443	21.932705	-0.0087537766440424	0.0858856776225381	-0.4908187275607426	0.0868439479169667	1.670876336838491	0.1216867454374939	2.6002383028422407	0.1177274639129049	2.3775389736722423	0.4647240886605117		2.0297116039879866	29.749205928805022	0.023383026028082995	-0.062502651594455	-1.2823026000000002	-0.4708859783088299	-0.5577299262257966	-2.4413242000000004	2.6467749305985544	2.182050841938042	19.107181338418737	2.6059580183776565	[2.727754444186566, 2.7066519379042164, 2.557538698288598, 2.8369630794085436, 2.6281714988974705, 2.9476513610094965, 2.4559531412967623, 2.834677868555913]	[0.22078797988420765, 0.22785518787611317, 0.21997547526768818, 0.21131380598547422, 0.21554460599319725, 0.2182474169752791, 0.23442295803651378, 0.20841066651697376]	[60.272545, 67.11468, 58.386566, 59.15554, 57.05906, 64.185616, 63.270866, 58.843666]	2.8021603553384447	0.2203139906558132	62.056477	0.21956976206693088	2.711920253693446	59.19542955326462	61.979501718213065	62.790120274914095	61.99173539518901	61.503831615120276	62.0248969072165	62.2421649484536	59.50236469072165	62.445094501718216
127	r1_21_TrROS_Hall	KTITIIIPMTPEQIEELAKALAEKLGLSEEEVEVVKVEKIKNEDGELYVKITIKLKETGKEITIIVPLKDLS	78.31069946289062	[75.98722839355469, 75.5752182006836, 76.11389923095703, 79.25845336914062, 77.00689697265625, 81.51749420166016, 68.79874420166016, 79.0624008178711]	81.51749420166016	76.66504192352295	4.799558256675562	65.34247533779752	28.440896999999996	0.4972713259940715	0.1133949631103208	1.2803527561802746	0.1439538532720989	1.7578473586428878	0.1601016929515335	3.201469687504116	0.2345106543582344	2.8023673400366413	0.2313455521131269	1.666392601473766	1.625294495015961	47.16993883792739	0.5735160371709036	0.4601210740605828	-0.83531594	1.3160191110276838	1.1720652577555848	-1.0271091	2.913931700673053	2.6825861485599263	21.26795441703871	2.8309674938583864	[3.0164412591716205, 2.9406755153596023, 2.906725474242731, 3.0931060582332375, 3.1127711564167897, 3.814722729427337, 2.9216209848622032, 3.2520061190609435]	[0.23496513197259403, 0.23459214976426157, 0.23265448282981152, 0.2314405752399882, 0.23404794630022943, 0.23177267808218444, 0.22964367953170237, 0.23017757246939033]	[75.42886, 75.37159, 73.34284, 77.59584, 78.21951, 84.93351, 71.80643, 79.75319]	3.1616433475931833	0.2268631754999978	78.24906	0.23241177702377025	3.1322586620968083	75.24405309734513	78.38424778761063	78.84109734513275	77.8605309734513	77.11683185840708	76.70315044247788	76.64869026548674	75.05637831858408	79.05724336283184
129	r1_221_JUSTAS	MKTVVIKTTITLTSPDGTRSTTTLETEIPPSELSPEVIEEIKKKFEEIAQKLEEEGYKVEVTVEIVPEGAES	84.09757232666016	[83.6376724243164, 83.8250732421875, 83.83538055419922, 82.3331069946289, 83.87608337402344, 83.6989517211914, 83.26569366455078, 83.85799407958984]	83.87608337402344	83.54124450683594	5.513874995836495	71.58407434394995	20.246294	2.6598151074423475	1.051483152585932	0.6791069719928997	0.2825747295288071	15.0	19.809497703309795	1.9070187823166165	0.411528078381095	3.8101728699227184	3.3321679240886413	1.6823509457414219	1.565841186860683	53.352310060463886	3.4764722220663082	2.4249890694803757	-0.6623036999999999	0.7571769713410261	0.47460224181221905	-0.74428177	6.565174973403632	3.233007049314992	24.370934373699132	3.1540925361794905	[1.7102778129398648, 1.818142015877972, 1.836312495324521, 1.7668433808004171, 1.8586849490221946, 1.8652007572527785, 1.8281430643055785, 1.8664747298663658]	[0.41669347356303904, 0.40918688842532985, 0.4119572587397805, 0.4084109130135789, 0.4122941727755558, 0.40969706983595877, 0.4059591980419593, 0.4082537044554507]	[84.57191, 84.42212, 84.37815, 82.71125, 84.57103, 85.02587, 83.75541, 84.04483]	1.8049268079539749	0.4149627657975748	85.33039000000001	0.41030658485633165	1.8187599006737116	82.9376164874552	84.8293369175627	84.97618279569892	85.07474910394265	85.10405017921147	85.11532258064516	85.11286738351255	82.99540098566308	84.79747983870969
130	r1_221_TrMRF	MEKVLILAKIKLKGPDGEEAEIDFAVEISPEEATPELLKKVREEAEEIAEALKEKGYEVELEVEVVKLGEES	84.23761749267578	[83.24738311767578, 83.68030548095703, 82.73486328125, 85.79763793945312, 82.90857696533203, 83.59528350830078, 83.12466430664062, 80.98284149169922]	85.79763793945312	83.25894451141356	5.28670021308595	84.77146536708926	29.738981	1.7516500826928392	0.568593751068746	0.2932221381150828	0.3532414537093848	3.6229786718359045	0.9649393851364308	2.8804351892925633	0.4859804466438304	3.252694482738648	1.295004901899499	1.7346465317510027	1.5137201103638025	55.00286607898959	2.0631981582604317	1.4946044071916853	-0.8768048	0.5306556202201105	0.1774141665107256	-1.8580608	3.923534625912069	2.6285297240125707	25.88799151033163	3.312069435265067	[1.5848444128692654, 1.533213066046986, 1.6445854289072908, 1.5745793161936648, 1.6021653629868167, 1.5613275868279857, 1.6304105414968533, 1.605041577342152]	[0.42261583308236966, 0.43132770185204977, 0.4224243800024018, 0.42937248780603476, 0.4238966857269392, 0.4268584849501574, 0.4204845033314365, 0.417766393857035]	[83.44569, 84.3653, 84.70396, 85.50426, 83.93928, 83.7207, 84.0891, 81.62988]	1.6313122339653867	0.4246692699394958	84.40486	0.424343308826053	1.5920209115838768	84.54460035523981	87.53875666074599	88.32238010657194	88.72275310834814	88.97516873889873	89.06126110124335	89.09271758436942	84.53635657193607	87.46147424511545
131	r1_221_TrROS	EEWYIIQIKIEYWGPNGKEREIDIMVLIPPEQMTPDQLKQVKEIAREIAENLQENGYNIEINVEIIPLDDMS	78.71109771728516	[73.44081115722656, 82.54014587402344, 77.55951690673828, 80.95901489257812, 79.37905883789062, 84.09249114990234, 79.73150634765625, 79.9959487915039]	84.09249114990234	79.71231174468994	12.89328236106996	73.31675066480534	21.763527	1.6251497388408098	0.32763199085740696	1.5994530814111387	0.2087015704840797	3.0728196224075672	0.5170254152553557	3.903461337897306	0.4607115013242926	6.0	7.73206621442173	2.165821372775769	2.151236129242637	37.054189756822936	1.8255027806718531	1.4978707898144459	-0.6160462	1.6905774793657733	1.4818759088816933	-1.1041355	11.50779086636943	3.775724651947698	17.64447718951851	2.4536411015370736	[1.6295607278517648, 2.093219241546258, 1.5678057612058305, 1.5929854094402955, 1.7678553220567133, 2.0874907365843085, 1.5486777307799315, 1.5527763716985499]	[0.39296062511714475, 0.3972786153517814, 0.4045080028105392, 0.41461306573043266, 0.40207469912866534, 0.3995212827283, 0.41027000314326795, 0.40868811280237727]	[74.759796, 84.51321, 78.558105, 82.27069, 80.44467, 84.94745, 80.43209, 80.69628]	1.5522579101451497	0.4071631821119447	79.41611999999999	0.40373930085156357	1.7300464126454564	84.42451505016723	88.02489966555186	88.29811036789299	88.58163879598663	88.81391304347827	88.98240802675585	89.13085284280935	84.65751463210702	87.98306229096991
132	r1_221_TrROS_Hall	MKEYLIKIKITITDPNGKKREIEITVLVPAEELTEEQLKELLEKAKELAEKLKEKGYEVKVEVEIIPLEELS	81.81327056884766	[81.31332397460938, 80.84854125976562, 79.67115783691406, 78.4305648803711, 80.69404602050781, 77.5438003540039, 79.2393569946289, 81.47602081298828]	81.47602081298828	79.90210151672362	4.829957002360484	74.6712721534615	20.106758	1.9098917084163425	0.3094592859860192	1.6802151354583563	0.1577115976991676	3.831617711386895	0.5488543147470946	4.229974975730789	0.4150484550515712	4.245218630385228	0.5364203534626221	1.599654791292758	1.318115594644829	60.618432739393796	2.030368060193419	1.7209087742073996	-0.83095336	1.7640199149004645	1.6063083172012966	-1.2046356000000003	4.520815230689615	3.9843948772269933	29.746130281593647	3.7138320219259393	[1.9192020778089207, 1.898405187101371, 1.8340017408775846, 1.8793289070413495, 1.9072112743997018, 2.0349480130983086, 1.8911525151903454, 1.9529006609276194]	[0.3987107523998935, 0.40087462633708204, 0.3954243240655434, 0.3911239579995172, 0.39776716448577626, 0.38022872967553045, 0.39414538582822206, 0.4002494503857036]	[81.181244, 81.262436, 78.97142, 78.73259, 80.5832, 78.64522, 79.011856, 81.6496]	1.9210300091003312	0.3986058171912203	81.66625	0.3948155488971586	1.91464379705565	81.64556313993175	84.39598976109214	85.44815699658702	86.08054607508531	86.65546075085325	86.95153583617747	87.12880546075084	81.81956058020478	84.58858575085323
134	r1_224_JUSTAS	TPLTTSTTTVPPSEIATPVTFNAPLSPDTSVTITTYDSATGTTSPVFSTTSASVTLTDLPNVSTATVVVVSS	59.13556671142578	[43.82032012939453, 43.29190444946289, 40.3309326171875, 67.35343170166016, 50.519657135009766, 67.33101654052734, 61.47092056274414, 41.75446319580078]	67.35343170166016	51.98408079147339	11.512707261289275	60.825301593056714	27.731161	0.2070381855749702	0.0204715097705764	-1.7801161418269036	0.1407154731538622	0.7021301369749727	0.0356619804016805	-0.2549625528876553	0.4529347162425738	0.4590854582421517	0.1362868720250877	2.1376484919117402	1.8597938461354944	27.95152855220605	0.2176449826844565	0.1971734729138801	-0.43028164	-1.6857062931058726	-1.8264217662597348	-1.9960689999999999	0.5250162945702104	0.3887294225451226	17.33756629913114	2.4216813093919902	[2.77503108160182, 2.7020223463493447, 2.858674521808692, 2.447525693810993, 2.651659973448626, 2.231667944562553, 2.8836497509114167, 2.8737267949787446]	[0.20267208691559205, 0.20823485022947974, 0.18651640662510413, 0.2367409266111219, 0.21645596380948418, 0.25719179765946865, 0.18007763581282504, 0.18565164936644393]	[45.054417, 46.816425, 42.240513, 61.357243, 51.395275, 65.284164, 38.292034, 41.8577]	2.4480188542249266	0.237827512798391	59.035522	0.20919266462868996	2.6779947634340235	56.57788118811882	66.20180198019803	66.92041584158416	67.87328712871286	67.87285148514853	67.84522772277228	67.74011881188117	55.494618811881196	65.3728391089109
135	r1_224_TrROS	PNMKMEWIQIPPGDLNDPVKIEAPLPPGTQIMIWVHDNGNGEWRPIFTVNNDEITIKNLPDADHVWVWVIKS	56.49878692626953	[55.613037109375, 60.09444046020508, 54.06869888305664, 53.9736213684082, 60.99254608154297, 58.83219528198242, 50.038291931152344, 66.50606536865234]	66.50606536865234	57.51486206054688	14.675873842495074	55.79699869424961	24.100765	0.5279954417333785	0.1859111519707817	-0.4826744494649129	0.1513051302855626	1.8265419200334705	0.2621010793358052	2.710967074622221	0.2046172875118248	2.467427297652089	0.5522371711157534	2.153604771515905	2.126392032262256	27.04809893374044	0.6080381551001172	0.4221270031293354	-0.8534615	-0.3986954066006379	-0.5500005368862005	-2.5152187	2.741514651908937	2.189277480793184	17.640795836225152	2.453257748291056	[2.470857038570713, 2.3559252231428913, 2.488880591459868, 2.5937877398945877, 2.4615419976527746, 2.373112955401818, 2.5602509141684275, 2.1861551209001315]	[0.21898809158106106, 0.2434049493144683, 0.21466427925711623, 0.2136947919732884, 0.23922362846315787, 0.2459438402503545, 0.20527394915899866, 0.25914607163823944]	[54.62253, 61.630695, 53.097237, 61.155437, 66.43215, 65.689, 52.32738, 65.319565]	2.526417578370509	0.2149862380572001	55.769165	0.23004245020458555	2.4363139476489017	58.397243150684936	58.6977397260274	58.715821917808206	58.573373287671224	61.779571917808205	65.47159246575343	65.79289383561643	59.166708047945214	59.27830907534246
136	r1_226_TrROS_Hall	KEVKTITVTIEITLPDGSKIKIEKTITFVKEDGYVVVEMKIEVTDKNGKKHTFTVKVVLKLKPGQSLEELLS	71.99745178222656	[70.03368377685547, 67.3724594116211, 76.46512603759766, 68.75254821777344, 65.94749450683594, 68.91033172607422, 71.81937408447266, 75.88980865478516]	76.46512603759766	70.64885330200195	4.482334501645394	51.10852209903211	20.644126999999997	1.1038671789646102	0.3620784737543431	1.6632660696122723	0.3459177155874167	2.6685574712928797	0.5099462933189969	5.748039901409366	0.8318259415696031	6.0	12.454930766332307	2.012326255376986	1.6331289630675756	43.259812849867785	1.2919417494613457	0.9298632757070026	-0.8810208	1.7916572696333628	1.445739554045946	-2.3727722	17.51856038789851	5.0636296215662036	20.445948643609878	2.745368922795348	[2.2429615237466773, 2.106025904672298, 2.5682996085558436, 2.224793815265867, 2.146859760913825, 2.2585130738296124, 2.238573222508151, 2.339899949563889]	[0.37422739626730334, 0.3751478265615366, 0.38279951687284486, 0.37288664169419705, 0.3722328389800252, 0.37711000007474493, 0.3887452832008577, 0.3803565085629934]	[71.38916, 67.477974, 80.64195, 68.59553, 66.90701, 70.78373, 76.80881, 74.865776]	1.8712116856941703	0.4129716463115259	77.0975	0.37793825152681293	2.2657408573820206	88.18268077601412	90.55301587301588	91.85798941798944	92.44121693121694	92.69742504409172	92.87952380952382	92.98564373897707	88.27106701940036	90.58770502645504
138	r1_229_JUSTAS	SPQNLVRIAEIKVELKLDGKKYIITIEVYRPPDSDEVIVRVKVIDPSSDKSSPELEKIAKELEKKIEEELKS	83.55342864990234	[84.25214385986328, 82.59841918945312, 84.36505889892578, 83.53643035888672, 81.58491516113281, 83.08484649658203, 79.01356506347656, 81.3526382446289]	84.36505889892578	82.47350215911865	9.35562836651482	70.26285620917372	18.09074	0.7983924482378129	0.270799739864725	1.1446320296060657	0.1347924849380397	2.531562860784208	0.3736089431965808	4.091925226924353	0.2084774469360235	3.544598572061656	0.3681079239138105	1.6474201935234072	1.6154110621730453	51.05418929605173	0.8664955267194382	0.5956957868547131	-1.094079	1.1978398163737085	1.0630473314356683	-1.8545113000000002	3.6656640895016332	3.2975561655878227	21.872594660148025	2.8939309698951483	[1.9321367372123384, 1.9366115706216598, 1.940760071988932, 1.9098793392784108, 1.9376666631900916, 2.0730633394640408, 1.9053221836894036, 1.8888958672354104]	[0.3937354056703269, 0.38891007975566017, 0.39391547792150267, 0.3928318799414372, 0.3825630910348215, 0.37837532470799673, 0.38059676369081324, 0.38855786594699565]	[84.16131, 82.29225, 84.667114, 84.20165, 81.69205, 82.63687, 77.756386, 81.17857]	2.146681793001448	0.383446067680029	83.50757	0.38743573608369425	1.940541971585036	84.04618307426598	86.80490500863556	87.17936096718479	87.48307426597582	87.68713298791019	87.76930915371331	87.78502590673574	84.0658462867012	86.79088514680485
139	r1_229_TrROS_Hall	MPEEWKVIAEIKIEVEVDGKTYEITVEVYYNKETGKVVVKVEVYDKETGKKSEELKKLAEELVKKLLEALKS	88.72176361083984	[86.64820098876953, 88.73125457763672, 88.25858306884766, 87.43172454833984, 88.17924499511719, 89.2256088256836, 88.02406311035156, 88.26710510253906]	89.2256088256836	88.09572315216064	5.387629625079707	65.79322434220103	17.086828	1.565373289420135	0.3940711931663545	1.9822363919976065	0.2790282799956392	2.8946269574415475	0.6159128972260524	7.262840601208316	18.899330921799017	6.0	6.4921586652268575	1.5251345363600548	1.5060338697084747	58.4951805693543	1.8250183031865144	1.4309471100201598	-0.55173707	2.1618747659391357	1.8828464859434968	-2.0589942999999997	12.827021736071886	6.3348630708450315	22.799442122690376	2.9904471026907755	[2.4527119411103833, 2.533735317167483, 2.431639052450021, 2.510944275855947, 2.5748060902207124, 2.532586908310924, 2.4268242129380466, 2.6191714180438033]	[0.38771623717458525, 0.3925081712860627, 0.3900911684331449, 0.39228743314299014, 0.39248732055986496, 0.3901753333906263, 0.3908957394898872, 0.39298620167975723]	[88.10318, 89.11931, 88.19465, 87.499825, 88.32579, 88.91251, 88.08605, 88.10157]	2.567315952689165	0.3894040961146856	88.85332	0.39114345064461487	2.510302402012165	85.35245733788395	86.80774744027303	86.67832764505121	87.01336177474403	87.11982935153584	87.15	87.15933447098975	85.47335537542662	86.77078284982935
141	r1_231_JUSTAS	SPSTTIPQTITLDTKLPNGKPATPEEVKAIAEEIVKKLEKEKGVKISINVKVTPVDSSGKYKLDITITIIKS	69.42584228515625	[66.44437408447266, 74.30196380615234, 73.60346221923828, 70.9846420288086, 74.86556243896484, 72.57537841796875, 67.68997192382812, 68.55453491210938]	74.86556243896484	71.12748622894287	6.139521801839255	71.13670709301638	28.07258	0.9326210141188872	0.0671465037322833	0.4871560082324884	0.1046435659425244	2.143618691219086	0.094462798940563	2.812173105311421	0.1453895813440806	2.588374169251293	0.2172953661880803	1.7628762015311483	1.618174969043373	43.95537416512613	0.9653581214954309	0.8982116177631476	-0.6715059	0.5477866725170789	0.4431431065745544	-1.6085091	2.7033544408901977	2.4860590747021174	20.6765392748639	2.7693811976161613	[2.003101004039888, 1.8757348829605127, 1.8098246639305056, 2.1584983675350427, 1.835008275842094, 2.0214891824773558, 1.96005900748557, 2.0603873994326833]	[0.3341401557652155, 0.35697177122778656, 0.3643036833531296, 0.33596674507367785, 0.35790375942281455, 0.351155953885733, 0.339219083549959, 0.33906799383721786]	[66.86674, 74.1067, 75.45614, 70.72221, 73.00582, 75.50256, 67.3256, 70.148384]	1.8974791478564168	0.3469907709109721	70.74199	0.34734114326444177	1.9655128479629567	65.8296880733945	69.79359633027522	69.74179816513761	69.55719266055046	69.83605504587156	69.46086238532111	70.30590825688074	66.00275688073395	69.56432798165139
142	r1_231_TrMRF	MPSVTLPVTLVLDTRRPDGRPLTPEQVRALAEAAVRELAEATGVDVEADVTVTPLGPEGRAVVDVVVTVRPS	78.13269805908203	[79.63986206054688, 74.45523071289062, 79.59935760498047, 78.46773529052734, 78.10943603515625, 75.02582550048828, 75.63372039794922, 75.09586334228516]	79.63986206054688	77.00337886810303	5.89666046351022	73.66252395811	22.830637	-2.1385261404660785	0.2421967291420661	-0.6129998666086738	0.1181020487896201	-15.0	20.0	0.7459242243239735	0.2027255453052823	0.2010890999901997	0.2840518480395914	1.5128186207697674	1.2993822041126544	59.26153107559949	-2.010227505533438	-2.2524242346755043	-1.0570939	-0.5589545871697021	-0.6770566359593223	-1.2766761999999998	0.3879318127398615	0.1038799647002701	27.632894031237807	3.4937727362173634	[1.690456085171262, 1.8541981428762344, 2.265916383828086, 2.186740429328786, 1.6436842202234985, 1.761622917874472, 1.7598582132564207, 1.7925561071707798]	[0.3854150065289291, 0.36332720980536853, 0.3497762480369338, 0.3500750531526629, 0.39354124158263704, 0.36906982489234913, 0.37187009495592416, 0.36653097808010937]	[81.231705, 74.58673, 80.071915, 79.292564, 80.686035, 75.62431, 76.616714, 75.550446]	1.6746869283581276	0.3792644400848973	78.15754	0.3687007071293642	1.8693790624661926	79.98060491493385	82.97930056710776	84.62431001890359	85.75807183364839	86.47274102079395	86.85122873345938	87.11412098298678	80.31697306238183	83.1404938563327
143	r1_231_TrROS	DDWVTLPVEIWIPVRNPDGKPLTPEQVKETANSIRNELARNHGIDVEVDVKVEPVGPNGYYRINATVTIRPS	72.63401794433594	[69.15223693847656, 74.79715728759766, 76.22577667236328, 76.2968521118164, 77.7412109375, 79.32066345214844, 74.17723083496094, 72.20514678955078]	79.32066345214844	74.98953437805177	9.885968969616766	64.03022726628528	23.783998	0.7261378022045315	0.1503865129282325	0.0348455945144737	0.080698926041747	2.234832385541917	0.2086316264931675	2.9788223473428057	0.1096033720144085	2.721298967184404	0.2791838480647359	1.7836786937821116	1.7732363692302906	42.289643771857946	0.8131803190858007	0.6627938061575681	-0.9491663	0.0797837391294525	-0.0009151869122945	-2.193491	2.871862851295394	2.5926790032306584	19.249493695795536	2.620777542558433	[2.0343484134125513, 2.173016870574821, 2.139830113937242, 2.186840521212549, 2.2365665252383464, 2.2282416313260964, 2.0972800973227033, 2.110850627269177]	[0.3348460145035221, 0.34656489719591305, 0.3477872814788647, 0.34346589734051114, 0.34008291575483895, 0.34888559645326833, 0.3486036294443114, 0.34571991978771477]	[66.50969, 78.736435, 77.909775, 76.779, 78.92261, 79.532814, 76.26964, 72.69436]	2.0691045081549624	0.3432702694886053	74.44246	0.34449451899486805	2.150871850036686	73.61227670753065	71.42033274956216	71.70078809106829	72.01654991243431	72.16840630472855	73.22772329246934	73.50287215411558	71.89371716287215	70.97387915936952
144	r1_231_TrROS_Hall	PETVTLTVEIEIEVRGPDGKPLTPEQVEELAKALAEELAAELGLEVEVTVTVEPVGPDGKYRITVTVTIRPS	81.89542388916016	[81.39932250976562, 82.05686950683594, 82.49756622314453, 83.41404724121094, 81.74072265625, 81.12210845947266, 82.40576171875, 82.99208068847656]	83.41404724121094	82.20355987548828	3.7205943380082	79.11554491938492	25.259878	2.265233825221244	0.2263585157966909	1.9415924599966439	0.131310993013338	4.4499068607879595	0.6898901244937683	5.6867124166682	1.7339944689242923	6.0	5.588131274117662	1.5085164847903991	1.379729789870134	59.57946293471392	2.3453449696813244	2.118986453884633	-0.68801045	1.9918003480851256	1.860489355071788	-1.416523	11.75317005133826	6.1650387772206	28.26759852748364	3.5598669166746406	[2.168393069432136, 2.33485825928952, 2.1597896160784438, 2.221152450782791, 2.0788408033401256, 2.135025733479884, 2.068538096997671, 2.1341576114593006]	[0.3688131539049715, 0.3651717663551539, 0.37028085793625914, 0.37152713985808794, 0.3699130710029128, 0.3687837442849456, 0.37173508664633914, 0.3710197316214602]	[82.52011, 83.54321, 83.73955, 84.49947, 82.24685, 82.432724, 82.95154, 83.49435]	2.164624117610974	0.3691144325359783	83.08673	0.3696555689512663	2.162594455107484	85.52033210332105	87.40708487084869	87.52642066420664	87.81476014760149	87.97108856088562	88.05411439114393	88.1230073800738	85.32775138376385	87.32817343173431
146	r1_234_JUSTAS	MKVVFTEEELPDAKVRKVFDPETGTITETVTYPSTSYTVTSTATITSFDPETGKVTITTTVSAPPEAGIPAS	55.23652648925781	[53.50277328491211, 61.81571578979492, 59.97315216064453, 68.68550872802734, 62.76466369628906, 63.14998245239258, 64.16519927978516, 65.56098175048828]	68.68550872802734	62.45224714279175	7.716564817746713	73.99686430900259	16.468369	0.5373250501577821	0.071235275415016	-0.6618351265799409	0.0766149599285241	1.873252916967188	0.1001123870907376	1.309315349435768	0.11305588275872999	1.6332577781966855	0.2600655740934856	2.0228030971184108	1.79745687964785	34.74478183589423	0.5559311882746931	0.484695912859677	-0.8776120999999999	-0.6147177803142841	-0.6913327402428083	-1.6845837	1.7839589064744579	1.5238933323809725	24.04715538490564	3.1203762051306816	[2.613612414727425, 2.436283241642487, 2.394131435716508, 2.5450013282574226, 2.446881145166733, 2.3933278289155644, 2.3371467571973494, 2.271513298294285]	[0.27063763729573376, 0.2837997492910595, 0.2886765008316893, 0.31985709662232786, 0.3017780927026147, 0.28598305134210245, 0.3092450562957379, 0.31217421772282367]	[54.293026, 63.504868, 62.51077, 69.16647, 62.92037, 65.386635, 63.989937, 64.456215]	2.576137196723108	0.2740978777261962	56.66109	0.29651892526301116	2.429737181239722	70.41664179104478	75.0160447761194	77.02389925373134	77.93287313432836	78.67472014925372	79.6467537313433	80.26544776119403	69.35282416044777	72.23587686567163
147	r1_234_TrMRF	SNPVLSVGRLEDAIVLAVFDPEAGTVHVLAINPDTGALAFATAKVKKIDPETGVIEVDFTVNAHPDAKVLPS	71.56438446044922	[65.03428649902344, 66.31025695800781, 70.5877456665039, 71.09861755371094, 69.11808013916016, 63.34071350097656, 71.72541809082031, 73.05306243896484]	73.05306243896484	68.783522605896	11.362683034533665	51.23987503518946	21.775578	0.1571247178077827	0.0616587223045162	0.7278988565251481	0.11911929640105902	1.4446276760157688	0.0893474658568422	3.744086618524868	0.1677617083579692	3.1098100919990355	0.1901489688131512	2.0860719222789075	1.8865824016897381	36.45932589230625	0.2026891874356913	0.1410304651311751	-0.95733166	0.7580836941113279	0.638964397710269	-2.0524788	3.2032832922433294	3.013134323430178	19.0295136179775	2.5978701848095764	[2.1404206280837936, 2.2073471631793335, 2.114093397654088, 2.178217364731823, 2.137409343376633, 2.214654559072369, 2.205160226478379, 2.1561231825245395]	[0.3057399841982827, 0.3062534431960759, 0.31544198928167577, 0.298957171920335, 0.310796863266903, 0.2941303018801755, 0.31604897607709254, 0.3177935821561267]	[65.87311, 69.521454, 70.885704, 72.106865, 69.623726, 64.35607, 78.491455, 72.70939]	2.1459801899063606	0.3099505819617578	72.218056	0.3081452889970834	2.16917823313762	64.40865019011407	66.69450570342205	67.87317490494296	68.66712927756652	69.25576045627376	69.78041825095058	69.99340304182509	64.69858602661597	66.71313450570341
148	r1_234_TrROS	NNMIEITYRIPGMTVEIWISPDDGTIELEIYNPKNGWPVTITMKVKKIDPENGAIVIDIKIRMPPGAKIPPS	75.8956069946289	[57.54861831665039, 53.39561462402344, 57.78391647338867, 72.007080078125, 65.04375457763672, 56.51790237426758, 54.25941848754883, 61.34455108642578]	72.007080078125	59.7376070022583	13.322640788780706	46.456266742466354	21.968666	0.1429873334014428	0.1284834888726511	0.5835567277686871	0.2768655962743482	1.7606765623904819	0.1806326834443394	3.9763362393594552	0.3837874735110866	2.8533430964771824	0.831206097866299	2.2516935770410806	2.1975949577150904	27.183174402788683	0.2089896233774625	0.0805061345048114	-1.1939325	0.679880914531294	0.4030153182569457	-2.3773593999999996	3.210347729280372	2.379141631414073	15.33640218875371	2.213292519619364	[2.345497850766122, 2.310148776263807, 2.2953584530503965, 2.3403016633826517, 2.264642969027196, 2.2717187547424262, 2.2341596521550975, 2.2258933462817305]	[0.30410456524121, 0.2963861253661735, 0.30869942291660096, 0.33096081212809336, 0.3206666007880026, 0.305076589737336, 0.3131713533298284, 0.3168575730637098]	[57.68824, 54.19589, 59.984512, 73.82419, 65.19822, 57.317688, 64.086365, 61.46622]	2.3839892862996566	0.3380513439044087	77.33317	0.3119903803213693	2.2859651832086785	67.74672566371682	66.86201769911507	66.05461946902655	64.77739823008851	63.73869026548672	62.767168141592926	62.096495575221255	67.2551592920354	66.42419911504426
149	r1_234_TrROS_Hall	KKIKEITIEINGLKVKITKTDDTLTIEIEIYNKKTGKKVTITAKVKKIDKKTGKIVIEAKITLPPGAKLLPS	75.45980072021484	[65.1935806274414, 71.30916595458984, 78.67219543457031, 69.18528747558594, 70.87810516357422, 69.55911254882812, 60.13556671142578, 69.35346221923828]	78.67219543457031	69.28580951690674	5.322827779869917	62.55637096460662	18.37001	-0.0099743998476811	0.1260645041715448	1.3259121763412636	0.214948152923101	1.6731349423384625	0.1786548060051325	3.87700880867823	0.3571519246354282	3.3264252886379517	0.5891079321879502	1.9437115601960788	1.4910883551190068	46.466602249990004	0.0396942423027145	-0.0863702618688302	-1.2851281	1.3911733527441434	1.1762251998210425	-1.4744568	3.6435122450043433	3.0544043128163927	20.774769850075245	2.779610319046437	[2.2550682442840717, 2.5447286265910933, 2.6525861030710374, 2.586380021363664, 2.667123256438692, 2.4607842924377934, 2.6370218254989286, 2.439270629661908]	[0.3115475604309113, 0.31222469669326747, 0.331095701892397, 0.3140491383854827, 0.3165637856725614, 0.30800382690383005, 0.3321161386023912, 0.3103943462090388]	[64.200035, 69.016846, 78.108604, 69.73029, 72.3308, 67.60322, 78.52196, 69.117775]	2.533523518049976	0.328567432427047	75.884125	0.316999399348735	2.5303703749183986	77.49504472271914	82.35293381037567	83.73940966010734	84.90479427549195	85.61377459749555	86.17636851520572	86.59384615384614	77.28566636851521	82.26033989266548
151	r1_238_JUSTAS	GSMTIPVVLPPGVRLPLSELWAIAKQYGGKLTATVYDPETGTSTSVTFPGGQLGDSTMAPGERTVNVTVVGS	53.09888076782226	[58.59613800048828, 65.33299255371094, 58.3046875, 62.936279296875, 61.38826370239258, 57.97051239013672, 55.40486145019531, 60.58668518066406]	65.33299255371094	60.06505250930786	10.566533238155909	44.684361230651454	26.455434999999998	-0.5153117296217432	0.0335261429047195	-1.421870691985932	0.1093285882665571	0.5266739372655387	0.0628431698930814	0.8251490384078951	0.1813194089112283	0.7591994933837865	0.1532210941848005	2.087187635868668	1.9333362506579679	31.06808372773544	-0.4975051735239266	-0.5310313164286461	-1.0565301999999999	-1.3659452676046435	-1.4752738558712006	-2.1333922999999997	0.8282009083821174	0.6749798141973168	18.742084842640907	2.567939139010976	[3.0280886917390335, 3.178223822853344, 2.971922971620465, 3.3646535003978615, 3.003408884583743, 3.0110918215029905, 3.041001936059615, 2.9952476172831943]	[0.17126799645301705, 0.18169375279414945, 0.17739720529968242, 0.18660106396647386, 0.18122477669382825, 0.16878023897516992, 0.16761462558814633, 0.17933559989962103]	[56.978836, 66.125725, 59.611027, 70.6628, 61.973614, 56.25706, 57.540363, 62.2135]	3.0286404876946533	0.1608777564666573	52.75520699999999	0.17673940745876104	3.074204905755031	56.008604651162784	51.913042635658925	50.653720930232566	49.35937984496125	49.53102713178295	49.59856589147285	50.68308139534884	56.7799515503876	52.07881540697674
152	r1_238_TrMRF	GSVTIELVVPKGVDIPLALLAGIASTGKGKVTARISNPLSGKEIEVTFPGGGLGEAGVTEGINVVRLTVYGS	55.35987854003906	[61.08565139770508, 51.30008316040039, 62.34282302856445, 62.65755844116211, 54.96763229370117, 53.81013870239258, 63.12114715576172, 61.1143798828125]	63.12114715576172	58.7999267578125	11.681263131923386	39.367378355136594	22.582825	-0.5499570883264384	0.1292902333138879	-0.8860273440190864	0.148751663757762	0.8694216224660639	0.2103171953388725	1.2867472836944522	0.2213783828581355	1.2045084890620443	0.3764500646966322	2.13394401301479	2.1590508352543822	27.23415576775181	-0.4726390166213702	-0.6019292499352582	-1.2882008999999999	-0.8238022697302545	-0.9725539334880166	-1.8938541000000002	1.4084852046776983	1.0320351399810659	16.86422059778124	2.372390030712314	[2.854428595894371, 2.9469466047194155, 3.0161232743138364, 3.0399359775433608, 2.9596144226205956, 2.9034695263171955, 3.0686771870751532, 2.9998909128136826]	[0.1968194058360234, 0.18136366725291553, 0.1950175173668073, 0.191612794011586, 0.17913602124490552, 0.1836639518088715, 0.19794226546896793, 0.1935130087273638]	[59.241577, 55.972416, 63.480633, 63.390675, 55.17065, 55.833008, 65.93739, 63.07647]	3.2109960403206004	0.1991137007275561	68.275856	0.1898835789646801	2.9736358126622013	50.02684630738524	51.44726546906188	52.21886227544911	53.08942115768462	54.037225548902185	54.71435129740519	55.265069860279425	50.20514221556887	51.64177644710578
153	r1_238_TrROS	KRVTIMFNFPPGKPLPLSELAGFARNSGGEVKIQIYNPDDGKWQEITFPGGKIDDVEMFPDGWMVMITVKGS	68.03354644775389	[66.74615478515625, 68.5574951171875, 67.7816162109375, 64.21720886230469, 67.00624084472656, 62.79779815673828, 61.94670486450195, 66.09845733642578]	68.5574951171875	65.64395952224731	13.84535055456493	48.352852806504906	24.115852	0.2507498926147423	0.0893645700706973	-0.2904855387937937	0.13129344583594402	2.0888040429809362	0.1233756833651034	2.8342494258926374	0.1776039382448191	2.523409608922882	0.3094010973489949	1.8813106447604093	1.927558240334131	34.055499931804036	0.2842242912977438	0.1948597212270465	-1.3226156	-0.2428423502086562	-0.3741357960446002	-2.4137763999999997	2.6681575190825697	2.3587564217335752	22.29257914086338	2.937665542789848	[3.2709377086876876, 3.493609955731023, 3.272012538123111, 2.9566825077757914, 3.2328414214916625, 3.0732054364131502, 3.1700911360130504, 3.28612641368661]	[0.1883961210174528, 0.19371408333679613, 0.19142390928212955, 0.19241353272909537, 0.1804040782595785, 0.18397809742667898, 0.18458547875126616, 0.18280433892912218]	[65.81997, 70.16646, 66.23377, 63.998833, 66.017914, 63.56472, 59.777634, 62.311653]	3.1480428912279006	0.1863484493690881	68.74786999999999	0.18721495496651497	3.2194383897402608	75.04473309608541	74.3503024911032	73.8014412811388	73.9403024911032	73.90693950177936	73.88738434163702	73.99535587188613	74.62067170818506	74.35006895017794
154	r1_238_TrROS_Hall	PEKVILVEVPAGEELTEEELKELAEALGLEVEIEKVKVTVTVTVEVTLPDGKKVKVETTETRTVVLVTVKDS	72.54271697998047	[73.89435577392578, 78.03794860839844, 78.60733795166016, 75.05229949951172, 77.76966857910156, 77.0108642578125, 76.9479751586914, 76.75003814697266]	78.60733795166016	76.75881099700928	5.483337342179599	60.37458425674856	18.787724	1.3500379090089316	0.1064855582982498	1.6563868059377658	0.1117012011275275	2.6626914667720505	0.1546578496039097	3.42322195786098	0.27003403793752895	3.155554298029852	0.2817665537647871	1.9101770091654	1.8264815233410439	42.02550642647631	1.4041499170855756	1.2976643587873258	-0.6165662	1.7020593996250966	1.590358198497569	-0.64678	3.2980206508899315	3.0162540971251435	18.798045934876424	2.5737665792617985	[4.9473129198883665, 5.479298057377409, 5.1926565015912765, 4.745638391092879, 5.405287465910177, 5.661518999354705, 5.1529441883265665, 5.2436976776584325]	[0.18988849287308973, 0.19847351785941073, 0.1942476213024535, 0.19072026675012627, 0.1934971758467075, 0.19521697508114544, 0.19201490150650782, 0.1877024449093172]	[75.84593, 81.57516, 79.79862, 75.71383, 77.05852, 80.532684, 77.99158, 76.66314]	4.503533051125731	0.1867985641790521	74.11929	0.19272017451609474	5.228544275149977	78.63425454545455	79.59043636363636	79.97481818181816	80.37565454545455	80.71789090909091	80.90669090909091	81.03038181818181	78.48356136363638	79.41907045454545
156	r1_242_JUSTAS	SAMVVSEELSPEGTRTTTTFNPATGTSTTTTTPIPEEPPLPPVSIPTSLSPEEREALREELEAAGVPVVLGS	87.2718734741211	[85.96835327148438, 85.3826904296875, 85.49335479736328, 86.03959655761719, 86.13446807861328, 86.77066040039062, 84.95296478271484, 84.32648468017578]	86.77066040039062	85.63357162475586	5.607078287121525	76.52226122675495	24.520443	0.450443003883441	0.0625255110602357	-0.5738846592292044	0.0739815555368659	1.2164433622966186	0.0944564190177541	0.0811276507237289	0.1869019349075785	0.6524254338702249	0.1582037078743853	1.4510172743477157	1.3977305481524789	61.26615157545662	0.4880123569055153	0.4254868458452795	-0.50724196	-0.5399553442406785	-0.6139368997775444	-0.9057293	0.7280583279007923	0.569854620026407	28.870121696963906	3.6226099338249327	[1.150519952797731, 1.1167191427636758, 1.14906396119994, 1.1434384467589087, 1.142337908554769, 1.17483003609506, 1.138791871099885, 1.1008776266485698]	[0.623980805983157, 0.6239514991278067, 0.6233635514630974, 0.6236263262891583, 0.6238937169648803, 0.6264397985012176, 0.6215697327566564, 0.624010635355777]	[86.911385, 85.454094, 86.266525, 86.20675, 86.6111, 87.662285, 85.54342, 85.148834]	1.1267399882318752	0.6273731295240947	87.50945	0.6238545083052188	1.1395723682398176	86.84166666666668	86.18973180076625	85.5455938697318	85.21471264367817	85.05540229885057	84.94277777777778	84.82770114942528	86.7397509578544	86.18575909961685
157	r1_242_TrMRF	PANVTYEFELADGYRVRVTLNPETGTATVEVEPVPERPPVAPVFIPRTLPEEEREALRRAAEEAGLEVVVGS	76.76018524169922	[78.541259765625, 77.93480682373047, 72.13106536865234, 76.35328674316406, 74.0639419555664, 77.21392822265625, 75.16890716552734, 77.10858917236328]	78.541259765625	76.06447315216064	7.472581205252237	77.99504976725682	20.947845	0.4767780078267314	0.0525388905072619	0.49060899725055396	0.0446440625041625	2.4222901688723346	0.0719293522317601	3.347823614624733	0.06170731290188901	3.0579838649318463	0.1077146361745584	1.6665311253747126	1.4366425625955423	52.9459972386848	0.4996055004721577	0.4470666099648958	-1.3395371	0.5101381679946744	0.4654941054905118	-2.0039272	3.1190950967492523	3.011380460574694	26.901328017003838	3.4175919994379846	[1.0531238899769868, 1.054862861010178, 1.1163217055407773, 1.0977677225648483, 1.0995996867805142, 1.0936847378299788, 1.4666667624457645, 1.1411193340036367]	[0.588255979084463, 0.5814227951095218, 0.5443650386038371, 0.5559140646609482, 0.5426814391476594, 0.5679775308452283, 0.3853711177949617, 0.5228645793394109]	[78.95351, 76.66769, 74.1347, 77.40029, 73.598236, 78.13182, 75.34349, 77.30076]	1.0937142937258884	0.5592862904776487	76.76521	0.5361065680732537	1.1403933375190856	84.08892086330934	85.49643884892087	84.98174460431656	84.59507194244605	84.54356115107912	84.54651079136691	84.53656474820144	83.98045863309352	85.3998268884892
158	r1_242_TrROS	DDNQEYEYENPGGMKMRVEYNPSTGNMKVEMEPVPPVPPIPPIMIPLDLTPEQANRLINELQDLGIPIMVGS	76.53719329833984	[76.30599975585938, 71.0699462890625, 79.6631851196289, 75.26335906982422, 78.75135803222656, 81.15867614746094, 76.72862243652344, 78.8293228149414]	81.15867614746094	77.22130870819092	8.409763389427118	68.02923197795282	26.6977	-0.0951437821869787	0.0734819524950871	-0.6343015451383034	0.1164518963160289	0.905956400561535	0.1196504770188805	1.3294136517004025	0.1710195906858067	1.1648625734516904	0.311659186360214	2.1417305828744584	2.122789230153096	36.37728494723036	-0.068557604317377	-0.1420395568124641	-0.85528016	-0.5583272621001686	-0.6747791584161975	-1.6706371	1.3226199172824629	1.010960730922249	21.05171295371838	2.8084494521813914	[1.0772057291533967, 1.1350229393793334, 1.0853571830176223, 1.1587788407969353, 1.1054952032350294, 1.0552640919531067, 1.1172890541160827, 1.0534536988111813]	[0.607315624647281, 0.5643075386882304, 0.5959834424266756, 0.5784252786610622, 0.5863576809336486, 0.6103376806112129, 0.5889453308343526, 0.6098907254134599]	[77.227394, 75.36085, 79.30451, 74.219536, 78.60793, 81.91239, 76.52167, 79.726555]	1.0994776412082652	0.5987427491836763	77.13508	0.5926954127769903	1.098483342557836	78.08657754010696	79.18342245989305	79.5744385026738	79.6074688057041	79.57436720142603	79.5230659536542	79.51918003565062	78.25405748663101	79.05617869875223
159	r1_242_TrROS_Hall	KETVTLEFELEDGSKVRVEVDLETKEVKVEVEKPPAPPPPPVIVLPPGLTEEERERLIKELEKKGIKVVVLS	80.0889663696289	[83.85918426513672, 77.55853271484375, 74.7319107055664, 81.885009765625, 82.17694854736328, 81.97225952148438, 80.83876037597656, 77.5631332397461]	83.85918426513672	80.07321739196776	3.4911635662446896	65.42637415171207	19.04439	1.175432202884954	0.1831657123827761	0.9029524201876624	0.1221270430966333	2.24589095555667	0.2622386043112339	2.2125246888362406	0.1813917517545049	2.2808870659398908	0.2566157089617782	1.4937543862491371	1.305903410429313	61.31633990115997	1.2651466088230323	1.0819808964402564	-0.49456763	0.9689511872936198	0.8468241441969865	-0.7278328000000001	2.4116090339456817	2.154993324983904	28.00588928349316	3.5326141429792344	[1.1246801051690378, 1.1699899767700335, 1.1705905300632606, 1.102435695958068, 1.0871015392592176, 1.0959616182139096, 1.1132990516635897, 1.1229894759923744]	[0.6218563417805226, 0.5697026994381711, 0.5627325786246365, 0.6266816664501624, 0.6241316805283753, 0.6200014083301261, 0.6144639914745953, 0.5913047467344164]	[81.845245, 77.462585, 77.401535, 82.44283, 83.16667, 81.86421, 81.10878, 78.19473]	1.1234389217269871	0.6024143989077027	79.37803000000001	0.6038593891701256	1.1233809991361865	80.24139084507044	80.91005281690141	81.03107394366201	80.99980633802815	80.97931338028171	80.89781690140845	80.92221830985915	80.04163952464789	80.9319014084507
161	r1_243_JUSTAS	MLTKVSTLTREDPSTGTTTTITVYKPPDGTLIVKVTTTTYSTTPDGTVTTTTSTTTVTLPPSVDVEKVFSSS	84.72447204589844	[81.7716064453125, 81.71792602539062, 83.91648864746094, 81.39196014404297, 81.70406341552734, 82.07219696044922, 83.2623291015625, 83.16533660888672]	83.91648864746094	82.37523841857909	8.991948750306	67.74167628607893	19.1629	0.5618402775100595	0.095509876798604	-0.2854384316636165	0.0827765581453182	1.7624632693074922	0.1352322301277346	3.0127062313616	0.1117445188440884	2.582232683978098	0.2362657114986248	1.3941290297069078	1.3200194555638431	62.40456386560811	0.6102050417988103	0.5146951650002063	-0.7733762	-0.2593467006817281	-0.3421232588270464	-2.541462	2.7109274823249256	2.474661770826301	26.29029483348131	3.353962802329728	[1.4327845351670447, 1.4200407948276417, 1.4220855271595383, 1.3672878202357197, 1.4823134443880475, 1.3995375806868011, 1.3886597752776335, 1.3936061456089104]	[0.45604758484828384, 0.4549997917223394, 0.4593192424281645, 0.4536409976218626, 0.4490901338114904, 0.4549512480527742, 0.45968684044431224, 0.45516434578820647]	[84.518555, 84.84573, 85.615524, 83.8977, 81.83783, 83.96574, 85.99996, 84.79881]	1.3759485016697632	0.4607758919006592	86.13292	0.4553625230896792	1.413289452918917	85.37660984848485	86.9296212121212	86.86113636363636	87.0343181818182	87.29410984848484	87.6489962121212	87.98469696969696	85.30779356060606	86.79630208333332
162	r1_243_TrMRF	KYELVATLSRPNPETGTVVNVSVYRFEDGSYRVLVDVSTFYRTPDGSLRTSSSRAVFLVPEDVDPRELVESS	77.22966766357422	[78.16730499267578, 80.9054946899414, 83.18909454345703, 78.68791961669922, 82.63845825195312, 82.31285858154297, 83.7407455444336, 81.79000091552734]	83.7407455444336	81.42898464202881	7.621192879325656	75.33839117814702	19.112125	0.7080940599175483	0.0569045337264718	-0.0930337186914847	0.1201148873528993	2.7477884028061004	0.0779135697594677	3.5688253334408033	0.1620694329898131	3.173719163806438	0.2164100243283444	1.6562739431952265	1.52318021226898	53.45984932454545	0.7306765831799326	0.6737720494534607	-1.3461847	-0.0323448808440171	-0.1524597681969164	-2.762722	3.2899352671664928	3.0735252428381488	25.51805747987237	3.273546805110274	[1.5743268096702512, 1.561940736419131, 1.570913772051733, 1.6192542591805736, 1.5526993671145763, 1.5600249454604798, 1.5876201513618662, 1.5830743150927877]	[0.42889214288584915, 0.44244637691885086, 0.4485629759245117, 0.42400768322637106, 0.44696036286583196, 0.4429427438362774, 0.44708740452933243, 0.4351469462760022]	[78.75289, 83.93224, 84.374596, 80.26939, 84.296036, 83.32563, 84.67486, 82.37259]	1.6212803063866967	0.4246417086053149	78.83842	0.4395058295578783	1.5762317945439248	85.53508802816901	88.92920774647888	89.00848591549295	89.1055281690141	89.18952464788734	89.2107746478873	89.1880985915493	85.82814700704225	88.87841549295773
163	r1_248_JUSTAS	MAVTPEVLERMREEGVPEEVLAELGEVAVPSSDPRPEYIAELRALPGVSEVSPIPPTDPAALAALPERLLES	62.39023208618164	[60.87287139892578, 61.35611343383789, 57.53336715698242, 58.07538604736328, 58.08599090576172, 57.42859649658203, 59.57075881958008, 55.402320861816406]	61.35611343383789	58.5406756401062	8.013295765298794	63.093829692999314	28.786219	-0.9623553047541528	0.1003139769751023	-1.4893964995554083	0.1963071142693615	-0.8844244058555915	1.0841812385388665	-15.0	20.0	-1.0	4.257907676239986	1.7521517827679662	1.6132518779279046	36.287374861324885	-0.9264526915952592	-1.0267666685703616	-1.0478508	-1.3773632966747589	-1.5736704109441204	-1.3283787	-1.0914402886827284	-5.349347964922714	25.76952739560511	3.2997333188159823	[3.8243281859472487, 3.8221296760782177, 3.4617252092179625, 3.4959197932884987, 3.4976718203814845, 3.400769407261795, 3.4120001334233656, 3.342533531329197]	[0.1680081354242539, 0.1596116893312532, 0.1639109637115824, 0.15383784888574617, 0.14256117633667215, 0.15555895814919998, 0.16725503088509477, 0.15024689133666963]	[64.24268, 64.16366, 61.452507, 58.568, 59.543327, 59.524654, 60.929756, 56.44234]	3.4972605253378566	0.1691022059807189	63.462925	0.15762383675755903	3.5321347196159714	69.09808550185875	69.08052044609667	68.69295539033457	68.3428252788104	68.04237918215614	67.72009293680298	67.55340148698885	68.7322560408922	69.20157063197027
164	r1_248_TrMRF	MVISPALLREARRAGISDEFLKKAGDVIIPSEVANPEEVKELLAHPGVKKVYPVPPEDPEKLAAAKVVLPGS	55.13383865356445	[58.28143310546875, 57.85160446166992, 60.1749153137207, 53.79655456542969, 57.95656204223633, 61.94638442993164, 54.00648498535156, 61.5771484375]	61.94638442993164	58.198885917663574	11.166490518374589	57.85592762803173	28.874756	-1.5803644353403643	0.3585637348913544	-1.3812654056996208	0.4868914147059775	-15.0	20.0	-0.37712697899135	25.20683144780747	-1.0	8.66755765108965	1.6732533693903555	1.6059339960533026	36.23989906228493	-1.3512231431472037	-1.7097868780385581	-1.2849858	-1.1784347687330547	-1.6653261834390325	-1.5635986000000002	-0.9661877511590996	-9.63374540224875	22.190876375883818	2.9270748491027496	[2.9538766300023798, 3.03415991083021, 2.960994187411957, 3.024749189734967, 2.775404913581904, 2.8973915135778823, 3.0826087489419693, 3.009112856302989]	[0.14409363105261347, 0.13762364230704546, 0.14923783467840354, 0.1362519525877676, 0.1547626679111785, 0.14943568996257403, 0.1369291976686277, 0.1343283210381261]	[59.930508, 56.34449, 62.51489, 55.182625, 61.15678, 61.39096, 54.51661, 60.090244]	3.1058816846243578	0.1301414568734037	56.984554	0.14283286715079202	2.967287243798032	50.050925925925924	51.89483333333333	52.17242592592593	52.40842592592593	52.9706111111111	52.88077777777778	52.97172222222221	49.90770833333333	52.334701388888895
165	r1_248_TrROS	IVISPSMLRDARRQGIPKELLKKAKNVIIWSSNGNPEWAKELKEWPGVKKIKPVPPGDPDKQKDADHVIHFS	50.35490036010742	[48.27001190185547, 48.1181526184082, 54.286354064941406, 48.78794479370117, 47.58265686035156, 51.789485931396484, 55.82455825805664, 50.61247634887695]	55.82455825805664	50.65895509719849	12.194748535353565	61.45981596570258	28.203407000000002	-1.1700908144221218	0.2207285723583059	-2.2001750511986584	0.1561340255878365	-0.5543889067377595	1.0867092081055338	-0.673323520265181	0.9707640874754208	-0.481526198374804	0.5707690695339874	2.0985274623676315	2.093970397896269	24.19277519304646	-1.0350158689127118	-1.2557444412710177	-1.3113542	-2.1166713928269725	-2.272805418414809	-2.3185005000000003	-0.2342542778265155	-0.805023347360503	18.91147384373471	2.58557825654046	[2.985354883880447, 2.9796802068032795, 2.9164587703393656, 3.1629483155305387, 3.018152950107283, 2.8435526608985846, 3.103263244875318, 3.0078919797580097]	[0.13412004597325625, 0.13914540073314413, 0.14844817077332026, 0.144588194562213, 0.1381013014195515, 0.14815221633219258, 0.13536134174532524, 0.13532460088081089]	[48.404465, 48.4104, 54.01513, 50.26938, 48.472355, 51.360806, 49.59735, 47.321903]	2.9528494574421424	0.1522275463883637	52.61216700000001	0.14040515905247672	3.0021628765241033	47.327517361111106	49.32475694444444	50.292934027777775	52.2103125	56.66649305555556	58.43911458333334	60.29765625	47.70775390625	49.38185546875
166	r1_248_TrROS_Hall	KVFSVDELRELAKKGKLKELLKKNKDVTIVVEEGSPEELKELKALPEVKEIKVVPKEDEEKIKKAKLVIKVS	81.31619262695312	[66.6817398071289, 66.75690460205078, 66.39762878417969, 66.8123550415039, 67.54229736328125, 68.38712310791016, 69.01311492919922, 64.0052261352539]	69.01311492919922	66.94954872131348	5.963592938549462	70.56153712647762	29.006609	-0.6151379056596353	0.1697924773917802	-1.5234085079728037	0.4494815312574729	0.31186648968567604	0.3439079618847978	0.0786504473038091	1.3684703307813226	0.1061032269580637	2.087398308130738	1.6422473228320518	1.4939159702358906	44.81480220787926	-0.4895606592542065	-0.6593531366459867	-1.0482278	-1.3141230652875135	-1.7636045965449865	-1.8548126	0.7545632152898685	-1.3328350928408697	22.87379762949422	2.9981900229217704	[3.6046729566097264, 3.5902666683106297, 3.44230477184913, 3.717748860428187, 3.569078814929781, 3.5081990669462795, 3.790082852653802, 3.757726575937064]	[0.16035853393829344, 0.16311160356650325, 0.16026527948649905, 0.1505636787260655, 0.15758372987231994, 0.15900731027834528, 0.16053636909531177, 0.16325581234454975]	[69.76126, 69.84456, 66.6747, 71.93195, 68.26415, 68.04364, 78.72738, 72.99257]	3.2988382725311496	0.1581466702983938	71.158066	0.15933528966348598	3.622510070958075	65.43536458333334	69.17392361111109	69.79677083333334	69.93256944444445	70.0437326388889	70.34479166666667	70.60144097222222	63.98823784722222	68.55503255208333
168	r1_254_JUSTAS	SALEALLAAAREAAAAGLEEVEVELPLPGERSLRARFRVERRDGAPVRIEVELEYYDAGGRRTPRRLELTLS	75.00301361083984	[74.23485565185547, 77.2837905883789, 74.44058990478516, 73.26344299316406, 73.97728729248047, 71.21297454833984, 74.81218719482422, 71.46656799316406]	77.2837905883789	73.83646202087401	5.970229471786594	79.30040883969765	26.100855	-2.6016962610988843	0.1636101386812716	-0.1256735097644629	0.0634545380205461	-15.0	20.0	3.1927876356369054	0.0857280916447105	2.6285612213635434	0.1072616928925138	1.3306008784888506	1.2831822117932756	57.541681409132	-2.5407884699984296	-2.704398608679701	-1.7422066000000003	-0.0982069113074668	-0.16166144932801302	-2.5148926	2.6799230821042714	2.5726613892117576	30.654613738879558	3.808435841378087	[1.9427092825882413, 1.893740943394842, 1.8133645426005671, 2.0192905007497246, 1.9600829032596174, 1.9835573475561081, 1.8696735663699284, 1.9605001700540248]	[0.3389865845395276, 0.3420960896829534, 0.3468566082497571, 0.3333500686280637, 0.34050034910361, 0.33385795622195813, 0.3456289322673903, 0.33528861545717614]	[76.202324, 76.8803, 77.53426, 74.52449, 76.963425, 74.18534, 77.39182, 74.160995]	1.9778504333857383	0.3392201545709667	75.88564000000001	0.33957065051880453	1.9303649070716318	83.42348754448399	87.82492882562279	88.06314946619217	88.66409252669041	88.8734519572954	89.05313167259787	89.22003558718862	83.77087633451956	87.79953514234877
169	r1_254_TrMRF	EAFEKAIEAAIEAAEKGEKETEITLPLPDGKAIRVHATVEVKDGKPVRVDIHVELYGPNNVPYPFTLTITAS	79.06497955322266	[72.4491195678711, 73.12120056152344, 72.86543273925781, 75.76244354248047, 71.73866271972656, 75.03069305419922, 71.66631317138672, 70.96223449707031]	75.76244354248047	72.94951248168945	6.124539335616952	68.29198643119489	20.549423	0.8316985594228514	0.1904417144900517	0.1745417297332882	0.1920533846632489	2.3708946333360377	0.2643077142176362	2.827071388353493	0.2627160748598895	2.381098140559631	0.3648906609599978	1.9094416885329124	1.7136617744071436	42.56937604092089	0.9050293921470796	0.7145876776570278	-0.94154835	0.3253706965436467	0.1333173118803977	-1.9391383999999998	2.5430551788765583	2.1781645179165605	22.383557236287746	2.9471394360617618	[2.0467658068680272, 2.038243173787076, 2.0289911214957144, 2.102832486943461, 2.1304279352698874, 2.092398450696805, 2.1633786301150035, 2.125474448551793]	[0.324402790648416, 0.3242292162171021, 0.32714625057965274, 0.3097680883551479, 0.3148119670731715, 0.32595069283359307, 0.31354781991162084, 0.31498305725849907]	[73.33457, 73.424805, 74.59773, 68.19088, 71.39743, 76.230545, 73.50254, 70.81315]	2.0513660652741983	0.3169498816062547	71.88103000000001	0.3193549853596504	2.091064006715971	81.28152173913044	83.70692028985508	84.37425724637681	84.86983695652172	85.11903985507244	85.37983695652173	85.44878623188406	81.53754528985506	83.91171875
170	r1_254_TrROS_Hall	PILEKALEAAKKAIENGEKEVEITVKLEDGSEIKIKVKVEKKDGKIVKVEIEVEITNPNGEKITLTFTFEKS	83.7967300415039	[83.74344635009766, 85.08890533447266, 84.43284606933594, 85.85902404785156, 83.22859954833984, 87.01004791259766, 85.43396759033203, 80.9906997680664]	87.01004791259766	84.47344207763672	3.6934319945265934	84.65277381875455	15.480410999999998	0.6747813902870976	0.3683975524457908	2.1154138878100124	0.5096907647905065	1.9826099920046831	0.5160268134098331	15.0	19.345326003640785	6.0	12.649574890946386	1.842669843033984	1.4393393851972691	58.68903675282893	0.8879862349078442	0.5195886824620534	-0.81743264	2.378525126252608	1.8688343614621008	-1.7814922	17.982179249314772	5.332604358368382	26.738277638331056	3.4006129466419703	[2.228761983998281, 2.1943338654780553, 2.2705866081531547, 2.313335261333933, 2.264240376878803, 2.3389109756251516, 2.268648230024742, 2.196718579348477]	[0.3532015739676175, 0.35462131499998756, 0.35522068798148715, 0.35670987136757726, 0.35564568808929586, 0.3581982722034791, 0.35825063949720065, 0.34501110824816655]	[83.923485, 83.812546, 85.19598, 86.38005, 85.13302, 86.921074, 86.28341, 80.20338]	2.2194973223182304	0.3548805700813551	84.21894	0.3546073945443514	2.2594419851050747	86.21292553191488	89.0988120567376	88.84812056737589	89.11535460992907	89.24054964539008	89.29748226950356	89.3921985815603	85.8118550531915	89.15949024822693
172	r1_256_JUSTAS	FEELRNLPGLSLTPLAEEGEVRVYRLSLPPSVLAARGLPGVTVTVTVFPDGSYTVLPDDVPALEAAGLVVES	73.29068756103516	[75.89338684082031, 73.52239990234375, 77.21377563476562, 76.56348419189453, 74.46292877197266, 73.35826110839844, 79.23883056640625, 72.883056640625]	79.23883056640625	75.3920154571533	7.907027210972531	73.0620148271717	28.502765999999998	-0.5283121127186838	0.0252982634422234	-0.7120123586469881	0.0539078922394296	1.0487091660793526	0.0394176420534608	2.4311326791503207	0.0732255315537928	2.0317381318141488	0.0905772310793389	1.5777492197477678	1.4480638799091383	52.06401216352689	-0.5193017164762693	-0.5445999799184927	-1.3791575	-0.6850348750954921	-0.7389427673349217	-2.5380917000000003	2.087622723057242	1.9970454919779042	27.681617573834963	3.4988465030426834	[2.0925605349908527, 2.219207606356105, 2.0849537554219566, 2.203808167059509, 2.1682560754230624, 2.3693300124634993, 2.0456550528659774, 2.399223002722936]	[0.28502449923017986, 0.26734257489576824, 0.2858958261118317, 0.27070975237660405, 0.27183837309452397, 0.271662001614012, 0.29216854451188085, 0.2748473431803285]	[75.793655, 74.013145, 75.67244, 73.55273, 73.62087, 72.819016, 78.6097, 74.68034]	2.1787933727805537	0.265321130158054	74.26726500000001	0.27743611437689114	2.1978742759129872	76.32067542213882	77.71600375234524	78.07454033771107	77.93262664165103	77.9597373358349	77.94964352720451	77.92754221388368	75.58807457786115	77.33314258911821
173	r1_256_TrMRF	MEEIKNLPGVKYEPIIEDGEIRLVRFEIPKEVFEKFGKPPVILLVEFSKDGKYRILPESIPKLLELGIIPGS	55.63947677612305	[71.15579986572266, 74.5325698852539, 67.52110290527344, 73.82971954345703, 65.00911712646484, 70.66290283203125, 66.74075317382812, 66.76164245605469]	74.5325698852539	69.52670097351074	7.315789355858523	65.61187443589986	27.152753999999998	0.2465679516411886	0.0335584116810834	-0.4045617542417163	0.0845061105142068	1.8521803057118609	0.0468807052030511	2.523217992634571	0.1148245433756312	2.2703721557905765	0.1048136537161208	1.8790546651808688	1.7206165221932723	40.40801658982383	0.2733163812361725	0.239757969555089	-1.1554444	-0.384465407317886	-0.4689715178320928	-2.297781	2.3234542365222515	2.2186405828061297	24.90618196129799	3.2098298924662805	[2.123848224713504, 2.106664411188675, 2.1027456946745424, 2.102371100014657, 2.1633389908904017, 2.080792537728782, 2.1021691387178354, 2.1194686356541768]	[0.27263737311036984, 0.28335803188750036, 0.2704202667903377, 0.283670190560745, 0.2606686180327495, 0.27906434963896665, 0.2818597305219038, 0.2642402360285965]	[72.1568, 73.71522, 69.309135, 74.05151, 66.587814, 71.86803, 72.625885, 67.35111]	2.6209126744618247	0.2093283137750515	57.977726000000004	0.27448984957139616	2.112674841697822	65.29129087779691	73.15335628227194	74.76049913941479	76.04717728055078	76.92506024096384	77.59149741824442	78.41392426850258	64.70435025817558	72.45015275387263
174	r1_256_TrROS	MEEIRDLPGIKWQPIERDGDRYYWMFTIPPEQFKNNGKPPVIVMAEFEPNGKWRITPWIRPWLRKLGIEPVS	56.052024841308594	[61.05385208129883, 59.38673400878906, 62.51295471191406, 57.35858154296875, 62.20525360107422, 61.07088088989258, 59.94470977783203, 57.77187728881836]	62.51295471191406	60.16310548782349	13.936140239501535	60.03415725364393	16.92385	-0.2341466039558803	0.0707228900336878	-1.4740062567508396	0.11699400875877099	1.9222387186677856	0.0979896593802986	1.716213715800259	0.1647128690025137	1.919176401256852	0.1829885064131027	2.0031945497943875	1.9627734459359405	30.652088559887236	-0.1883429115275457	-0.2590658015612336	-1.6882256999999998	-1.4294895829821268	-1.5464835917408981	-2.7809029	2.0130795467382883	1.8300910403251849	24.058850800152868	3.121594092967377	[2.4321609717763772, 2.4293509756975102, 2.446116165158549, 2.4711101174429575, 2.3572096039522705, 2.4473140380458585, 2.524419266816559, 2.439437620473709]	[0.22570740948676507, 0.22499299330770844, 0.22705586335551778, 0.21884169225960032, 0.23892697169073038, 0.223701996708734, 0.21660513974420614, 0.22508767695820658]	[61.950993, 60.589382, 63.449066, 58.20571, 64.47411, 62.739258, 59.65068, 60.43292]	2.4832052887828167	0.2195271962345431	56.51845600000001	0.2251149679389336	2.443389844920474	62.540829268292676	68.12887804878049	68.80780487804878	71.43656910569106	72.69746341463416	73.97554471544717	75.06344715447155	62.77096341463415	68.37394105691057
175	r1_256_TrROS_Hall	MEELEKLPGIKVEPIREEDGRLYLRVTFTDEVAKALGKPPVTVLIEVEPGEELELSPELRELLRKLGIEVVS	64.50345611572266	[68.92164611816406, 73.0794448852539, 68.55377197265625, 63.6127815246582, 63.17109680175781, 66.44591522216797, 66.46825408935547, 63.42253875732422]	73.0794448852539	66.70943117141725	5.688101957919619	61.88578407967586	27.60574	0.7227374255402121	0.0884718014093821	0.9038145501762064	0.1569563529946641	2.596676575299829	0.1215171012315314	4.3394874164909085	0.2288961586525735	3.859399489243643	0.2499055756029626	1.7675028171085534	1.5540999197524659	42.92480188921353	0.7558996419846905	0.6674278405753084	-1.2192888000000002	0.9986059232854329	0.8416495702907686	-2.309513	4.011522516025377	3.761616940422415	25.291813152609397	3.249987127367322	[2.5601486873036303, 2.5878779303422137, 2.5828878481422897, 2.703567449989222, 2.5916358712255163, 2.7195444061838034, 2.750697770751042, 2.649539647158298]	[0.24244729775807017, 0.24933833619334886, 0.24332688803572006, 0.226757093387386, 0.2368692647147277, 0.2324642343146156, 0.2305009739004936, 0.22836260443409684]	[71.50639, 73.84666, 70.97311, 63.128853, 65.741035, 67.67061, 67.88941, 63.423656]	2.7050318330591234	0.2230836571788341	64.72293	0.23625833659230736	2.6432374513870016	64.41987740805604	68.14982486865149	67.938353765324	68.83647985989494	68.5040455341506	69.04343257443082	68.91306479859895	65.48932574430822	68.32296190893169
177	r1_25_JUSTAS	GENVPPKTVTVSAPVDPTTGRVTVNPGNTTVSISLPDGADVTLSFSTSMSEEEQLAFVEKEAAALNAALAAS	61.7952766418457	[61.61288070678711, 55.87601852416992, 58.96735382080078, 57.42325973510742, 61.1212043762207, 60.72231674194336, 57.82338333129883, 58.53972244262695]	61.61288070678711	59.010767459869385	9.338048051665675	62.888244915411526	28.992096000000004	0.3094940007105408	0.0373535178875911	-0.8168509372530919	0.0559106516934224	1.6370488928924969	0.0532257659837691	0.4428607791150149	0.1097225410337506	1.1775020477345863	0.0953638804219088	1.9603615509520207	1.8861049945896968	31.287106300625965	0.3236359058700453	0.2862823879824542	-0.9387331	-0.7890834073115974	-0.8449940590050199	-1.3141421999999998	1.2329093267388256	1.1375454463169168	18.796449278248478	2.573600313366535	[3.0269656644577445, 2.74812277195544, 2.7054695515193528, 2.8898655628578984, 2.950980480778626, 2.7579561858738413, 2.8214983814290657, 2.728044053672215]	[0.2510425590370184, 0.24706736219631037, 0.25898646418005333, 0.2535004742773589, 0.26114701826556463, 0.24517252234250672, 0.24970480761619693, 0.2514118889349108]	[60.722958, 54.90307, 58.209522, 57.15086, 60.374966, 59.515865, 56.559025, 58.08205]	2.8351178185339414	0.2555103726982142	59.867557999999995	0.25225413710624	2.828612831568023	57.480767716535425	60.13366141732283	60.34175196850395	60.42921259842521	59.72891732283465	59.955452755905526	59.961889763779524	57.381090059055126	59.77650836614173
178	r1_25_TrMRF	APARPPDWVLVDVPVDPTSGLITVHAGDATVTVDLPDGRPAVFYFPRSVSPSDLLAWVVGKARELAEALRAS	61.30076217651367	[67.05152893066406, 70.09368133544922, 62.6673583984375, 66.63301849365234, 64.73182678222656, 55.89472961425781, 63.93646240234375, 62.00583267211914]	70.09368133544922	64.1268048286438	11.530625804066483	59.7634518443495	26.22778	0.0999130425790186	0.1224804830677142	-0.7301739458915446	0.2740279718551475	1.9010436222921363	0.1701801451568805	2.322007672980096	0.3737917190666002	2.226731847307448	0.3186861628031554	2.0851439233376645	1.8728164135266363	34.2408387525229	0.1816560973399566	0.0591756142722423	-1.3379669	-0.6149569748945692	-0.8889849467497167	-2.475916	2.3733797482299264	2.054693585426771	18.610298248939213	2.5542157024235728	[2.695413219888337, 2.6439798393873715, 2.5907557416199998, 2.637260792450906, 2.6244363731851896, 2.407974295313542, 2.640746905397091, 2.7771168585838626]	[0.2461126095595644, 0.26132808584780437, 0.23302693981796038, 0.24461362114000512, 0.25606126735318496, 0.2382991637767089, 0.2514730436402934, 0.25076943210952446]	[66.0504, 70.27761, 53.143654, 65.27402, 65.586494, 58.52711, 63.33641, 64.71529]	2.611395462918724	0.2474008463247151	62.223273999999996	0.24771052040563074	2.6272105032282873	74.9192565055762	71.61596654275094	72.6728996282528	73.40970260223048	73.36226765799256	74.24446096654277	74.47866171003719	74.46387314126395	70.96610362453531
179	r1_25_TrROS	PDNEPPQWYRVWIPIDPEDGKIEVKPGGSTMTIDLPDGRPIEFYVPQGMSPSDIKNWAKGIAKELAEELKNS	55.394126892089844	[57.16229248046875, 51.59286880493164, 62.46853256225586, 59.75493240356445, 51.31852722167969, 57.32609176635742, 57.41923141479492, 55.3572998046875]	62.46853256225586	56.54997205734253	11.196964763815572	47.8634777727947	25.546038	0.1383579463564999	0.1063686645627086	-1.1695092224241326	0.250229283327382	1.5430238312530995	0.1528475187534987	1.5804628361511803	0.3585007777456741	1.5184152540273708	0.3956069909285367	2.0621184203765077	2.0163937910936154	28.045103246758146	0.184569824953544	0.0782011603908353	-1.044616	-1.0761664967967801	-1.3263957801241621	-2.3802319	1.7213986906738654	1.3257916997453287	17.26489715417847	2.4141139964005323	[2.84611758433767, 2.5494613085487114, 2.6357259107282616, 2.7142362089658274, 2.619839908542883, 2.589338970790811, 2.5925122697172935, 2.5866040805873785]	[0.23743865667047404, 0.24783679707136375, 0.2523375761979718, 0.2484389035819517, 0.2514317257941148, 0.2541380030856911, 0.2517534351084229, 0.2521784980398506]	[56.854755, 55.215107, 63.207253, 63.902515, 54.274826, 57.860577, 55.640823, 56.39373]	2.673916871894328	0.2516302314542096	56.709366	0.24944419944373009	2.6417295302773547	56.17398245614036	58.761368421052616	58.92668421052631	59.53836842105262	59.60771929824562	59.84254385964913	59.66924561403509	56.288353070175425	58.86044298245614
180	r1_25_TrROS_Hall	KKKKPPKVVKVEIKFDKKTKKITVKVDGKTFTITLPDGKKIEITVPAGMSEEEIKALAKKLAKELEEKLKKS	59.06981658935547	[64.118408203125, 64.47644805908203, 62.50748825073242, 71.78065490722656, 60.27412414550781, 69.833984375, 60.25234603881836, 64.08783721923828]	71.78065490722656	64.66641139984131	3.8629725300495537	55.54230935552762	27.412338000000002	1.6296516648423045	0.15052257805455801	-0.4532802575445762	0.2808216213162159	3.7264267896669736	0.2313110202465083	1.9734758945191908	0.3905993845459801	2.1841172190332063	1.099495607457548	1.7348186047472591	1.5971052936641683	40.489760854451866	1.6845422953134248	1.5340197172588668	-1.0985708	-0.3619025801788404	-0.6427242014950564	-1.9437256	2.8663675790733523	1.7668719716158043	21.287591733504087	2.8330124019153433	[2.627441849334893, 2.6469280457147595, 2.5568591857008838, 2.594848276658962, 2.543010318363655, 2.8057811796074645, 2.6261612057609387, 2.6051454837138084]	[0.28547503751731773, 0.27392853005684226, 0.28183741306490356, 0.27783507555823345, 0.2847379122477326, 0.277644826247909, 0.277416766140721, 0.2809070355010295]	[63.188423, 61.850662, 61.291626, 64.101524, 59.921654, 71.03297, 60.973026, 65.53694]	2.578440183066352	0.2738319811691181	61.512817000000005	0.27997282454183614	2.6257719431069204	68.4630985915493	72.77536971830985	72.46616197183099	72.48146126760564	72.68304577464791	72.7687852112676	72.97526408450703	68.41964348591549	72.63989656690141
182	r1_261_TrMRF	GPPLPVEVDAEVDVVPLPGGPALVVRRPVRFPVTRRIVVVEVVRLPDGSVVARVDVYDPGDGRPRTFTLPLS	59.035400390625	[62.7283821105957, 59.98516082763672, 58.92258071899414, 68.08377075195312, 57.57585906982422, 61.63036346435547, 56.15889358520508, 57.5882453918457]	68.08377075195311	60.33415699005127	7.679263729515519	47.163024480539256	19.833986	-0.8689194638856403	0.0481010727074551	-0.4289512409842103	0.0307154379062288	0.7947439374933135	0.0806402410125226	2.3728049500835846	0.0418636920313941	1.9007872844156737	0.0858094399433475	2.0609318183447862	1.6648076388004882	36.24091791981606	-0.8455361468677622	-0.8936372195752174	-1.5621753	-0.4145594790333071	-0.4452749169395359	-2.211277	1.9359422334352483	1.850132793491901	24.04375079002057	3.1200216717847717	[2.270868147671899, 2.252629791067011, 2.316711370294035, 2.195129940875803, 2.3383030895482024, 2.28843341724284, 2.530608191912128, 2.2533939717905547]	[0.30072947604816996, 0.3202532244661488, 0.2857931565255394, 0.3053857425798642, 0.2996595068123217, 0.31622038899045257, 0.26035654014989207, 0.29942016797865323]	[60.112637, 61.224045, 58.050102, 64.19158, 59.52325, 59.654736, 55.839714, 57.57257]	2.1901854228437867	0.313432078786656	61.614567	0.29847727544388025	2.305759740050309	61.566813186813185	68.45239926739926	74.7251282051282	81.52666666666666	84.33357142857143	86.13575091575092	87.1	61.58086996336996	69.16726419413921
183	r1_261_TrROS	NPGKPLEIDIEVDIFEFPGGKFAIITFPIRLPGNGYWVQIEFWINPDGGLVMKIDVYDPGNGKPEEITIPIS	66.99671936035156	[60.56877899169922, 65.92496490478516, 65.34256744384766, 65.37950134277344, 60.5961799621582, 60.74606704711914, 63.84478759765625, 64.77677917480469]	65.92496490478516	63.39745330810547	12.946362458891196	58.96804768059309	15.199648999999999	1.4978624868806836	0.3502273879869115	1.428400128484759	0.2223687383651855	3.269378712542986	0.5312164476773487	5.035070959388853	0.4091314644628756	4.639053392562825	0.3996926321766301	2.2473973354276766	2.0739242717836115	30.56883714157149	1.7275056092796988	1.3772782212927872	-0.9063895000000001	1.540668581125077	1.3182998427598915	-2.206293	4.819084168928238	4.419391536751609	15.556122271111233	2.2361728030572827	[2.032300561076979, 1.8666668013417362, 1.9252582084132432, 1.916506144279992, 2.017266182768438, 1.9582690367421272, 1.8983008839491857, 1.8874208905328411]	[0.3383093710122062, 0.3629065163966505, 0.365986603726396, 0.35450961137815673, 0.33822170113880845, 0.35044414365088067, 0.35606518459652975, 0.36633766521721006]	[60.068447, 65.772354, 64.861115, 64.07814, 60.73562, 60.21433, 64.60527, 65.42634]	1.8711557063541169	0.3697635169019268	67.48713000000001	0.35409759963960485	1.9377485886380676	67.42485061511424	64.76251318101934	64.78833040421792	65.03792618629174	65.06003514938489	65.02776801405976	65.19493848857644	68.30093585237259	65.8208765377856
184	r1_263_JUSTAS	SHTTTEPATGVTVEVVPSPDGTHVVTVKKPGGEVVKTVTVPSGPRPPGSTTPLTVALTDLPPDVETSVDLSS	70.61365509033203	[74.1426773071289, 64.95396423339844, 71.10990142822266, 69.78304290771484, 68.06219482421875, 70.46073150634766, 69.86705017089844, 61.8713264465332]	74.1426773071289	68.78136110305786	7.453341551500275	62.472267263028726	28.441222999999997	0.2994558312820445	0.0673401071844994	-0.2444932614581129	0.0634559291357474	0.4155687382714311	0.1332673019664781	0.1411410528847359	0.1547256931051814	0.2319678640900976	0.4032254705820337	1.82027418066706	1.6910960580740055	40.67265178383371	0.3437904292133023	0.2764503220288029	-0.1826098	-0.2212224279779978	-0.2846783571137453	-0.6001835	0.4150252468221271	0.0117997762400933	28.57444767374545	3.5918202791703338	[3.232054091603998, 3.0505557746362104, 3.4201080056246305, 3.1959182202901264, 3.07519652504883, 3.2390300851376903, 3.219833368786457, 2.982076118694184]	[0.23670527911208245, 0.22388460383910525, 0.2366822323748304, 0.23353364028630005, 0.23160418494809346, 0.23469397913533457, 0.23693689622408293, 0.2162112125856586]	[74.56231, 64.457, 75.04461, 70.417595, 68.866, 72.238106, 72.53633, 61.073223]	3.3313760750447576	0.2282057076717017	72.37808000000001	0.23128150356318597	3.176846523727766	60.4251282051282	62.8795660749507	62.57108481262328	62.602524654832344	62.585404339250495	62.59205128205129	62.59755424063116	60.85794871794872	63.00980276134123
185	r1_263_TrMRF	MRRFEFPETGLVVPVVPSPDGRYRVRIYRPGGELVLEVELPDLPIPEGSDAEIRIPLKDLPPDLVTFVEPES	57.09661102294922	[57.56972885131836, 54.68130111694336, 62.0783576965332, 52.48488998413086, 58.444091796875, 61.9902229309082, 59.87529754638672, 53.62870407104492]	62.0783576965332	57.59407424926758	8.843662403227132	69.01771264032878	28.211865999999997	-0.6769107606223927	0.0652339892812849	-1.327176084764806	0.1247025220029731	0.8186865177625491	0.1077931857277211	1.4583152617811581	0.1804912793551363	1.2126053738292368	0.2208847487570773	1.5229858789527881	1.3821126022026191	41.67104341388837	-0.6330229223519042	-0.6982569116331891	-1.3844376	-1.2745875475369686	-1.3992900695399415	-2.4527416	1.319578697653112	1.0986939488960346	31.105201459489766	3.855357245423584	[3.2529814170847255, 2.8338793575328847, 2.9267758781991113, 2.7581612359935512, 2.775040429975334, 3.1350690108250374, 2.7733490967293144, 2.826048352906433]	[0.17845270682526868, 0.2017748233659022, 0.19949415963671088, 0.1989309265736076, 0.20448162235350603, 0.17910599059629045, 0.19394516190931038, 0.18951801785922914]	[67.97384, 54.645317, 60.862843, 50.303867, 59.02748, 63.222347, 51.18465, 53.705505]	2.86562413493948	0.1886839939385529	58.222538	0.19321292613997815	2.910163097405799	54.124615384615396	54.306031468531465	54.45454545454546	53.97751748251749	54.13706293706294	54.457989510489504	54.50613636363636	54.19487762237762	54.49305725524475
186	r1_263_TrROS	SRTIENPDNGIKITVDRVPGGRYRVHIFNPGGKPIHEREIPDMPIPPGDTREIKIPIKGLPPGMYLMLEPWS	53.8824348449707	[66.76522827148438, 67.37255859375, 67.92481231689453, 55.87723922729492, 67.06159210205078, 63.94314193725586, 67.64981079101562, 67.21744537353516]	67.92481231689453	65.47647857666016	12.29553681247886	57.19964830831415	16.28482	-0.8781314437896748	0.1623503388113072	-1.6871526003516937	0.1588511000030432	0.5015346075813967	0.3119073558218438	0.8422015683815518	0.2640676154183705	0.7189658395310241	0.2676224957291109	1.8781355951507568	1.8156261425409368	36.06275380295361	-0.8041007377405969	-0.9664510765519041	-1.4061909	-1.6193777586590563	-1.7782288586620998	-2.409052	0.8358066461927808	0.5681841504636699	21.0321305874968	2.8064102663012136	[3.3684469073739627, 3.3076102069923023, 3.2845095456621713, 2.5685828369221193, 3.2689449405512994, 3.273827426125904, 3.26833895962539, 3.4308615885013607]	[0.20868855086491794, 0.20592630618058982, 0.2086967914623313, 0.2345827795427285, 0.20837822630371408, 0.21134966301782773, 0.20962937250355654, 0.20680934798957176]	[69.198425, 67.28285, 68.55668, 60.026806, 68.1853, 67.56809, 68.686554, 69.30732]	2.610927767395028	0.21584512950769896	54.414814	0.2117576297331547	3.221390301469314	66.95163157894739	64.95236842105264	64.87666666666667	64.54173684210528	64.4818245614035	64.22675438596491	64.20356140350877	66.50976535087719	64.86958114035086
187	r1_270_JUSTAS	MTTETLEEEEIPEEGIRIETVRTTDASGKPSTETVVTYEEVPLEPENTAPPVKFDDKGKRYNPGIGLEGLDS	70.63226318359375	[56.92012405395508, 73.04145812988281, 54.91136932373047, 60.43619155883789, 59.65555953979492, 61.68766403198242, 55.38811111450195, 61.5580940246582]	73.04145812988281	60.44982147216797	10.809771430217182	70.14827827277628	28.136543	-0.5039158585710719	0.0851720284360109	-0.4616120223319631	0.0903847310568964	-15.0	20.0	-0.6643071200134879	0.4877556159839976	-1.0	10.223197239703644	1.9504967117494003	1.9107185198228904	31.637219634931487	-0.46862769457697795	-0.553799723012989	-0.28773046	-0.4069084221168775	-0.4972931531737739	-0.58120155	-2.7713629903863284	-12.994560230089974	21.497046316042546	2.8548237000198684	[1.4325068828903393, 1.0367097102077114, 1.588851181051706, 1.3351448275545759, 1.5104706893495716, 1.294759972381434, 1.4480489678882993, 1.2867977327228468]	[0.5876436470522284, 0.631415634660877, 0.5852600388932655, 0.5955788206898982, 0.5822189914500271, 0.6022067714318557, 0.5896252195385898, 0.5989753941208641]	[56.3196, 71.68825, 57.989395, 59.57092, 58.87931, 61.548946, 55.583683, 60.45884]	1.042482415884726	0.6301379391112946	70.47163	0.5966155647297008	1.3666612455058105	73.49902877697842	76.89890287769784	78.830845323741	78.93091726618705	78.74679856115108	78.7986330935252	78.77170863309352	73.72243929856114	77.2122684352518
188	r1_270_TrMRF	YKAKITSVSFIPGEGYIVFNVEVIGPDGIPATFPIVIKIEIEPEEPDPAPPVIKDPNGKVYNPIIPKWFDAS	66.59552764892578	[63.23129653930664, 62.91324996948242, 63.05598831176758, 64.3316879272461, 60.43729019165039, 60.53975296020508, 69.81846618652344, 61.81545639038086]	69.81846618652344	63.26789855957031	11.512630405933216	62.74067566784896	21.825110000000002	0.1913594210074939	0.0595296286241368	-0.5417983191083025	0.0794613575708979	1.4958799660266728	0.086163987615967	2.381014796204897	0.1081375976311695	2.1310657755564506	0.1795857438032033	1.9569862737000312	1.7846879653005012	35.45039793492272	0.20697303571462602	0.1474434070904892	-0.95849156	-0.4881574430927729	-0.5676188006636709	-2.330536	2.2239904695217834	2.04440472571858	21.790603342931718	2.8853929038375137	[1.6603575670764765, 1.586057599177394, 1.6447634205300445, 1.6649179574605009, 1.498248373464914, 1.5832997709851042, 1.1764800085395746, 1.5087614963807328]	[0.38603763205014924, 0.3884535997940159, 0.3815563048761142, 0.40025017264549073, 0.3986568508975111, 0.3948116966606257, 0.5587245972306832, 0.4049826861658349]	[65.11778, 61.76062, 64.53314, 65.26276, 61.210896, 61.58043, 68.92793, 62.78949]	1.1029902177622442	0.5855841832194149	69.90601	0.4141841925400531	1.5403607742018428	77.09073345259392	77.52568872987476	80.24511627906976	82.42080500894455	83.2646511627907	83.52273703041145	83.36486583184258	77.03499552772809	77.75312611806798
189	r1_270_TrROS	FKFKITELSFNPEWGYIHFNVKVEGPDGQPQTFPIMIRIRIPPPPPPPPPPMRADPDGKVRNPDDGKEHDAS	65.22456359863281	[64.50853729248047, 62.36029815673828, 66.7695083618164, 64.25965881347656, 67.53660583496094, 66.99575805664062, 67.45402526855469, 67.0947036743164]	67.53660583496094	65.87238693237305	9.479110029551265	67.08407792111375	22.454664	1.0945425583989998	0.1433030418166425	1.0749591828724616	0.3469500800460794	3.2968964904882503	0.2000624289930539	4.897781542539931	0.5417051736459069	4.262556504011333	1.2642247220139329	1.9953072350358219	1.888922314095384	34.87299950920413	1.1735808497524864	1.0302778079358441	-1.3582348999999998	1.3179646280831174	0.971014548037038	-2.5375805000000002	4.789795865815809	3.5255711438018755	25.963757295452524	3.319959213112692	[1.1287267528979155, 1.030606658952042, 1.0646098336734837, 1.1706468925805702, 1.191131020951236, 1.1082105831255868, 1.0736136890816286, 1.2019976131086114]	[0.6229038515766046, 0.6311591117672591, 0.6212843999174951, 0.612823517959674, 0.6150194870704808, 0.6212486629668748, 0.6294818058548861, 0.6158096585674603]	[65.85575, 70.88989, 68.04621, 65.666954, 68.4794, 67.91889, 69.248024, 65.92922]	1.1544275403737887	0.6121406949335556	66.32159399999999	0.6212163119600917	1.1211928805463842	76.42622183708839	77.42327556325824	77.92488734835356	78.96306759098786	79.47670710571923	79.78804159445406	80.11618717504332	76.62474436741769	77.51479419410745
190	r1_270_TrROS_Hall	ATVTITDVSFDPETNTITVTVTVTGPDGTTTTFTATFRIEPAPPPAPPAPVYVVDDDGKVYNLDTGEWKDVS	82.2401351928711	[85.21578979492188, 76.17267608642578, 83.55138397216797, 76.60053253173828, 78.07231140136719, 83.97651672363281, 84.90737915039062, 82.0049819946289]	85.21578979492188	81.3126964569092	4.754249632196658	76.65233527332582	20.35759	0.92277804980501	0.0678724002136997	-0.7961716618686435	0.0549661814314692	2.1237861172254	0.0955061741306235	2.2982688333984367	0.074939393179926	2.212953193908052	0.1078670682165645	1.4238131175496365	1.4423814995738131	56.373918052148476	0.9599794916632084	0.8921070914495085	-0.6671381	-0.773765249193313	-0.8287314306247823	-2.5245762000000003	2.2531638105893768	2.1452967423728118	29.324300104752183	3.669905249710848	[1.0092590836109137, 1.1240475952445987, 0.9948045510101153, 1.0908542903468563, 1.0185888328595876, 0.9926644258931353, 1.023447381408951, 1.0660169164467899]	[0.6564041598862721, 0.5502272239707392, 0.6578799069293615, 0.5775573489262806, 0.617967053728858, 0.6547328523600446, 0.6594130670449645, 0.5770012865259706]	[85.63277, 75.618546, 85.03287, 77.580124, 78.505196, 84.5273, 85.76436, 77.12322]	0.9907474341409233	0.6394014174956127	82.66355	0.6188978624215614	1.0399603846026184	90.70832402234636	89.89361266294226	89.51126629422718	89.46947858472997	89.46188081936687	89.40601489757914	89.42430167597765	90.77278165735571	89.93345903165735
192	r1_273_JUSTAS	GYTITSEVEEFEDPNSDAKYTKVTIPVVDGDPEVAREAAEEIAKERFGPGATLDIKYDPETGTVTATFTVAS	76.3361587524414	[77.85853576660156, 82.8753433227539, 80.54727935791016, 79.83354949951172, 74.10677337646484, 84.43370819091797, 82.36920928955078, 79.82186126708984]	84.43370819091797	80.2307825088501	8.804430495589939	72.67393067685894	28.044456	-0.2806187456067464	0.0270517598452738	-1.6836607833005153	0.0972924280510392	0.5107773166173236	0.0512410691912688	0.3785162382100546	0.19885584668102899	0.5628068171571673	0.1611460395566328	1.6794957126830583	1.685219261204497	47.608512646304426	-0.2680538268814153	-0.2951055867266891	-0.8131783	-1.6382600126219884	-1.7355524406730276	-2.1490669999999996	0.6353292430440075	0.4741832034873746	21.356478463858366	2.8401858377647464	[1.9900629333425963, 2.0386195348219527, 2.1196414374414605, 2.1229078741369776, 1.9567294528169856, 2.1708700224381574, 2.260383768440177, 2.045765557726645]	[0.3158854215377083, 0.32849724612329795, 0.3070017937229913, 0.3121415482027615, 0.3104303929629785, 0.321291574608201, 0.316632470473315, 0.3190436831997124]	[76.81053, 82.6264, 77.530975, 79.19389, 73.72795, 82.50082, 82.395164, 79.82368]	2.1879397561206635	0.3042316626807854	77.55204	0.3163655163538707	2.088122572645619	81.5195229357798	81.60471559633027	80.19888073394495	79.79022018348623	79.73862385321101	78.95242201834863	79.23308256880732	81.21322706422019	81.32146788990826
193	r1_273_TrMRF	GFEVTAEIEVYEDPESGAKVVKVTIPVKNGDPEVLEKAAKELAKKLFGPGAKFDPKIDPETGRVEVTGVLAS	76.77294921875	[76.7681884765625, 80.4518814086914, 77.2359390258789, 80.3938217163086, 78.43474578857422, 75.85855865478516, 75.41038513183594, 75.480224609375]	80.4518814086914	77.50421810150145	6.937646559358491	69.34125235297421	23.155014	0.0434447803150537	0.0580693783092159	0.4444403035346719	0.0958315449203637	0.9417449529126912	0.0929446853496521	1.5694458564423883	0.140366415207054	1.3841715860598358	0.2565766602971095	1.919721020603644	1.7893950726686618	43.31308344663847	0.0783436824110656	0.0202743041018497	-0.73860383	0.5005820575164057	0.40475051259604206	-0.74734306	1.4965666264073203	1.2399899661102105	25.00655286590336	3.2202818944938167	[2.124668150654613, 2.1784422589440617, 2.0917361587375716, 2.179401514430528, 2.157776120622593, 2.1479174501758913, 2.1545044146173136, 2.126420825734307]	[0.3070519762009627, 0.3109893431027261, 0.30903283182339863, 0.3095150037873223, 0.3089237393882418, 0.3000963804877879, 0.30661028259001855, 0.3034478804909108]	[76.23699, 79.54305, 76.47956, 79.24369, 78.488754, 73.99348, 76.57025, 75.34077]	2.091099984769484	0.3108219649461679	77.26688	0.30695842973392107	2.1451083617396103	80.3882527881041	81.59451672862454	81.74760223048328	82.0135873605948	82.15178438661711	82.21548327137549	82.22578066914498	80.24497676579925	81.56714916356876
194	r1_273_TrROS_Hall	KVEIKVEIEVKYNKETGKKVVKIRITVKEGSKEEAEKLAAELAKELFGPNVKVTVEYDKETDEITVTLVFPS	69.51958465576172	[73.95399475097656, 73.29268646240234, 71.36516571044922, 72.92162322998047, 73.30587768554688, 73.82169342041016, 73.55122375488281, 72.54866790771484]	73.95399475097656	73.09511661529541	6.279741339275152	64.41505443517543	16.890173	1.7306938594832233	0.18858336302152898	1.6530223527317949	0.1439943814553539	3.570508278236252	0.302508759740665	4.062513784906509	0.3606000700946978	3.955533972542699	0.4040275335642094	1.6070821055953532	1.6368522915925563	44.65590266802777	1.8085812550210696	1.6199978919995408	-0.86298037	1.7351717351808218	1.5911773537254679	-1.1301556000000001	4.164494767144479	3.7604672335802696	25.65515816770494	3.2878236184242184	[2.386038559159841, 2.1346063103488935, 2.294482296229803, 2.158738064100075, 2.1942238274164465, 2.1027401340203036, 2.081924268151841, 2.1248352693962103]	[0.2965743253455484, 0.31331916762859396, 0.29441549791858296, 0.310063054979894, 0.29621651020684986, 0.3106142073092952, 0.30757705658331447, 0.30710409811763545]	[74.40422, 75.058784, 71.6817, 77.42498, 72.41906, 76.33405, 73.929955, 74.579765]	2.170522248437505	0.29733360804575804	71.056725	0.3044854897612143	2.1846985911029266	80.58947552447552	81.0497027972028	82.39305944055944	83.08258741258743	83.54618881118881	83.82381118881119	84.01466783216783	80.34349213286714	80.43020323426573
196	r1_274_TrMRF	SPDSPEFKKFLENLEEIEAEIEEIPEHGVVIEKIKLKFKDKELEVVIVTFFDKDGKIIGSLAFINGKLIPKS	88.94620513916016	[70.87639617919922, 82.19375610351562, 74.34366607666016, 86.49143981933594, 73.24989318847656, 71.72052764892578, 76.45613861083984, 75.62947845458984]	86.49143981933594	76.37016201019287	7.0518701184760095	59.41470399081078	20.476368	0.4219509076535681	0.1536938838797428	1.5546506663297477	0.2312944671429875	1.8398568651611331	0.2151717946834626	4.942542856194341	0.4853613005683446	4.325522227067046	0.5873465830895821	1.7693492259713834	1.5227481263325229	50.152852392028414	0.5335630670879994	0.3798691832082566	-0.9700384	1.6651715568891745	1.4338770897461868	-1.9534855	4.621837167314161	4.034490584224579	26.517565679736432	3.3776293753789397	[2.894866474975487, 4.1610671486197175, 3.067478945731874, 2.999903955756464, 2.9175884351325574, 2.994096913186969, 3.094492021751264, 2.37455103226478]	[0.25349506959595197, 0.25012823844887205, 0.2480325141052229, 0.3310423609439215, 0.2519995086454669, 0.2500305948518833, 0.25601530269534467, 0.3061916707267694]	[70.784386, 84.49715, 74.27767, 87.63979, 71.9488, 73.054695, 76.411095, 75.66123]	3.134050070825562	0.3350017309919231	89.50638599999999	0.2683669075016791	3.063005615927389	68.03578583765112	70.07592400690847	69.78538860103626	69.30291882556129	69.20126079447323	69.63768566493955	71.62492227979277	67.70167098445597	70.0103195164076
197	r1_274_TrROS	PPTSPEFRKALENIKKVDIEIEPYPNDGMVRMSIELKFPDKPVEIDIHYQYDPDGKINGMWARLDGKWIPIS	66.84175872802734	[66.6148681640625, 59.96308898925781, 65.15104675292969, 67.16519927978516, 65.60350036621094, 64.08058166503906, 61.15315628051758, 70.32308959960938]	70.32308959960939	65.0068163871765	12.191498434269974	54.83135382241078	17.107704000000002	-0.3867670648454372	0.1194887583082043	-0.3270425738375687	0.1142105269562982	1.0993517193308275	0.1820275550352299	1.992250566451475	0.1579995221067509	1.8465407053543164	0.3965537206692868	2.0356561681962635	1.9404078203021682	33.501625641280604	-0.2960284967988017	-0.4155172551070061	-1.2702467	-0.2487371945567423	-0.3629477215130406	-1.8305968999999997	2.0861300938626317	1.6895763731933444	18.219519281294197	2.5135224100974463	[2.689871539808997, 2.444187132495249, 2.4827156549310967, 2.6005858724475743, 2.562452417189182, 2.474433132466887, 2.472047347133632, 2.7029886240788827]	[0.2670263401966634, 0.2547013996455186, 0.26544256163771734, 0.2679829768558076, 0.264137106542014, 0.26085099301269427, 0.2612074184939113, 0.26606269073935634]	[69.245766, 59.655426, 61.99462, 66.29052, 64.92805, 61.157036, 59.360992, 69.90986]	2.57408728480616	0.2750396317384335	67.17938000000001	0.26342643589046033	2.5536602150689376	67.94189830508475	67.21886440677967	70.11955932203391	71.13613559322033	72.00659322033898	72.14084745762713	72.20025423728814	68.31243220338982	67.57237288135593
198	r1_276_JUSTAS	GMRPVTATIEIGPNGKLTLQPAVGPSTVVPVKSKEEGIAVVKELVPPDRPITLTFYEKSKKISTEPIEIPPS	80.2273941040039	[46.22269058227539, 47.58563232421875, 49.11785125732422, 43.356285095214844, 46.81556701660156, 40.66691970825195, 46.77836227416992, 42.72101593017578]	49.11785125732422	45.408040523529046	10.795726815742347	37.52723236502297	25.47426	-1.0242203358259985	0.2093142181172946	-1.6656955034130554	0.1845263263988756	-15.0	20.0	-15.0	20.0	-1.0	14.834205757940197	1.9222445701494857	1.856791505583071	24.455110004001227	-0.9369674635307272	-1.146281681648022	-0.8374212	-1.5920499676015212	-1.7765762940003968	-1.5790901000000002	-1.7506171671045412	-16.58482292504474	26.624348250916228	3.388749048503983	[3.4732773555227716, 3.468980983446801, 3.5008844258191316, 3.3548776379161653, 3.5187378187864833, 3.296306835875279, 3.6706384345270586, 3.3853447215993357]	[0.13716276217123585, 0.1380596927569831, 0.13445054314052973, 0.1487351797383249, 0.13472262244624136, 0.1456926978562103, 0.13119750620886103, 0.14268016547415155]	[45.931843, 46.759422, 48.081585, 47.351173, 49.097668, 40.29667, 56.984936, 42.315815]	2.0667030477078017	0.2768442521954036	81.99818	0.13908764622406722	3.4586310266866285	57.6808719851577	51.31359925788497	67.36102040816326	75.11376623376623	80.40322820037105	82.63480519480518	83.48756957328386	58.55918599257885	59.23131261595547
199	r1_276_TrMRF	GYRPALAVVELGPNSRLLLRPPEGPSVEIEVESPEEALAAALKLLPKDQPLVLEVFDEGKLIETIPIEIPPS	73.76604461669922	[68.4368667602539, 68.65125274658203, 66.84760284423828, 61.79782485961914, 67.00169372558594, 63.62186813354492, 75.30316925048828, 69.33450317382812]	75.30316925048828	67.62434768676758	8.641201070312551	88.08301188104204	29.295634999999997	-0.3002600932711339	0.0448296843199508	-0.8781048447706313	0.0989396582581082	0.9728953810341284	0.0712093648821002	1.8726208809371103	0.137414487108999	1.5470893903586345	0.1898300011403275	1.7649085604360242	1.684200385281435	40.15219820500596	-0.278870519052412	-0.3237002033723629	-1.102567	-0.8162366222962011	-0.9151762805543092	-2.2966099	1.6457392707567384	1.4559092696164109	24.306471851654354	3.1473798098793626	[2.4948497369763576, 2.5336547104484177, 2.4094047128600664, 2.4562943815730356, 2.3543152677644135, 2.515560979447805, 2.182089817110939, 2.8551632321033455]	[0.21716934285643727, 0.2210640613477979, 0.22186360238521022, 0.21243841684064263, 0.2245317427574962, 0.21487473570291926, 0.2453247056901996, 0.20438506549147775]	[68.059326, 68.49134, 66.98572, 62.347767, 66.214386, 67.694405, 74.0414, 69.76414]	2.150955990312731	0.2487681762943452	73.71701999999999	0.2202064591340226	2.4751666047855476	60.17166361974407	66.09683729433273	70.60085923217551	73.26332723948812	75.07915904936016	76.28038391224862	76.89177330895795	63.09691270566728	73.73999771480807
200	r1_276_TrROS	PWRPIMITVRANPNLKVDIYPPNGPQEEIPVDSPEDALKKAQKLLPPNYPIMVKVQNEGKPIATFPFWIPPS	60.17228317260742	[54.56439971923828, 58.26213455200195, 68.22159576416016, 58.25416564941406, 56.95796585083008, 73.83126068115234, 70.9563980102539, 60.25041961669922]	73.83126068115234	62.66229248046875	12.879189639454667	65.63806847653429	17.130957000000002	0.9404846933812854	0.5263033798023946	0.0759813816058084	0.2082740625497747	2.8352901840591014	0.7288211148870989	2.4097476669120543	0.2860444599017033	2.6110427578685056	1.0425076572754932	2.013946674583198	1.9657986278272843	31.87625201963173	1.1708377194330821	0.6445343396306875	-1.1737425	0.1640099716283341	-0.0442640909214406	-1.7300358	3.2005745817413405	2.1580669244658472	21.63784466171637	2.869485564434088	[2.6875963178979227, 2.8596226327107543, 2.3671280215824875, 2.5854450012677175, 2.674850548534822, 2.2944116447138585, 2.1862733737468423, 2.7116268172460454]	[0.1869083577233781, 0.18632290078196384, 0.2216043448922083, 0.1952560846994501, 0.18995359418217567, 0.23612367546230392, 0.24189767177764687, 0.19572451208218164]	[52.14742, 56.416756, 67.472496, 55.780113, 57.64919, 74.16772, 72.56902, 60.233185]	2.6920363083883516	0.1863589304730543	53.673973	0.20672389270016356	2.5458692947125563	64.71038260869565	69.8347652173913	71.8744	73.15923478260869	73.7076347826087	74.19895652173916	74.88337391304347	64.06707391304347	69.04379565217391
201	r1_276_TrROS_Hall	KMKTITITVKVPKGMKVVITLANGKKIEIEVESVEDALKKIKKLLPEGAVLRVEVVKDGKVIEEKEIVIKPS	60.73689651489258	[61.71144104003906, 68.5428466796875, 66.39952087402344, 63.54846954345703, 60.2896728515625, 68.86048889160156, 64.60696411132812, 58.09072494506836]	68.86048889160156	64.00626611709596	5.296626721978352	63.59641664786372	27.836634000000004	0.4015120653078214	0.1041594211750733	0.4280455833225278	0.0591772164480829	2.184180079274403	0.1434678674596052	2.9566285383598343	0.081744324151586	2.6634194288485977	0.293885482776278	1.9326907306925705	1.7672871949815991	36.217240920914605	0.4559140458330266	0.3517546246579532	-1.2405081	0.4671563709429887	0.4079791544949057	-1.7767525000000002	2.837511734194049	2.5436262514177708	19.85865902376827	2.684212232801673	[2.831778384038477, 3.155034894772303, 3.1171221086504786, 2.961861371970051, 2.9517509615491115, 3.248600190005404, 2.9866081199625727, 2.979366190103306]	[0.1967339329520369, 0.19559128711513893, 0.19549126810476938, 0.19243827286580314, 0.1905302519219596, 0.1944868134438201, 0.19702863510437651, 0.189100186651458]	[61.94856, 67.05921, 66.21938, 64.69563, 60.29721, 68.4514, 65.379616, 59.10646]	2.8776276682952435	0.1925070917596929	61.7264	0.19392508101992034	3.029015277631463	68.01317117117117	67.89906306306305	70.7492972972973	69.1579279279279	70.74481081081079	68.8556036036036	70.85273873873874	67.87447972972973	68.22326351351353
203	r1_279_JUSTAS	GSAGVMFGSREDIEALAAALGPDVAPTDVTYDPSGYYYYTIPLPDGTPTSLTIPPDKYSPEEVAALARRLTS	59.51814270019531	[63.36626052856445, 65.70267486572266, 64.11320495605469, 66.20289611816406, 64.90973663330078, 66.78369140625, 71.84000396728516, 72.476806640625]	72.476806640625	66.92440938949585	9.145259125793267	63.49665604818254	26.604828	-1.1849664078630004	0.1996316706577703	-2.0110330622851538	0.1746610189726969	-0.3459082219763634	1.1196090787629114	0.7025208648530658	0.3019942036196699	0.4809980593090117	0.2844687524011492	1.9078385397802902	1.8286743696024488	36.59722611196499	-1.1305572890692868	-1.330188959727057	-1.3754888	-1.915345058717564	-2.090006077690261	-2.6502533	0.5784756836965363	0.2940069312953871	22.194497579243034	2.9274519387085625	[2.7889682855364706, 3.2888242615337147, 3.294720219733232, 3.291948784777255, 3.3140630302469005, 3.414468052593333, 3.3590293028790956, 3.2534584498672716]	[0.16611778164160193, 0.14739471788783215, 0.14931575866030508, 0.14633204474261297, 0.14873124388972525, 0.15304011184671862, 0.15014736149198002, 0.14651375401311664]	[66.192635, 64.60725, 65.04941, 64.72397, 65.85112, 69.944336, 67.98258, 63.024853]	3.235763738620169	0.1477800706458507	63.55198000000001	0.15094909677173657	3.2506850483959093	59.44846441947566	62.24097378277153	64.98730337078652	65.39050561797752	65.73095505617978	65.94192883895133	65.83539325842696	60.020943352059916	62.94928370786517
204	r1_279_TrMRF	KDFGITFKSPETIEEIAKKLGPNVVPTDIKKDPKGYVYAKIPTPDGKETDIVIPADKYSYEEAVKFAKEAES	60.28278350830078	[60.34331512451172, 64.59246063232422, 64.04019927978516, 66.51363372802734, 60.93560791015625, 61.041259765625, 62.82100296020508, 67.99226379394531]	67.99226379394531	63.53496789932251	9.571268032577906	78.57356186778085	28.328032	-0.8491397525553521	0.1988392723351056	-2.201426213267954	0.1425497460634233	-15.0	23.213850349850567	0.2284763377685913	0.3218783949787891	-0.2320531085208901	0.2600386873029493	1.9833663473225982	1.8649962488717333	34.06707543661777	-0.7556140514240087	-0.9544533237591144	-0.77512646	-2.1316674027971554	-2.2742171488605787	-2.5963497	-0.122719753971891	-0.3827584412748403	19.762908712960783	2.6742413906873	[3.298369692209944, 3.366113983396153, 3.2175655738618536, 3.3019772200310156, 3.407374728404442, 3.3197379668286247, 3.211588889645687, 3.3288233201355717]	[0.1363387032854142, 0.1403274662252282, 0.14122476223317493, 0.14072387711867995, 0.13273053905299143, 0.1413566401182653, 0.13839431918700548, 0.14185361054305026]	[59.93358, 63.69675, 59.999023, 62.356846, 63.374493, 62.448853, 58.66706, 63.440277]	3.2256780200313826	0.1409401973587666	59.98894	0.13911873972047623	3.3064439218141617	67.93863475177304	77.02679078014184	80.3590780141844	80.57225177304964	80.34021276595745	80.3763829787234	80.70583333333333	67.42651374113476	76.24742464539007
205	r1_279_TrROS	KKIHIMFNNPQHVRRIAKKLGPNVKPDDVKKNPNGYYYFEIDLPNGRPIDIHIPSENMPAEDIVDYALEMLS	63.07614517211914	[58.24018859863281, 63.61629104614258, 57.34535598754883, 63.21719741821289, 61.07373046875, 57.19623565673828, 62.95804214477539, 69.36026763916016]	69.36026763916016	61.62591361999512	13.19307572036946	82.9559377277982	26.017178	-0.4435437311358703	0.0244639089582616	-1.097725900432589	0.1081427421816385	0.8795486947625726	0.0398220845305477	0.8601354026633917	0.1780166321532973	0.8940379105834122	0.1159769115094765	1.9267422644758936	1.9529460306767328	31.55535926337941	-0.4279310547558651	-0.4523949637141267	-1.1879066999999999	-1.04919120876286	-1.1573339509444986	-1.830328	0.9420400767574464	0.8260631652479699	19.18059361772612	2.613602716760954	[2.7262451911307832, 2.7854851534491467, 2.7335967357571382, 2.710458036132661, 2.812743333057663, 2.8019221034540216, 2.8233584930521327, 2.8133935023441348]	[0.15301732723240555, 0.16125180960760502, 0.1551530528039009, 0.16398566811653137, 0.15787250031726488, 0.15392203507380647, 0.16176840305220525, 0.1494370842076335]	[58.46384, 63.447933, 59.013157, 64.349846, 61.761154, 59.971302, 67.693184, 56.34558]	2.6971709512483035	0.1631729014706322	63.73335	0.15705098505141912	2.77590031854721	73.7861224489796	70.75175170068026	72.5341156462585	76.16593537414965	78.09113945578231	78.54952380952379	79.02414965986394	73.44729591836736	70.27024872448979
206	r1_279_TrROS_Hall	KKEEEIKKLEEAVREALKKKGLEVKIVEVKKNKNGEYTLTIELKDGKKIEITIKKEKMTVEDILKKLKELLS	73.75383758544922	[75.7413558959961, 77.89371490478516, 78.600341796875, 77.70269012451172, 74.83333587646484, 77.6152114868164, 79.5732421875, 79.24551391601562]	79.5732421875	77.65067577362059	4.926084289542704	77.86996881068433	28.819346999999997	2.0656044707458032	0.2187116426188036	1.42986615499122	0.167928897725353	4.127486645060379	0.4639432557657312	4.0398855750809775	0.3088176968324991	4.13185335254884	0.3641718287080255	1.7678674486973476	1.5365442335928476	50.535919549841225	2.1675183969571234	1.9488067543383203	-0.82640576	1.5155576092563166	1.3476287115309635	-1.4595699	4.3389875805234155	3.9748157518153913	23.68495367653668	3.0826587709286715	[4.027232495736082, 4.046689070037254, 4.441904981645007, 4.182696049916791, 3.992023178252208, 4.114450361830235, 4.71961285557892, 4.308787451795649]	[0.14861842222119412, 0.1560938106209809, 0.14644408718491714, 0.15496563387732545, 0.14942325169163637, 0.15216440861844913, 0.14654443791427132, 0.15574300322182308]	[75.89512, 76.69805, 78.94824, 77.87713, 74.657585, 76.954865, 81.480225, 80.61564]	3.9046364964536155	0.1529560994720855	74.85458	0.15124963191882468	4.229174555599018	78.77355442176871	80.75602040816327	80.89221088435373	80.86836734693875	80.94136054421769	81.02091836734694	81.06379251700682	78.83102891156463	80.78656675170069
208	r1_281_JUSTAS	SMTAEVTLTIVYPDGTSTTLPMTFPADDPEALRAAIRAAVAAAGYTPTALQMTFTAQPDGSVRVDVTVTVAS	81.3265380859375	[81.1865234375, 83.93962097167969, 86.65782165527344, 80.5097427368164, 79.96674346923828, 84.19480895996094, 79.32328033447266, 79.00009155273438]	86.65782165527344	81.84732913970947	6.9419410106415125	87.50633286369367	28.539595000000002	1.7000359207233218	0.0738728753631965	1.6762941418622708	0.0516772796167541	4.102458865578401	0.1169907124535747	5.696737423706727	0.1306618459109145	5.612175898901489	0.1550634810581534	1.5295440802583735	1.2220552813785397	66.97514456742215	1.7292851229275985	1.655412247564402	-1.297308	1.6988606520196827	1.6471833724029286	-2.3098946	5.684234994426849	5.529171513368696	30.3910041898489	3.7809851817294646	[1.8371029644222514, 1.9786870792031228, 1.792789014465284, 2.0057740899136443, 1.8962699592514813, 1.8614085547666939, 1.797011945922969, 1.8328473607581772]	[0.33407395061520556, 0.3296889172358794, 0.34393515633173416, 0.3266962528688097, 0.3260518287368048, 0.32927934310354784, 0.3298107401216449, 0.32422984992723825]	[83.480995, 84.734825, 85.73588, 83.80374, 82.26092, 82.454155, 81.14549, 79.72418]	1.858959410003412	0.3285819552705411	82.57998	0.3304707548676081	1.875236371087953	78.36746615087041	75.9545261121857	76.56400386847194	78.04495164410059	79.1065570599613	79.86998065764024	80.11305609284331	78.97772001934236	75.76851789168279
209	r1_281_TrMRF	GKYYLVNIVVVNEDNKSLVFPKVFPENDPEKVLEEIKKLLEELGFKAKKLITVFEKLPDGNVLVNAVVEVGS	81.47634887695312	[71.39432525634766, 82.25523376464844, 78.0781021118164, 79.53958892822266, 79.43904876708984, 79.82583618164062, 81.22774505615234, 78.06682586669922]	82.25523376464844	78.72833824157716	8.219580899117977	78.15642909418013	18.294014	1.7056173093746383	0.1850977009749497	1.6303795145535849	0.2069583631932527	3.7854740349432765	0.2970898548010985	5.625109849235669	0.4994112279832734	5.5682734268361935	0.5942246744426011	1.5945678515725252	1.4682679562850365	53.619870885674715	1.8100231396380824	1.6249254386631329	-1.0536337	1.7426687707343331	1.5357104075410803	-2.3398476	5.91483308641337	5.320608411970769	29.884117194451388	3.72820112120459	[1.8636889552950768, 1.6260862518196224, 1.7322604554460794, 1.687314095033683, 1.6558408836248208, 1.7159691354954476, 1.7343631145259506, 1.7361952333600923]	[0.30604219560747375, 0.3467117985625312, 0.3331433795450115, 0.3351857234649392, 0.34160820734379543, 0.3361780802583261, 0.3315622076857483, 0.32982440978986444]	[74.61383, 82.85805, 80.350204, 80.90255, 82.25741, 81.9256, 80.89931, 80.10622]	1.6686132261412359	0.3415038849178516	81.97774	0.3325320002822112	1.7189647655750968	84.76989492119091	89.79947460595447	90.46541155866899	90.9072329246935	90.68241681260945	91.10532399299473	91.44628721541157	84.68150175131349	89.94044001751314
210	r1_281_TrROS_Hall	MMEIKVKLVIERPDGKWLELTLTLKAPSLEELEEELRKLLEELGFKVESLEVRVERNEDGTVTVTVRIRIDS	77.81922149658203	[78.41836547851562, 69.48242950439453, 78.2669448852539, 77.14358520507812, 71.12840270996094, 79.37142944335938, 70.821044921875, 69.85506439208984]	79.37142944335938	74.31090831756592	6.52717932471875	70.10063107445495	18.656046	1.4907621250818703	0.2283920167237063	2.03913935820854	0.206460688498518	3.7059354395332407	0.3372183835445055	15.0	18.93944827940171	6.0	10.27099096256456	1.9005596413228767	1.8125908845270648	40.997066106814756	1.5806418432582376	1.3522498265345313	-1.240246	2.1068708584514213	1.9004101699529032	-1.9492797999999998	16.548570229702516	6.277579267137956	20.89773901907029	2.7924155638403736	[2.2986348960476244, 2.5749107551405017, 2.232322390612367, 2.2100614795784703, 2.290481491156673, 2.2597272035087985, 2.288358899016753, 2.1656833515906704]	[0.29530643510912846, 0.27138669341405003, 0.29830639178371104, 0.2988948354471595, 0.28700916965070744, 0.30043571211793446, 0.2806822007850933, 0.28781965550123395]	[79.40482, 70.91225, 78.093376, 78.0451, 74.82805, 79.38711, 69.46209, 71.80547]	2.23080569643125	0.2979817821912318	77.417305	0.28998013672612727	2.290022558331482	82.60930153321976	83.55461669505962	84.08052810902895	84.43180579216353	84.5514139693356	84.58533219761499	84.59185689948893	82.86308560477	83.80105621805792
212	r1_284_JUSTAS	MNIPLKEILDKAKAEGKPVVFPDGTKTLSFEPGGKATIEKPVEVPGKPGVPLETKTYTIDINEDGSVTVNDS	65.35073852539061	[70.15718841552734, 71.16264343261719, 72.65543365478516, 68.64643096923828, 72.11515045166016, 72.75847625732422, 65.54576873779297, 61.53078079223633]	72.75847625732422	69.3214840888977	5.962270071217352	61.87508360727354	28.936459000000003	-0.4811933574434751	0.049327119627830006	-1.6763955477937436	0.0802890430645917	-0.8750563778955727	0.3378068927330816	-0.27852584559013	0.2933841468590813	-0.3733150401636752	0.1888153924172607	1.5994765398180462	1.434372445046636	48.328789588985615	-0.4468494621776457	-0.4961765818054757	-0.56789565	-1.6450378970585016	-1.7253269401230933	-1.8855133000000002	-0.286379227607248	-0.4751946200245087	26.16266193566844	3.3406719058098115	[2.5769044096403504, 2.5384014679870868, 2.641781180744299, 2.5920796331093885, 2.832209812769896, 2.6366581148915382, 2.5458918102383947, 2.5551989051377513]	[0.2748165058505263, 0.27892895466705997, 0.2714590949491308, 0.28033876613758235, 0.26995838748299184, 0.2760872957755278, 0.28217187223889423, 0.264485738561991]	[70.16107, 68.66768, 70.8839, 72.57537, 73.41388, 73.80734, 64.540634, 61.766678]	2.36547935074067	0.2901184601652716	62.55731	0.274780826957963	2.614890666814838	71.9852886405959	76.34661080074488	78.62379888268156	80.68716945996275	81.83882681564245	82.53312849162012	83.00227188081936	72.01052374301676	76.31212057728119
213	r1_284_TrMRF	MDIPIKELLKKAAENGVRIVFPNGAETLSIFPDGEAVVRFPVELPDRPGIPVEEVERVIKIKEDGSLEVEGS	63.39957046508789	[66.4157485961914, 46.45489501953125, 45.88837432861328, 45.153079986572266, 63.47248077392578, 45.17092514038086, 54.381622314453125, 52.5902099609375]	66.41574859619139	52.440917015075684	8.529543579832916	66.42000277952528	16.922806	-0.7880500197001095	0.175847884983866	-0.8355836680113982	0.1289100170424567	-15.0	23.99567507454133	-1.0816697022349528	1.2950324583049824	-1.0	9.515050956351386	1.8333030524542366	1.7755918329168014	29.534331056777788	-0.680668764881548	-0.8565166498654141	-0.75140285	-0.7507143956077931	-0.8796244126502498	-0.8980446	-0.7928947332164258	-10.307945689567813	25.430585653521124	3.264438032902132	[2.1591816297318074, 2.5753897420989706, 2.6418969141401796, 2.587561396337667, 2.1959637925027367, 2.570888281202032, 2.3568290752855052, 2.447622725291138]	[0.3049132228736849, 0.2211791777515334, 0.21240970013764243, 0.21794195439850128, 0.2919603770081846, 0.21603593169437077, 0.2681619881291355, 0.2464354767803128]	[65.268845, 47.444885, 45.286602, 47.743572, 63.00698, 46.972313, 54.681774, 52.409477]	2.266567537336873	0.3001391778209792	62.83279399999999	0.2473797285966707	2.441916694573755	64.74754512635378	67.3803429602888	69.70415162454873	69.8307761732852	69.29880866425992	69.54160649819495	69.07353790613718	63.40264440433213	67.26523916967507
214	r1_284_TrROS	QEIPIKELIKEALENGRPIVFPNGMEITDINPDGSITVKMPYYNPDDPGQPVQPVEMQIKIDEDGRIEVEFS	67.92099761962889	[71.35953521728516, 70.4668960571289, 66.08699035644531, 75.59113311767578, 75.0849380493164, 74.51201629638672, 70.8194351196289, 69.0760269165039]	75.59113311767578	71.62462139129639	7.776545177593785	68.37333123363149	25.302084	0.5743801201062899	0.1448967067787115	0.4876944628649381	0.074804296468166	0.9596291584041324	0.23657880227752698	1.7555146683401652	0.1081080937424747	1.4548215493089411	0.2476842350781956	1.7830226801262383	1.6561635387971982	43.24731206394891	0.6178781073659797	0.4729814005872682	-0.21580362	0.518490057592524	0.4436857611243579	-0.83444023	1.5625357533783728	1.3148515183001772	26.343132523819804	3.359464990924317	[2.1148935772350885, 2.134291534321105, 2.1567206241412347, 2.153640505829896, 2.1443346774573686, 2.0817745014369766, 2.179751101316475, 2.1348628549239264]	[0.32070363882724406, 0.31370062119159453, 0.30518869631480383, 0.3270027028975811, 0.30950235482834443, 0.3346998776193459, 0.3212903595783724, 0.31702343824053425]	[69.98935, 69.80708, 65.89436, 73.90936, 68.906975, 74.379776, 70.90706, 70.16592]	2.187671007167566	0.3022276303077503	66.21096	0.31863896118722757	2.137533672082759	76.79031578947368	80.33235087719298	81.5761754385965	82.18991228070175	82.57642105263156	82.84201754385965	83.0141754385965	76.88760307017544	80.37479824561404
215	r1_285_JUSTAS	MAIVHIDFSFPDGGPTLSFEIPVPNLGPAGEEEILERASELTGISREVIRKNTEIEPIPETGDYKVTINVSS	79.46221160888672	[80.2555160522461, 80.34354400634766, 77.01541900634766, 81.96102142333984, 82.43144989013672, 77.09906768798828, 82.58245849609375, 81.52487182617188]	82.58245849609375	80.40166854858398	9.1237530056523	80.75706654485488	29.522732	0.1903771925720175	0.0450025778588107	-0.2394071846984226	0.0427214358652396	1.458817591494807	0.0652749347657579	1.139508886367869	0.0653326402053595	1.361502910614053	0.1382486907564466	1.802013626536116	1.5543929992274694	51.72544433006548	0.2135598951839116	0.1685573173251009	-0.93375134	-0.2129602900856105	-0.2556817259508502	-1.1474342	1.4377331916918608	1.2994845009354143	25.01464070058137	3.2211241113173603	[2.212988521071344, 2.144316732170939, 2.162969083234312, 2.4666042102511914, 2.1027259382904457, 2.301364231302933, 2.491737691537075, 2.236573886465481]	[0.267252595108384, 0.26847684605628774, 0.2633129011450922, 0.27452460728216166, 0.2709382381223337, 0.27129715586954545, 0.27180084135781796, 0.2708536518376154]	[78.60382, 78.15237, 76.84504, 84.032845, 77.64416, 81.78617, 84.2721, 81.20321]	2.4783585744880092	0.2601491415101845	79.60226	0.26980710459740476	2.2649100367904653	72.15856363636365	80.87239999999998	80.84723636363636	80.8502	80.87119999999999	80.97003636363638	80.99776363636362	73.60885681818183	80.91189545454544
216	r1_285_TrMRF	PSVVYLVLRRPEGGPVRSFRFPVPDRGEPGFEEVLDLIERVTGVSRGALRKNVRIVPVPETGDVLVVADLSS	71.5531234741211	[68.5479507446289, 70.65055084228516, 67.23114776611328, 70.81591796875, 65.82474517822266, 73.93235778808594, 67.97183227539062, 71.72795867919922]	73.93235778808594	69.58780765533447	9.31770124530134	60.32424234136783	16.334305	-0.0058655499896819	0.0204885835262819	-1.5501289427988072	0.0802425229234089	2.05196539266649	0.0282516520249633	1.5207658482747393	0.1148821944238021	1.877638782038925	0.1292003587470449	2.1363751718024373	1.9746706749185647	35.24020918485775	0.0012165770462145	-0.0192720064800673	-1.553472	-1.5040318950310818	-1.5842744179544908	-2.7192001	1.9266853742419088	1.7974850154948636	21.107671299891077	2.814276606474303	[2.412423885637939, 2.2336351617193846, 2.31601983391741, 2.64854033494162, 2.5799249064708993, 2.287419261225337, 2.251033358789427, 2.2717338039871313]	[0.2252759825218868, 0.24733701018372672, 0.23627893418723095, 0.2172141951520488, 0.21477795722049084, 0.24685155950885046, 0.25126736716266995, 0.24141340505525816]	[64.04823, 72.69928, 67.41727, 69.97382, 62.88705, 72.65065, 71.83351, 71.23935]	2.1516663463597103	0.2579696359386639	72.16196	0.23505205137402035	2.3750913183361435	59.558882882882884	62.72553153153154	63.32962162162164	62.3894054054054	62.50751351351351	62.14099099099099	61.8983963963964	59.738858108108104	62.08587162162162
217	r1_285_TrROS	NWVVWAKLTNPEEGERKTYEVPVPPGEEPTEEEILDQAKDMLGRPKEDLRKNVEIEPYPENGWAEIEIRIRS	60.0925178527832	[52.44060134887695, 57.27608871459961, 54.14461135864258, 53.71277618408203, 64.5264663696289, 54.3011474609375, 62.69462203979492, 63.29391860961914]	64.52646636962889	57.79877901077271	13.91332247112096	58.29574788679886	27.695053	-1.1390409336875558	0.1431560405578746	-2.362585966891123	0.1471667149431148	-1.9886216166925177	24.174478825790047	-15.0	22.71239044036668	-1.0	10.603673699412033	2.1974229480771132	2.3055708750841166	25.06918335731663	-1.0591799391745829	-1.2023359797324578	-1.1528986	-2.3024338913468125	-2.4496006062899283	-2.3107642999999998	-2.33827375003399	-12.94194744944602	18.65954681835137	2.559344142277462	[2.4343236727360975, 2.438608172790416, 2.54054944079906, 2.4125087350248586, 2.4963405949521507, 2.5858022619799708, 2.396193616812168, 2.445005234394246]	[0.21710569425442716, 0.22116247049502819, 0.20599838275336904, 0.2164971317979758, 0.22538017856536488, 0.2124057329747975, 0.2260567879836291, 0.22013093164419759]	[62.37698, 60.42381, 55.685005, 60.59661, 68.09252, 59.42843, 62.700237, 63.037907]	2.5866187493642987	0.2048272275195582	59.289463	0.21809216380859867	2.4686664661861206	65.51188235294117	69.74245378151261	71.49858823529412	70.24006722689074	74.10447058823529	72.08579831932772	74.65640336134454	67.24321638655461	69.28825420168067
218	r1_285_TrROS_Hall	MMKVKIEVRNEENEEVLTIELEVPEGEELTEEEILDLIAERLGLSKEELRKRVRIEYDEETKRIRIEIRIES	70.58243560791016	[70.97100067138672, 73.13777923583984, 63.26360321044922, 72.3899917602539, 63.18329620361328, 69.54521942138672, 67.38044738769531, 72.14244842529297]	73.13777923583984	69.00172328948975	4.972446616231493	80.65362502408094	29.202862	1.274324332159397	0.0750868887667901	0.2853108742294175	0.0512648733432017	3.5014112031038294	0.1067039036590067	2.269973189744341	0.0712061596729025	2.8746432584634865	0.1586928448833027	1.6344761480113226	1.4572011109496132	47.352230773776604	1.2996224187406875	1.2245355299738974	-1.3219476000000001	0.3121848749918399	0.2609200016486382	-1.4147014999999998	2.9646418824172303	2.8059490375339275	29.04351613880135	3.6406661530527447	[2.612470372271051, 2.5402697340777753, 2.5163500081929238, 2.563630129583616, 2.4296058988454305, 2.5178618865016262, 2.4006582782479446, 2.447243131457676]	[0.24168942908915492, 0.2565501755490951, 0.2312404789236074, 0.24940569398430476, 0.24034604437031037, 0.24721562665251312, 0.24976661232367864, 0.24661752389720606]	[74.62434, 76.379974, 67.26895, 71.31138, 65.10494, 74.97201, 70.25057, 71.82014]	2.530631326704353	0.247176217850696	73.99658000000001	0.2453539480987338	2.5035111798972554	75.59173267326732	81.13797029702971	84.00542904290428	85.6525907590759	86.50224422442244	86.88716171617159	87.0996204620462	75.90580239273928	81.17306518151815
220	r1_288_JUSTAS	SPAVSKTYPVVEPGDGVTVRVDISYNPETGKYTATITFYPRTPGGSAEAPATVTKDFASLEEVKAWIEELAS	71.41716766357422	[70.23746490478516, 74.96949768066406, 72.23780822753906, 71.80602264404297, 70.6357421875, 72.2015380859375, 70.40849304199219, 79.24183654785156]	79.24183654785156	72.71730041503906	9.920017747802586	62.96887268608933	24.857560999999997	0.1493775359554225	0.1539447858096866	1.2853241732643201	0.1261144034166621	1.4120995647831796	0.2245378267834534	4.094270451406707	0.2099322745752596	3.7354816533633977	0.3048417160463574	1.851825866826095	1.708940468029993	42.5511021450999	0.2309590767069101	0.0770142908972235	-0.9426751	1.355331737371624	1.229217333954962	-1.6877898999999998	3.91636030568057	3.611518589634213	19.961747208610173	2.6949471955004656	[2.0887962423805937, 2.09883246687354, 2.0744571891735784, 2.06021252373686, 2.019906245761229, 2.1999414665866635, 2.1505436313819724, 2.2455194579008757]	[0.3381581097146713, 0.35095021169314683, 0.3443720270224839, 0.34603376059653745, 0.3462310003075363, 0.33604481547940596, 0.3304356285179405, 0.3470297177566068]	[70.696075, 75.92221, 71.638336, 71.68446, 71.517456, 72.1508, 69.911644, 79.30385]	2.0737519628112264	0.3406973230894933	70.74376	0.3424069088860411	2.117276152974414	75.70737523105359	75.29510166358595	75.26166358595194	75.55025878003696	75.24573012939003	75.24892791127543	75.14428835489835	75.20216728280961	75.2940203327172
221	r1_288_TrMRF	EPEITEVYPLVIPLDGVPLVINIYKIPETGTYIAVIERFPYEPGGKPINPERIVREFPSLEDVLDFIKALAS	77.91812896728516	[77.72413635253906, 77.8393325805664, 75.09729766845703, 75.98867797851562, 61.55385971069336, 74.54515075683594, 75.62439727783203, 76.22805786132812]	77.8393325805664	74.32511377334596	10.725830683866958	54.22207702644536	18.067465	1.393127874892225	0.085872050544107	1.5311991414174455	0.0539133996798264	3.131999767036587	0.1246837642898484	5.291490686398322	0.1084536634942487	5.1986919446014666	0.1842032558855333	1.920206579120644	1.7712853453074295	41.96111821861535	1.4224189209884868	1.33654687044438	-0.91882825	1.5527817201381098	1.498868320458283	-2.250742	5.305947463101751	5.121744207216217	23.101442957296968	3.0218955921513033	[1.9580306948604014, 1.8208283261065674, 1.800657112767976, 1.8148781831130234, 2.6597706309611135, 1.8043276043688177, 1.86429103048098, 1.8032790212446763]	[0.35294775831145814, 0.36439038577409427, 0.35896635648106306, 0.36424221568752485, 0.26418087943752305, 0.35857971909259206, 0.3557157738079588, 0.36629070835879196]	[75.31247, 77.93156, 74.94136, 77.62259, 70.7937, 75.42714, 76.10255, 77.49041]	1.9133808757327428	0.3602753101620014	77.73040999999999	0.34816422461887575	1.9407578254879445	77.83195462478184	80.41015706806282	80.24448516579406	80.49120418848167	80.63677137870856	80.63343804537523	80.52055846422337	78.38190445026177	79.90029013961605
222	r1_288_TrROS	NGEIVEVYPITIPLPGYQIEIWIYRMPDDGHYWVTIEIFPYDPNGKPKNPQKITYPFPSLDDIKDFLKDIIS	67.64350128173828	[76.1969985961914, 76.9191665649414, 80.76456451416016, 74.90775299072266, 75.9573745727539, 74.62486267089844, 73.83387756347656, 74.7043228149414]	80.76456451416016	75.98861503601073	12.434592442797658	58.84814716362948	22.498704999999998	1.4316853233251492	0.4161963480740052	2.0941221865587507	0.2518030140320988	2.9443815641288467	0.6185066952413121	15.0	18.169071757045018	6.0	6.679605672229152	2.0038467437074754	1.8988136752502525	40.018995031724685	1.6702512510135648	1.2540549029395596	-0.7371831	2.1862114627094917	1.9344084486773925	-2.3271827999999997	13.420969432163107	6.741363759933956	18.775646234396845	2.571434013706578	[2.3654379784305384, 2.161837823514945, 2.6230917524384956, 2.1852365204706654, 2.254007314347308, 2.180483857468788, 2.0466327385938388, 2.1298946430075065]	[0.3314074608111583, 0.34292885642828586, 0.3366743334143083, 0.34940622522260223, 0.3428245047952485, 0.34241093686686924, 0.35131836559879376, 0.34717045775509164]	[78.43943, 74.235374, 82.236046, 75.56245, 75.97501, 74.189316, 76.30807, 74.74701]	2.20345986357652	0.3309171401681299	72.67728000000001	0.34301764261154477	2.243327828534011	84.19234608985026	81.05768718801997	81.08800332778702	82.6447254575707	81.12693843594009	84.06910149750416	81.8926622296173	84.16223585690517	81.47165765391014
223	r1_288_TrROS_Hall	KPKIVEKKEITIKLNGKTIKITLVKNKETGKYYAKIEIFEYDKNGKLVKKETITLEFDSLEDLLEALKKLAS	85.84231567382812	[85.23776245117188, 82.19026947021484, 82.06089782714844, 84.0649642944336, 81.21642303466797, 83.1917495727539, 80.4232177734375, 81.48050689697266]	85.23776245117188	82.4832239151001	6.453641385744414	61.35363009601154	19.921955	0.6031609555043425	0.1313874197926149	0.6763336417224751	0.1008271526118418	2.1425177091235184	0.1822619760483501	3.6692018142626317	0.1416489416935427	3.1836623357599185	0.7988999329763042	1.811938061093992	1.5022485248010116	54.906510176820355	0.6520246946136169	0.5206372748210021	-1.0063837	0.7276560560575934	0.6268289034457516	-2.0508022	3.5208465327298777	2.7219465997535743	24.44587314128876	3.1618961935627468	[1.8554274075498072, 1.9106496641684836, 1.8673508251031217, 2.001906498950441, 1.9258118888402236, 1.8616503715074721, 1.9047969684439496, 1.8950369905681355]	[0.38310699780550694, 0.3825377366653418, 0.3840757513054282, 0.38577323644754985, 0.3782746031661262, 0.38935420621305444, 0.3746552367233369, 0.37904110953844794]	[81.45325, 82.141136, 81.58229, 83.782814, 81.003914, 83.72089, 80.35463, 81.58829]	2.311543515392518	0.3826356269181294	85.34676	0.38210235973309903	1.9028288268914544	83.19051282051281	83.3832136752137	84.2034700854701	85.00935042735044	85.68555555555557	86.36227350427349	86.8757094017094	83.2149764957265	83.4208247863248
225	r1_290_JUSTAS	MKEITVTLPVPEEVLAAIRAGKPLPLEEIKERVKEEIAKRLGYKNVTIKSVKVEKLPDGSLVIKVKVEFLPS	84.88748931884766	[81.94603729248047, 85.84346771240234, 81.13006591796875, 82.80591583251953, 83.94825744628906, 84.1588134765625, 85.75284576416016, 83.29412078857422]	85.84346771240234	83.60994052886963	5.223806007208911	79.41057055260758	29.329418	2.358624393565649	0.1495954734337159	0.899399302843764	0.060424039252112	5.449240739808934	0.8658148304748305	3.5832957010855013	0.087840706130613	4.153534282722374	0.1743557822980532	1.6264709705114315	1.6105062568383337	51.91531555612118	2.4448630771401283	2.2952676037064124	-1.1656258	0.9297737992401433	0.8693497599880312	-1.7487984	4.254438191331803	4.08008240903375	22.319609390571713	2.94048030495491	[2.322932115370978, 2.6807418959335965, 2.184412701174627, 2.1202935685004767, 2.304482685670125, 2.5662661762083525, 2.565537946615091, 2.4849634052957104]	[0.3129325455937934, 0.3134256127677132, 0.3202887973354946, 0.3176728219800924, 0.32073928691877596, 0.30925152533367833, 0.3090949963515213, 0.3144567297251474]	[82.82661, 87.04959, 81.801796, 82.31372, 84.20489, 85.51322, 85.637, 85.15158]	2.7214444504943534	0.3096389860191257	86.72163	0.3147327895007771	2.4037038118461194	77.02874113475177	81.12308510638297	81.68012411347517	81.63418439716312	81.6029609929078	81.58132978723405	81.56751773049645	77.03614583333331	80.99529698581559
226	r1_290_TrMRF	MTKKTVTLPIPEPIRAAIEAGKPLPLEEIVDLVRDVVAKELGFKDVKVLSVEIKPLPNGEIVVEVTVEFPES	81.29491424560547	[80.97061920166016, 87.1415786743164, 84.78565979003906, 86.1427001953125, 77.26292419433594, 84.2282485961914, 83.46702575683594, 84.90086364746094]	87.1415786743164	83.61245250701904	6.370875512234687	83.47608842149276	29.068122999999996	1.4559526206461766	0.3795732056287597	1.076885497716359	0.2122567590590585	3.085847027581643	0.5578048918373368	2.7900256038697386	0.3285416924208051	2.8944797360517764	0.4674057187546898	1.6420000877576784	1.4338237808005654	58.3143156269417	1.6090057021143949	1.2294324964856354	-0.8158795999999999	1.2168386020471402	1.0045818429880815	-0.96103287	3.1126566396794613	2.6452509209247714	27.25274382159114	3.4541862566731454	[2.049319252852029, 2.572548340818843, 2.237813428656153, 2.267898123829049, 2.0804846361449236, 2.221440783036021, 2.1727020733746536, 2.294280816794258]	[0.3122999147278604, 0.3052326590497052, 0.30590548644537074, 0.3175006515887115, 0.3063890844320483, 0.3128164829401223, 0.3130946413361546, 0.30565494929315207]	[80.91784, 87.22168, 84.15059, 86.21701, 78.36793, 84.49424, 84.112686, 83.8664]	2.123907015192461	0.3089161898473517	80.91866999999999	0.3098617337266406	2.2370609319382417	81.8782459312839	83.55061482820976	83.58329113924052	83.44345388788426	83.41866184448463	83.38734177215191	83.37938517179025	81.80521473779385	83.53562613019892
227	r1_290_TrROS	TWTFTIMIPIKPEIREALDSGKPLPIEELVDWIKDEIARMFGFKDVTVKGIEIHPDPNGEIMVMVTIEFKPS	78.8802261352539	[85.91632843017578, 84.86177062988281, 80.02934265136719, 86.08341217041016, 86.21961975097656, 85.09957885742188, 83.5440902709961, 83.2270278930664]	86.21961975097656	84.37264633178711	10.361565074332221	79.87719352905444	19.556896	1.9362272507553409	0.2841167854203066	0.8360952830475086	0.1676619780346268	4.293930373315558	0.5574556906001948	4.636606551745332	0.2410889291611564	4.618583857512544	0.23072409643384698	1.9166264467195595	1.8495848923059723	45.61707152927456	2.1309605725915333	1.8468437871712269	-1.1408713	0.9316127552959846	0.7639507772613578	-2.6050299999999997	4.728222404391574	4.497498307957727	21.917652424890548	2.898623005403812	[2.300407048291053, 2.271729838733034, 2.120296472150373, 2.368887437432853, 2.3729686094478426, 2.311527699137233, 2.288593520345763, 2.2270332002437105]	[0.3228816667197816, 0.32379022995602, 0.31797443818749294, 0.32145148661832373, 0.322185772651922, 0.3216595338347755, 0.3184366048355511, 0.3167931178416533]	[85.93303, 85.230225, 81.35297, 86.26705, 86.36315, 85.22596, 84.029884, 83.345116]	2.0996699818311604	0.3128549610251793	79.097664	0.32064660633069003	2.2826804782227326	82.25778929188255	82.30889464594128	82.07896373056995	82.2350604490501	82.2873402417962	82.24359240069083	82.2719170984456	82.23151986183075	82.24123272884283
228	r1_290_TrROS_Hall	MKTIEIEIKLSPEIKEALKEGKPLSLEELVNKIKEEIAKKLGLKEVKVKKIEIKKDENGEIIIKVTIEVKPS	73.06522369384766	[75.21165466308594, 76.08440399169922, 72.8558120727539, 73.74271392822266, 74.60005950927734, 73.2143325805664, 74.89189910888672, 73.50883483886719]	76.08440399169922	74.26371383666992	4.509560047498214	77.79837834350353	28.225103000000004	2.0180635878981894	0.3379589455620682	0.8269373617956861	0.1268230606092932	3.899895761197629	0.7599656717912011	2.7684327076953226	0.1827828698171334	3.313795008185034	0.5427685876224221	1.7626658341086625	1.517306321558219	48.94444370363115	2.2515233975312166	1.9135644519691484	-0.7291887	0.8760756927369778	0.7492526321276846	-1.2197571000000003	3.6329922671919013	3.0902236795694797	23.868627792224288	3.10178545148536	[2.1083158221722753, 2.134685317786442, 2.063850741414434, 2.0817033855313976, 2.0799791234010065, 2.067905865114331, 2.1016221696047714, 2.0687062891991634]	[0.302430051323737, 0.30210716933865917, 0.3044915797688508, 0.29999626185035383, 0.30607808363427447, 0.30038893008770223, 0.30302368039467037, 0.30828839605562014]	[74.96244, 76.23228, 72.73108, 73.11454, 75.559494, 72.954285, 73.83136, 72.20053]	2.1360302681865035	0.2970605242021242	73.24744399999999	0.3033505190567335	2.088346089277978	77.18783595113437	80.87228621291449	81.50736474694591	81.70151832460732	81.7989005235602	81.76282722513089	81.74542757417103	77.32583987783595	80.88501745200699
230	r1_296_JUSTAS	GPMTVSTKTSTKTYFDPETGVETVVEPVTVTVTFPTSPTVTYTTTVTTTTKVERLPDGPLRTETTTTTTVSS	80.38038635253906	[81.68087005615234, 84.89006805419922, 82.8453140258789, 82.6004409790039, 79.7105712890625, 79.61038970947266, 87.12848663330078, 83.09414672851562]	87.12848663330078	82.69503593444823	7.836087466610629	56.153277663917905	16.309654000000002	-0.2683101380420545	0.1088841750090915	-1.5043595965103689	0.1960649788587296	-0.1351391399308306	0.3299352337147175	-0.3046844119072652	0.7690025783803205	0.0168704215708183	0.2866376420342916	2.083191110346473	1.8112786586017608	45.65561215096837	-0.2102652551627236	-0.3191494301718151	-0.52135825	-1.4096321057830503	-1.60569708464178	-1.7060794999999997	0.1559839537361858	-0.1306536882981058	17.817284536547962	2.4716361843613868	[1.246555142461996, 1.1754756700768008, 1.216773430596577, 1.203337087463737, 1.3384376148606618, 1.354273978330474, 1.1965881022068179, 1.2218558676733577]	[0.5382839670225209, 0.5482545385041532, 0.524282265785807, 0.5260893131999714, 0.49029086292589935, 0.49165860895526187, 0.5493964384973198, 0.5342917550329258]	[85.37594, 86.55486, 81.36066, 80.66255, 70.63111, 73.39126, 87.708694, 83.49839]	1.2483868244928071	0.5224294607837983	81.22681999999999	0.5253184687404824	1.2441621117088029	61.3182122905028	72.08733705772809	85.91769087523278	91.59366852886407	92.66981378026071	92.92959031657357	93.00351955307262	59.653575418994414	71.71590549348231
231	r1_299_TrROS_Hall	EEEVEELAKKLEEELRKKLRELFPEMSEEDIKIEEIEVEKTVTVEVNGEKKEIKVKVKIKMSEEVLERLKKS	73.99434661865234	[79.08021545410156, 78.39672088623047, 73.0143814086914, 80.0331802368164, 72.55010223388672, 72.55048370361328, 70.2045669555664, 80.5293960571289]	80.5293960571289	75.79488086700441	4.120494524978343	51.29826929415614	26.738784999999996	0.4389031125679191	0.2075167342558188	1.1183937307226721	0.4318470468021846	1.97627924321303	0.2891723097478913	2.085990599466422	0.6678416848907824	1.7222969975535616	0.8428263394505575	1.9705223042699875	1.7448873978867907	43.438264818004036	0.5296205302018897	0.3221037959460709	-1.051389	1.1979750991476692	0.7661280523454845	-0.39590836	2.1014187905089687	1.2585924510584112	21.67917071422562	2.873789002629798	[2.3313438043499124, 2.25615329402036, 2.26426176082885, 2.3806082498002916, 2.2023684157746812, 2.120306401535548, 2.1512760495193763, 2.2852210101123713]	[0.3883299106494697, 0.3998363736964384, 0.37811119603479193, 0.39448791744452916, 0.3838082615335873, 0.38787265078167893, 0.3822888342141821, 0.38273325675616016]	[75.44237, 79.10416, 73.07803, 78.460594, 73.209496, 71.64281, 68.81286, 74.91079]	2.181891435791308	0.3844511102267176	72.98971999999999	0.3871835501388547	2.2489423732426737	69.01688333333334	75.70641666666667	77.75034999999998	78.60386666666669	79.62193333333335	80.37563333333333	80.97961666666666	68.32516666666666	73.24735833333331
233	r1_300_JUSTAS	GSNAVEVTLEVEVTITDPKTPDNKTTTVTIPLTVKLPPSVTSLEELEALARERAEAVAAELGGTVVTVTPVS	73.5230484008789	[71.28653717041016, 80.13677215576172, 71.210205078125, 74.18132781982422, 72.93412017822266, 79.3447265625, 76.75444793701172, 74.67546844482422]	80.13677215576172	75.06545066833495	6.773779714616236	71.8219231926351	27.302754999999998	1.2221485944892447	0.1378799326218056	0.8091176103173059	0.0918445925639364	2.6093090197006594	0.1961571561099395	2.420439178676624	0.1331624678110672	2.49162128058288	0.1789071217447237	1.7551932885039856	1.6620122238993802	45.16540226895436	1.2672319540702446	1.129352021448439	-0.71319747	0.855891354429981	0.7640467618660446	-0.98143387	2.563722205987297	2.3848150842425735	22.481788758188486	2.9573686560743866	[2.1835557375726338, 1.7206531730365175, 1.7553299514427236, 1.7141536768610144, 1.7869461529867088, 1.671936392083395, 2.193222731201075, 2.1932018425054935]	[0.35444729560296395, 0.39715416362973893, 0.39272723600781034, 0.39510012061444844, 0.3813072924985632, 0.4092557720228545, 0.35696496938451033, 0.35755526965386847]	[72.417816, 76.852844, 71.39725, 74.607376, 73.38484, 79.29984, 75.00016, 75.19646]	1.7090588799992736	0.38686964843194105	73.278244	0.3805640149268448	1.9023749572111952	70.74955938697319	75.81716475095784	75.70605363984673	75.60501915708812	76.8852490421456	76.57080459770114	77.0722988505747	70.94307710727969	74.76999042145593
234	r1_300_TrMRF	MDDVVRVVLPVRVRIRDPVAPDRPEREVEILLERDVPLDEESLEELLEEAERAAEELARALGGEEAEVEPVS	74.31675720214844	[77.322265625, 71.62174987792969, 76.79978942871094, 76.6072769165039, 71.84102630615234, 73.84378051757812, 73.64634704589844, 75.00953674316406]	77.322265625	74.58647155761719	6.941266595161028	77.08218639611489	26.4129	-0.9379417435405301	0.0733328181182298	0.4558915393563838	0.0328893104103062	0.1354442933101888	0.1805314772955116	1.5418512043133794	0.0483678812583316	1.1548970212634764	0.1778702776390788	1.8526785517577733	1.6277042967173574	45.8231090917669	-0.914800135570516	-0.988132953688746	-1.2925463	0.4758812419512711	0.4429919315409648	-0.7162781	1.2325653388616835	1.0546950612226047	24.075162893161178	3.1232927329255054	[1.5942777002310233, 1.6108856661427513, 1.7691323601018087, 1.6566118979061157, 1.7510112273977199, 1.6344579839188125, 1.6007659285747426, 1.7745572037041548]	[0.4120970572241126, 0.41004648728268706, 0.40404489659877757, 0.410287910369771, 0.3968809508443347, 0.4090356017432268, 0.4119279045533853, 0.4005629706758106]	[77.07274, 76.89882, 78.46907, 78.13852, 75.41827, 77.49798, 77.09289, 76.64967]	1.6215403331664398	0.4061562572978731	76.18585	0.40686047241151324	1.673962495997141	68.85401754385964	80.76917543859649	80.80694736842105	80.92484210526318	81.47361403508772	81.63415789473684	81.81401754385965	65.74891228070176	80.00934429824562
235	r1_300_TrROS	PGEMVPIEWPVKVRVRDPNGPGNKKREVEIPIEYPYPPGQKDPEQMLEMAHELAEELAEKEGPKDVEIEPIS	57.56991195678711	[63.71645736694336, 64.87747955322266, 62.85448455810547, 58.94923400878906, 63.46754455566406, 61.89778137207031, 59.5816650390625, 59.24855041503906]	64.87747955322266	61.82414960861206	12.904590407899212	62.904130716426295	28.079458000000002	-1.1272278646214131	0.0891123305469645	0.2748495312104997	0.1131604774642686	-15.0	20.0	0.2707855716668484	0.257072276182362	-0.4744426968327709	0.6269767961820814	2.1312091207071684	2.1958357584591544	28.1551793527558	-1.0892502798083303	-1.1783626103552949	-0.7402116999999999	0.3171255041626968	0.2039650266984282	-0.13423157	-0.1716847900646639	-0.7986615862467453	16.6074982797727	2.3456565644863314	[1.9304298151671515, 1.8814719602324579, 1.9757940136503687, 2.0220972844581473, 1.8672819650898829, 1.903071577846793, 1.87874599386499, 2.0159275292641534]	[0.3592650749478536, 0.36259058148325496, 0.356113050913556, 0.35014229821123516, 0.36427656477064546, 0.36221530225960125, 0.3651465553234138, 0.3398320979357294]	[63.275757, 64.40354, 61.01433, 60.3364, 63.003426, 61.422905, 63.462555, 59.378067]	1.9755579481560512	0.3494419905069349	59.597862	0.3574476907306612	1.934352517446743	71.19451219512193	70.61590592334495	71.7723693379791	72.68447735191637	72.75973867595819	72.90297909407666	72.86925087108014	71.38827961672474	70.9303723867596
236	r1_301_JUSTAS	MTEKKEESLGEKKRITTTKPQEDGNPVVTERIIDPNGTIEKVIVKKSSPNKPTTEELPPFSTSNKEIVEKLS	71.29415130615234	[66.89263153076172, 67.34980010986328, 70.40068817138672, 65.78792572021484, 67.4688491821289, 66.11387634277344, 67.08985137939453, 69.90290069580078]	70.40068817138672	67.62581539154053	11.26608133872889	77.64216464757992	27.662603000000004	-0.9544253890610888	0.0926451718419701	-0.3042541527762633	0.0487380220149773	-1.8668042540098069	23.795371786179924	-0.6906752736830463	0.2810899779164694	-0.8213718288206159	0.8005025267645629	2.0693928805874027	1.9030152468305097	35.53613955756371	-0.9202022614047732	-1.0128474332467434	-0.971457	-0.2783750754823311	-0.3271130974973085	-0.4190197	-0.5373327589641115	-1.3378352857286744	20.836960970889773	2.7860865157431185	[2.6416759418091926, 2.4332519490429068, 2.9067687153643127, 2.455943676041697, 2.2537840240035107, 2.421311323153463, 3.1920899651068684, 2.1730276061607983]	[0.2870811537390546, 0.2903234837831436, 0.30147831157578786, 0.28553598025409743, 0.2983881291875825, 0.2878004240166229, 0.2920446276514664, 0.3030216858582001]	[64.37713, 65.976906, 69.20207, 63.02193, 68.00365, 64.01824, 66.97951, 69.887245]	2.208038633774018	0.3067944587724094	69.65838000000001	0.29320922450824444	2.5597316500853435	76.73797513321492	78.26630550621671	78.13509769094138	77.92507992895204	77.84294849023091	77.98621669626999	78.00882770870338	76.0043161634103	78.10643872113677
237	r1_301_TrMRF	AVTVTVEPVGDALVVTVDLPRADGSPVRVVALFDPDGTVARVLVARSDPGPPRFVEVPAAPASDPVLLAAGS	63.88593292236328	[67.84083557128906, 66.20407104492188, 62.23330307006836, 67.49754333496094, 68.10389709472656, 61.85558319091797, 67.90274810791016, 64.34308624267578]	68.10389709472656	65.74763345718385	8.949329619504	54.555737034158135	15.997201	-0.8960397112744618	0.1726425574989155	-0.7243009533016975	0.19229726709860198	0.2297345208406243	0.3955345175315335	1.3783644266723485	0.2825891307532653	0.9928244849201548	0.2537656563454424	1.9665096065278889	1.6204657158452545	40.57329495730126	-0.8182802804011062	-0.9909228379000218	-1.2914381000000001	-0.6466418818199086	-0.8389391489185106	-1.7942181000000001	1.1255327542288922	0.8717670978834497	21.347903001122177	2.839292842386672	[2.148171910312857, 2.156085327957077, 2.244554692239066, 2.1540015675654995, 2.1225047601709943, 2.3063416816568534, 2.1400942504419844, 2.21260136627755]	[0.30070556445268265, 0.30211409948626217, 0.28165195642731133, 0.2990169923010365, 0.30483071335546175, 0.2788361463165393, 0.30465480233841086, 0.2906854293417576]	[67.77277, 68.19136, 63.305218, 67.349266, 69.29792, 61.969257, 68.560234, 64.12938]	2.204223844041856	0.2896071609498711	64.39383000000001	0.2953119630024328	2.1855444445777352	76.27021653543308	77.25612204724409	78.62484251968503	79.55135826771651	80.25858267716535	80.90251968503938	81.25484251968506	76.51639763779528	77.18724901574801
238	r1_304_JUSTAS	AAPEGAVVTFDDKEITVAPDETLYLVNGKLYTKSEIPAVLKQLSPETEYTELTVAGDTGEVETETKHIYRPS	65.70864868164061	[77.5607681274414, 78.65232849121094, 78.54364776611328, 72.39186096191406, 60.52660369873047, 66.45740509033203, 78.74390411376953, 72.0715103149414]	78.74390411376953	73.11850357055664	11.013953927387986	80.41081144229274	29.317696	0.1485378889608734	0.116461190358058	-1.0773613944459184	0.1673260856724394	0.8665374727090616	0.1931370328147952	1.5054480000984791	0.2418102587767012	1.2541021422143506	0.2807550912750547	1.47803295851033	1.3577962442259008	53.85086597602321	0.1904280640549839	0.0739668736969259	-0.5866760999999999	-1.0249661069856768	-1.1922921926581165	-2.2355251	1.4080950432724268	1.1273399519973721	28.280701615381986	3.5612313907901125	[2.578814860565566, 2.3750089303654827, 2.7880139440931457, 2.348487300896598, 2.448651449725639, 2.4141402388951865, 2.646026866614324, 2.6142589281009134]	[0.28152792462769555, 0.28582235865593214, 0.2803400676662314, 0.2680419521410377, 0.2805289098409569, 0.2627943979752721, 0.27906320930610845, 0.2657722097961189]	[78.255936, 77.363945, 79.684944, 71.02125, 77.364746, 70.23238, 78.26108, 72.53585]	2.521271796617788	0.2702477366949951	73.734406	0.2754863787511691	2.5266753149071066	73.69052346570399	77.54404332129964	80.85037906137184	81.81149819494584	82.3683393501805	82.84467509025271	82.8946750902527	74.43137861010831	77.97223826714801
239	r1_304_TrMRF	MFKPGTKVTFGDKTVEVPEGDELYIFEGKVFGTSEVEAVLENMSDDAVGYKLVVEDETGKIVKVEEFVFKPS	47.34382629394531	[44.61602020263672, 53.45083236694336, 47.96894836425781, 49.77103042602539, 55.73504638671875, 49.36986541748047, 48.99982452392578, 48.87574768066406]	55.73504638671875	49.84841442108154	9.438506015888057	47.336616173179856	27.183909999999997	-0.3877107995749138	0.1161094101165386	-2.1429729329727136	0.2699433568188722	-0.4510335615117483	0.5005759897394259	-0.1717825414591396	1.0065837117345735	-0.4059405474474131	0.8612666744696079	1.857428259385196	1.6956977125685149	29.39699337423469	-0.3256027774101965	-0.4417121875267351	-0.5517340000000001	-2.02590545446083	-2.2958488112797024	-2.3844203999999998	-0.0932811237958979	-0.9545477982655061	22.76952250767499	2.9873314599850183	[2.3645879876154288, 3.119507449270969, 3.43850877311846, 3.3434881535478826, 2.2255401442316924, 2.9329299602143992, 2.9046168870357287, 3.0873845729851594]	[0.2378092262829727, 0.15106860444635317, 0.13815725759080802, 0.14729059482681608, 0.2544942510913097, 0.18642982557139445, 0.16177065216862282, 0.15021692806049505]	[65.72636, 46.472782, 49.926517, 50.734695, 69.815865, 54.29173, 46.61289, 48.915405]	2.3931138354594563	0.2284498243138525	64.15459399999999	0.17840466750484651	2.927070491002465	55.48971479500893	59.74983957219253	58.0282531194296	57.7897504456328	57.82418894830659	57.84614973262032	57.938146167557925	58.164222370766495	63.65838680926915
240	r1_304_TrROS	QIPPGAKVEFGNKEIEVPPGKELMIFNGHIMTQDDMEDMMKNMPDGMEMYRYKVEDNKGKIDKVRRMRMKPS	50.77380752563477	[55.11001205444336, 61.1739501953125, 58.43222427368164, 56.98734664916992, 50.236305236816406, 58.10035705566406, 56.88093566894531, 56.67494201660156]	61.1739501953125	56.69950914382935	9.801779244802821	54.16111850120857	26.707964	-2.2716864901621205	0.36528352672951403	-2.3800792095096734	0.3498250204367044	-15.0	20.0	-0.1019203060721308	1.1362586401223098	-1.0	7.144266800494604	2.29182494400992	2.238997593407912	25.323613259239238	-2.117963996647369	-2.483247523376883	-1.422996	-2.1961562749535117	-2.5459812953902157	-2.6446169999999998	-1.4000985354093114	-8.544365335903915	16.618397864047438	2.3467915794330114	[2.529021914891696, 2.4314315596612404, 2.4804541786558634, 2.552805871211485, 2.615938650246065, 2.4588632770654932, 2.5451892094257653, 2.514809853931698]	[0.2179713387559066, 0.2359089499699113, 0.23688803889984988, 0.22654949293332557, 0.21638987933176568, 0.23034731870806857, 0.22043208742778592, 0.2275553449312335]	[55.032345, 61.14622, 59.994637, 57.328003, 53.458492, 59.53071, 54.905018, 56.05385]	2.606622802354554	0.2132863531501922	52.73515	0.22650530636973087	2.5160643143861634	58.855790378006866	57.77170103092783	57.4577147766323	56.45364261168385	56.77611683848798	56.621821305841905	56.906271477663225	58.73311426116838	57.41422895189004
241	r1_305_JUSTAS	SSFKTKITILEERELEPVPDRNGTPNPVRLVTIAVTNLGPESVSPEVVEKVKKEVEEKFKEEGIPVEIKDES	69.32059478759766	[59.07154846191406, 69.61155700683594, 59.19496154785156, 70.33039855957031, 75.16017150878906, 58.415283203125, 68.55413055419922, 66.84366607666016]	75.16017150878906	65.89771461486815	10.315407672710931	79.36892738686176	28.936438	-0.8272211778532543	0.0927591603459163	-1.8551918694820893	0.2401231604259031	-2.374745195201987	23.66066104503994	-15.0	20.0	-1.0	12.386799648185749	2.0122290826992706	1.8678798201820388	35.279418891332064	-0.7932839719245499	-0.8860431322704663	-0.8343961	-1.7347410629775388	-1.974864223403442	-1.4954166000000002	-1.8778715115293656	-14.264671159715116	19.84473605640233	2.6827623815354102	[2.050996692196907, 1.6553389923003916, 2.118359165870537, 1.6855108894552282, 1.9591588879700397, 1.976586112557496, 1.7707918752249034, 1.7992741504251024]	[0.37439074235702774, 0.4167834741706713, 0.36685954418105526, 0.4114014509845181, 0.3893321400613326, 0.37960520776756784, 0.40224175268622103, 0.3990180224451934]	[58.40936, 70.378845, 57.905968, 68.984764, 75.884865, 60.716187, 68.29862, 67.27405]	1.8406944524424649	0.4076223059509878	69.60551	0.3924540418316984	1.8770020957500757	71.4434628975265	76.71902826855124	77.4426148409894	77.20913427561837	77.72333922261484	78.24176678445231	78.6470848056537	71.91584143109542	77.02601148409894
242	r1_305_TrMRF	SDVVFDPVILAEFTLPAVPGADGRPRPVRVVLVGIRYLGPADTPPEVFEAVARAVVAELEAAGLPVVVLGGS	75.24559020996094	[69.83287048339844, 78.26142120361328, 75.09171295166016, 69.09114074707031, 72.47310638427734, 74.61778259277344, 68.41986083984375, 74.57601165771484]	78.26142120361328	72.79548835754396	9.703960799432368	55.34240395987752	17.930603	-0.5418134572598237	0.0212904401797866	0.5607066657375646	0.0332088083691862	0.8457482686245674	0.035086285038384006	3.6796304191540963	0.0461143854116663	3.1103715139701995	0.0789766734353896	1.9407079330725119	1.6877018521020268	43.13290778633525	-0.5314141141526568	-0.5527045543324435	-1.2656183	0.5796508160549906	0.5464420076858043	-2.179243	3.1576727462111114	3.0786960727757213	23.12877060798928	3.0247413238059773	[1.7405284593756882, 1.9265892202845634, 1.7685961902900118, 1.7105898767585468, 1.7644597508117283, 1.8339861162684066, 1.7918183815181465, 1.8033394244011596]	[0.41344585862784045, 0.4282244534555891, 0.42734549046260306, 0.4132426097290902, 0.41432670165168217, 0.4246596742950557, 0.4038777808496181, 0.41495864324016163]	[72.65523, 80.43677, 77.373985, 73.87288, 72.56263, 76.58985, 70.86741, 74.71299]	1.8779707090940407	0.42035507736236793	76.65032	0.4175101515389551	1.7924884274635313	79.78861804222646	81.99447216890593	83.3227255278311	84.15637236084454	85.141669865643	85.77130518234165	86.35222648752398	79.66559261036468	82.1757149712092
243	r1_305_TrROS	PNFKIDIEIIKAEEVPPRPTDDGKPQPVRRIHIRIEVKGPPDQPPELANNIVEEIMAELQELGLPVHIHVWS	62.5136604309082	[70.73869323730469, 58.72482681274414, 62.03565979003906, 58.15129852294922, 60.28657913208008, 57.97711944580078, 61.49762725830078, 58.83423614501953]	70.73869323730469	61.030755043029785	14.413193287620562	61.02251182127985	24.213356	0.2933365945274831	0.0758700888968789	-0.2819885087709401	0.1077547724737087	1.6163134510530337	0.1083155784733758	1.9070274380649161	0.149972220408276	1.8278366202645104	0.4248141364162807	1.9989139252857029	1.896201304614528	32.18579952165813	0.3266744117404676	0.2508043228435886	-0.9403527	-0.2183491780379148	-0.3261039505116236	-1.7236633000000001	2.043568968983605	1.6187548325673242	18.32930449518608	2.5249547597679305	[1.843018207069986, 1.9621854870218876, 2.0322545789389235, 1.8922593878584457, 2.003630477469067, 1.9102761096972543, 2.0002648494152226, 1.877132756027846]	[0.40771743788610937, 0.37210558847700276, 0.386870520772616, 0.3852804678268138, 0.3801829758841887, 0.38739569519935974, 0.38307420626700794, 0.3878143416404935]	[71.74771, 57.24795, 62.45395, 60.860676, 59.5129, 58.65286, 59.648884, 59.88528]	2.0880234288579267	0.3800155902811332	60.28974	0.386305154244199	1.940127731687329	73.27240484429066	76.03465397923875	76.31100346020763	76.30916955017301	76.2222837370242	76.34788927335642	76.45463667820069	73.25437283737025	76.05134948096885
244	r1_305_TrROS_Hall	MEVKIKVEIVKVEEVEVKKKKDGKEEKFIRIEIKIEVEAKPGLSEEEIKKLAEELAKKLKELGLEVEVKKES	71.92839813232422	[67.79612731933594, 72.47234344482422, 70.60414123535156, 72.31363677978516, 71.58675384521484, 68.89561462402344, 72.59463500976562, 73.82740783691406]	73.82740783691406	71.26133251190186	4.83595685442035	48.68584379248028	19.996723	0.2665751835743368	0.1138512305361938	1.1271561609214706	0.1652611196432314	0.9928794629548742	0.1820887381395843	2.1493657785229576	0.2638506619874539	1.9595590579770839	0.4357652747758647	1.6097703849079508	1.6507310403798898	43.16955989117535	0.3049613833784056	0.1911101528422118	-0.54679894	1.2387818106321191	1.073520690988888	-0.4319191	2.1596461161345264	1.7238808413586617	25.228962636552748	3.2434422653494046	[1.964568943290108, 2.0716128226311015, 2.0187179030592093, 1.999665155547392, 1.9929722854348006, 1.892516345104838, 1.930942685690786, 1.9547816787350372]	[0.4062182567335018, 0.4073471546803394, 0.4083488943687078, 0.41470494311063727, 0.41373828690109277, 0.4072646650226535, 0.41384990507986497, 0.41754692639901103]	[68.92107, 72.7428, 71.667015, 73.7346, 72.19771, 69.44614, 72.56623, 74.44556]	1.9622929371387945	0.4159005082851526	72.638664	0.41112737903697605	1.978222227436659	71.18171232876713	76.56356164383561	78.05570205479451	78.50787671232877	78.68306506849315	78.77179794520549	78.81148972602739	71.51049657534246	76.46136772260273
246	r1_316_JUSTAS	MLLEFESEEELEKAIKELIEKAKKEVEEKGKKNEELKINIPVILHDKETGKETTRPITINIKPDGKITILDS	74.30060577392578	[78.75997161865234, 82.00389099121094, 81.27741241455078, 80.55281829833984, 82.33642578125, 78.97477722167969, 76.00112915039062, 79.81376647949219]	82.33642578125	79.9650239944458	6.3529287977429645	78.4438289486416	28.906933000000002	0.4193148644246862	0.1613394226505323	0.3823595206258745	0.1635593016579147	0.953202742397646	0.2582993165984389	1.0472239181201708	0.2583756361004086	1.0117125047487214	0.4630117722290172	1.7327187567324502	1.5919053992616972	50.23227135954965	0.5125524662316802	0.3512130435811478	-0.36814857	0.4961026478151702	0.3325433461572555	-0.45878983	1.270883759925212	0.8078719876961946	25.620143556501716	3.2841774144896383	[1.8848387427526427, 1.7876962005650265, 1.9145988531712415, 1.9226693939580974, 1.8158714575922912, 1.7905071059870215, 1.838521395225727, 1.8248071976859088]	[0.3723854870009979, 0.3858085831923702, 0.3697612096847993, 0.36901827856357283, 0.39178182057021615, 0.3832243401182083, 0.3733172686295889, 0.37915585142714703]	[77.16345, 80.81084, 76.62617, 77.23516, 83.43435, 79.2701, 76.875175, 78.257065]	2.263776318403656	0.3547393716334057	72.398964	0.37805660489836257	1.8474387933672447	76.68643103448277	83.01289655172413	84.2505	84.56212068965517	84.84022413793103	84.9910172413793	85.11863793103448	76.74478232758622	83.09179310344828
247	r1_316_TrMRF	PIITVSSLEELKKAIKELVEKIVEEAKKAGYPDKKVIVSIPVVLIDEKTGKPKILPILIEIYPDGTVKIYGS	83.9779052734375	[83.76212310791016, 86.64024353027344, 82.41667175292969, 82.09441375732422, 84.13843536376953, 77.67757415771484, 78.12030792236328, 83.05824279785156]	86.64024353027344	82.23850154876709	5.828121387550953	69.01986070364056	23.877516	2.3419599143348635	0.3294323144183315	1.9849700621498332	0.1196835720109994	4.930115169382887	20.552303297379122	6.13642933191197	19.80395691203521	6.0	4.949915943185219	1.7493689858065509	1.6002933103787498	51.38964277073887	2.5266442302588223	2.1972119158404912	-0.8342755	2.0484792551925186	1.9287956831815192	-1.1418915	10.689831480971742	5.739915537786523	26.51139853987843	3.376987167773524	[1.5281121623427343, 1.5241494077106132, 1.7971533016516974, 1.7780869623066804, 1.4389001827550039, 1.7640183183750342, 1.9503709000673684, 1.6508933062853108]	[0.4090028065430069, 0.41222953831501774, 0.3808442013837767, 0.3948890832641334, 0.4182056338054934, 0.38813237186597505, 0.38108834318867324, 0.3930483618905182]	[83.66505, 83.49871, 76.900154, 82.67544, 85.06706, 78.80099, 78.99747, 80.68664]	1.875889539008731	0.39519746257323296	83.67418	0.39718004253207434	1.6789605676868053	81.73216845878137	84.30137992831541	83.55775985663081	82.71955197132615	81.67768817204302	81.41034050179212	81.82039426523298	82.15392025089605	83.88941980286741
248	r1_316_TrROS	PIIHFRSPEDAEDFVKELVKKIAKEARKNGDPGQPYEIKIPVVWHDEDSGGPHRFPIEIEIRPDGDIKLTFS	76.09822082519531	[70.25516510009766, 72.74082946777344, 69.7688217163086, 74.7020034790039, 72.68508911132812, 69.21153259277344, 71.5368423461914, 69.9809341430664]	74.7020034790039	71.36015224456787	12.455638409585186	58.7102579247517	18.802418	-0.2219539893401709	0.0240029889689805	-0.9173062646499262	0.1253273263882185	0.7818844828495111	0.0403524982153692	1.7649324780482731	0.1761493293478599	1.423885453516094	0.1236047744840322	2.145069142744366	2.1901227238730487	32.5827185238156	-0.2054110339666461	-0.2294140229356267	-0.9070425	-0.8825464723217825	-1.007873798710001	-2.2585907000000005	1.4689440777483709	1.3453393032643384	12.172799482941628	1.883854601076418	[2.0496842866607197, 2.000971126418516, 1.9837639675855852, 2.095939052191196, 2.020253390216958, 2.0388349946317383, 2.0214298411244744, 2.081318080751048]	[0.3480859121567554, 0.35287597281118843, 0.3437964131805227, 0.3530080589660116, 0.35186489822726613, 0.34779845784813435, 0.35171100145970885, 0.34127325758718435]	[70.28689, 71.90219, 67.784325, 73.35805, 72.12244, 70.734634, 70.320015, 69.639694]	2.1418019079684245	0.3606478802169937	75.723434	0.3488017465295965	2.0365243424475294	72.63445205479451	72.42994863013699	73.68284246575342	74.31506849315069	74.71275684931506	74.83910958904109	74.92748287671235	72.44288313356166	72.6131142979452
249	r1_318_JUSTAS	GMAEELAVEKAKEYLAPIPKPYEIDPEKKTVTLPGGGPLKTIPILVTVKDENGNVIKVIEVPIKVVSIPPGS	77.04004669189453	[57.0360107421875, 62.5759162902832, 62.67689514160156, 71.98636627197266, 58.99699783325195, 62.12099838256836, 56.23863983154297, 51.56222152709961]	71.98636627197266	60.39925575256348	9.233640786658917	55.51150278337006	24.116083	-0.2710796664543958	0.0721175258396909	-1.5135222924789884	0.2998796121467373	0.0542810848339426	0.1866586900799992	-0.7495656292364159	24.83735436175324	-0.1588507185767856	0.5012970031476806	2.0292775326481625	1.9869797971560168	30.39751880669018	-0.2394889036920085	-0.3116064295316995	-0.59252214	-1.374562541707329	-1.6744421538540664	-1.6188755	0.0589754497091514	-0.4423215534385291	19.35357965761796	2.631616407549072	[2.725720860921731, 2.522435699065419, 2.4550807677898105, 1.9429012081981227, 2.576338668157244, 2.5446356377314863, 2.615551172887238, 2.587736739054919]	[0.26487296766975454, 0.284724344352163, 0.28859410831807253, 0.34379198926337634, 0.2790998087862259, 0.2767392675447792, 0.29100433995255687, 0.25955097153241297]	[54.266495, 56.144054, 59.63526, 72.32752, 55.048748, 56.572105, 57.917255, 51.724026]	2.300878799000396	0.3308675245543797	77.52985	0.2860472246774176	2.496300094225746	57.0860780669145	75.3439776951673	77.65191449814125	77.23933085501858	77.62871747211895	77.71022304832717	77.7756691449814	58.354725836431214	72.70617565055761
250	r1_318_TrMRF	MEAEELATTLAAEALAPLPRPFEIDPENNEVRVPGGGELAELPIRVVLVDEDGEIVEERIVPVRIRAEEPGS	56.13225936889648	[59.88059616088867, 60.78609085083008, 58.92866897583008, 54.80891418457031, 56.7183723449707, 58.1625862121582, 58.84294891357422, 60.08591079711914]	60.78609085083008	58.526761054992676	8.911150027230148	53.23402600705042	21.295182999999998	-0.8614586284005408	0.0720251081663673	-0.988648754438818	0.10043733955729199	-0.3619970077155294	0.2745923761323746	0.8783951002319521	0.1651028994467666	0.5420630670363109	0.2226169955471239	2.050929501996076	2.092885893923963	27.964621112362963	-0.8220339657967791	-0.8940590739631464	-1.0477064	-0.9523562607802462	-1.0527936003375382	-1.7323436999999997	0.6553566671694735	0.4327396716223495	20.667764256009832	2.7684674217045564	[2.5961992353516026, 2.5178286845577142, 2.5276822167274764, 2.4502516789524242, 2.4453926819035017, 2.544043999478129, 2.348256371112016, 2.4197503866467276]	[0.2955735023478289, 0.3043025027786514, 0.3025759112108713, 0.2776166933100021, 0.2872841939536382, 0.29020456110900944, 0.31026673295883905, 0.29463540648052006]	[57.586857, 60.021152, 59.0788, 55.263554, 57.978184, 58.214302, 62.113438, 59.907936]	2.4765331498463006	0.286669260841882	58.564856999999996	0.2953074380186701	2.4811756568411987	65.35089416058395	73.68025547445254	74.89655109489051	74.78448905109491	74.59074817518248	74.93888686131388	75.0309306569343	66.0587591240876	71.55203010948905
251	r1_318_TrROS	NKAQKLARSLARKFMRPHGYPMEIDPENNSIRFPNGEPIMEIPIDIVLLDDDGKIVEEINIPIRIRMRPPKS	54.37685012817383	[58.40364456176758, 63.65565490722656, 62.39724349975586, 59.26774978637695, 58.12733840942383, 58.9849853515625, 52.57088088989258, 57.30405044555664]	63.65565490722656	58.83894348144531	11.884932999476018	45.812201966332886	23.440342	-1.0149113392366176	0.1791184966027474	-1.8872312555285604	0.31883695044942895	0.6949223869474659	0.3171939655969884	0.7817848511402568	0.5472367992720768	0.7618446817918442	0.4602720093271113	2.1498875785973364	2.035680699867624	28.90381752171227	-0.945426081423378	-1.1245445780261254	-1.6496848999999998	-1.7442563303426577	-2.0630932807920868	-2.5728703	0.9658453931085408	0.5055733837814294	15.895212507806717	2.2714835522768246	[2.453115171960243, 2.4480802951720495, 2.5297566712772865, 2.4073859587658712, 2.4676785143974462, 2.400403065762698, 2.434798795578935, 2.4126116496525096]	[0.30131497491333215, 0.30707919194845934, 0.3137996513243022, 0.3024009952848216, 0.3057024039316948, 0.30575549786249756, 0.29335058272218245, 0.30709403042138417]	[57.346954, 57.032684, 60.52354, 58.364643, 57.35393, 57.485737, 52.603584, 56.956596]	2.4644172390052	0.291911055304076	54.538754000000004	0.30456216605108427	2.44422876532088	61.82068610634649	61.84166380789022	61.7281475128645	62.51241852487135	62.60469982847339	62.73082332761579	62.72077186963982	61.752862349914245	61.86129716981132
252	r1_318_TrROS_Hall	EKALEAARELARKLAEELGVEVEVRVKKVSVLNENGELIAEVEVEITVRPLPPPVVEEEEVEEEEVEFEEES	74.95891571044922	[77.23551177978516, 78.79692077636719, 74.35758209228516, 75.83570861816406, 77.13756561279297, 70.53360748291016, 70.2237777709961, 70.63291931152344]	78.79692077636719	74.34419918060303	4.8108520710245415	65.36423167150248	16.865202	0.3962837395258006	0.1484799109675235	0.7816252970102816	0.2396682939637892	1.821235383763728	0.2089190807629748	2.176078663204913	0.3501254234359039	1.9890491781017188	0.4683485549593869	1.9485636740977328	1.724909136730478	43.10035676518046	0.4512397629071732	0.3027598519396497	-0.9825375	0.9306593675899864	0.6909910736261973	-0.83140945	2.236853008255016	1.768504453295629	21.22651216574013	2.826651955443132	[5.014973901487021, 5.196242247282812, 5.151289952707413, 5.403932919634584, 5.174061278566383, 4.919600645311679, 4.830240623680755, 4.676323035758713]	[0.2740598523939883, 0.2742635145300236, 0.27144660638428125, 0.2719223493241696, 0.2732815934243477, 0.27119010660246035, 0.268587513930168, 0.26486922875574426]	[78.31261, 79.4089, 74.57084, 76.7715, 77.31344, 71.969025, 71.494225, 71.41966]	4.961770184034451	0.2695960350613877	75.26555	0.27120259566814786	5.04583307555367	76.00996497373029	78.84280210157618	78.68506129597199	79.1360245183888	79.2140105078809	79.29432574430821	79.39021015761824	76.19860113835377	78.40071803852891
254	r1_31_JUSTAS	GFDEAELKKLLEEKAAELEKKGYKVLKTSIEPVPDGTYGGKIGNKTITHPTPNGLTYSVSVYYEKVSPKKKS	75.93924713134766	[67.23533630371094, 63.3651123046875, 65.07244110107422, 63.42197799682617, 63.3192024230957, 64.87081146240234, 65.80010223388672, 62.34445571899414]	67.23533630371094	64.42867994308472	9.235763249099897	61.4921625087476	26.92316	-0.625132414315162	0.1083499680422902	-2.033393007880212	0.2467752180876803	0.2321076859724156	0.2530566699532946	0.3311445626455075	0.501025937717863	0.3509359741224304	0.3235517656522461	2.0468594323084783	1.8835417208498542	34.206133705397555	-0.5959188618389204	-0.7042688298812106	-1.0215032	-1.87485046420591	-2.1216256822935904	-2.4758357999999996	0.4761244800000142	0.1525727143477681	21.244522223016244	2.828527410844337	[2.390877279316151, 2.5735206008187292, 2.4746426043422063, 2.79273122583426, 2.5879418563596244, 2.4594425089176006, 2.547447224402257, 2.6293417129636083]	[0.30706264720326276, 0.28152729845539054, 0.29485263817868557, 0.27533183460023736, 0.28467180825143834, 0.29205757290839246, 0.292271611817821, 0.27766694837456374]	[67.703575, 63.06333, 64.94675, 63.181896, 62.912754, 65.25899, 65.61977, 61.982037]	3.1496004950491625	0.3116235810881145	74.83225999999999	0.288180294973724	2.5569931266193047	69.1678175313059	71.46729874776386	71.77805008944546	71.37837209302323	70.8344007155635	70.43518783542041	69.34679785330947	69.51997316636852	72.19470930232558
255	r1_31_TrMRF	PINPEIAEKLKVAIANKLKEAGYKVKSVSISPLPDGTISGKVGDKTVTLPLPNGGTAGISVEAEKVSPEEAS	71.0604019165039	[65.23331451416016, 72.63627624511719, 68.91871643066406, 73.53276062011719, 73.3991470336914, 68.8735122680664, 65.79337310791016, 76.7684097290039]	76.7684097290039	70.64443874359131	8.787165228087831	62.24039606184552	28.787975	-0.7586562256093521	0.2763560446805738	-1.3018477473061272	0.2972822377027859	-1.908550653125368	24.350370532617852	-0.524918608343071	24.779442049529546	-1.0	10.442510719762408	1.8114850632844377	1.6413649536667805	43.04005552559953	-0.6519688340976173	-0.9283248787781913	-0.77452326	-1.2231631882973353	-1.5204454260001212	-1.449316	-0.8880473201346022	-11.33055803989701	23.608400712255392	3.0746870211369592	[2.507165175140843, 2.303010757357365, 2.394510301703618, 2.4169242062195, 2.4377800913463186, 2.3626481007134728, 2.4873974732075315, 2.492603979193044]	[0.27446971988874885, 0.2958690391319134, 0.2909187637874649, 0.29008811275424007, 0.28921361775797855, 0.2972646565738777, 0.2737743268521112, 0.28561542081967467]	[64.43627, 71.05655, 68.0498, 74.1704, 73.789604, 70.21407, 65.672714, 76.26903]	2.386268116092147	0.2844063417039424	71.567154	0.28715170719575117	2.4252550106102113	71.05718446601942	73.09522330097086	73.06225242718446	73.26869902912621	72.99957281553398	72.52829126213592	71.96227184466021	70.40225242718446	72.74814563106796
256	r1_31_TrROS	NINPEFMEKIVNEIANRMNQQGWKIKKVDIEPYPNGMIDIKVNGREIEFPWPNGRWFRIKVEAKRVPPEQRS	60.45924758911133	[63.12712860107422, 69.41878509521484, 59.95110321044922, 60.60548782348633, 68.7944107055664, 63.0709114074707, 66.18641662597656, 62.38890838623047]	69.41878509521484	64.19289398193361	12.359300132324204	67.63712012250815	26.14435	-0.104712794559938	0.039173122704397996	-0.4508618816639749	0.1124510885070447	1.9332841821819733	0.0543366455658578	2.872868100933084	0.1518141018303578	2.4086563317000995	0.1515448482241912	2.0743921545469566	2.077447975342538	30.89988040318998	-0.0896094455839489	-0.12878256828834697	-1.5665053999999998	-0.4194425050276524	-0.5318935935346972	-2.6035442000000004	2.4743760929514926	2.3228312447273014	18.75277154706418	2.5690519859733403	[2.402921983562053, 2.3785046603893867, 2.4726985223157163, 2.387525388916021, 2.391168036577737, 2.397440772499791, 2.43676820905965, 2.444055728167522]	[0.27282905485415115, 0.2677793829630211, 0.2564578335488549, 0.26956561668969625, 0.26675411864911447, 0.2715880663987558, 0.2757961575018592, 0.25960804685104094]	[63.8107, 66.94974, 58.669075, 62.873867, 65.21846, 63.920845, 67.237885, 61.443]	2.4114569384388322	0.2609006543656032	60.826267	0.2675472846820617	2.4138854126859846	71.1341845140033	70.16525535420098	71.87260296540363	70.11322899505765	72.56069192751238	69.89968698517298	72.22621087314661	71.1492668863262	70.18398887973639
257	r1_31_TrROS_Hall	MMTKEEIEKLAEELAKELEKKGYKIVKVEIEEVKPGEVKIKVDGKEITITLKDGRKLRIKVEVKKLPKEELS	65.14545440673828	[59.82328414916992, 60.05767822265625, 55.70000076293945, 58.29680252075195, 67.827880859375, 65.96231842041016, 59.59928512573242, 54.09266662597656]	67.827880859375	60.169989585876465	4.2546554460759785	59.0505211324613	27.520884999999996	0.4065949946917421	0.0769683764366633	0.4242628838238346	0.1549454058747012	1.968597631189873	0.1071704429210025	3.6298175925789167	0.2124673676128665	3.0391527817249115	0.2108753777024619	1.8657930050769358	1.6101697433151598	37.36872453086416	0.43601128676686207	0.3590429103301987	-1.0783962999999999	0.4547214208659837	0.2997760149912825	-2.2828465000000002	3.1231794038529315	2.9123040261504687	23.872746094129983	3.1022143058434777	[2.552189564013803, 2.4861317001610383, 2.395738626548584, 2.4553699766914, 2.3244344067901896, 2.641287621254407, 2.4900033684635074, 2.5164836608827894]	[0.25942773625800436, 0.25955067099988366, 0.2682253079008358, 0.2614867199208783, 0.28796354873880414, 0.26013050295298, 0.26107900798749717, 0.2510770565127915]	[57.229717, 59.62919, 61.62555, 58.24665, 65.92719, 65.45751, 59.1909, 53.93808]	2.464203215823296	0.2653417850990305	64.09859499999999	0.2636175689089594	2.482704865600715	67.63132302405498	72.5508591065292	73.30156357388316	73.92469072164948	74.29115120274913	74.5367697594502	74.67175257731958	66.5617826460481	71.25210695876291
259	r1_324_JUSTAS	MITLPNMSPEEVVKAIKEAAEAGDPLTVTVPLAPDRRAVVVAALRALPYVTEVRPLPDGSVIVEIDPALLGS	77.98892974853516	[79.14060974121094, 80.82596588134766, 84.96214294433594, 78.05572509765625, 80.95167541503906, 85.66506958007812, 79.502685546875, 80.97229766845703]	85.66506958007812	81.259521484375	7.94542326654601	76.991330085019	28.959333	-0.6668412141026621	0.052112022508280995	0.6530744097016741	0.0365017829260065	0.5802370675952516	0.0953673356810111	3.5214842117044447	0.0511950683467152	3.1923901246480177	0.1250890826351689	1.7155307068334844	1.5938740030320082	50.98239969395068	-0.6417494398755318	-0.6938614623838129	-1.237097	0.6773680697543664	0.6408662868283598	-1.9648131999999998	3.274661139274575	3.149572056639406	20.820291162934154	2.7843506255741914	[2.0820848296431707, 1.9527287332940322, 1.8778687936330476, 2.062516483199487, 1.8996138662678703, 1.8871926337678067, 2.025397805627376, 1.9929438705202644]	[0.2523772672072306, 0.2663229332845323, 0.2727254607817432, 0.24538905181822274, 0.26933694962563515, 0.2733704564921511, 0.2604129038986813, 0.2642411142305584]	[79.111145, 83.707146, 83.62874, 77.95844, 82.7938, 84.19012, 79.698204, 80.7073]	2.05198602020251	0.253241637310834	77.95543	0.26302201716734436	1.9725433769941318	75.544053030303	77.28361742424242	78.88340909090908	78.59195075757577	78.34183712121212	78.71346590909094	78.83505681818183	75.78359138257576	77.34000710227272
260	r1_324_TrMRF	MIIIPNATPEEVKKIILDAAKKGKEIEILIEVDPNLGPKVIKALKDLPYVKKVEPLPDGSIKVYIDKKNLKS	73.52517700195312	[72.9568862915039, 79.28863525390625, 79.33722686767578, 75.34342956542969, 80.67269134521484, 77.72040557861328, 76.11874389648438, 73.19755554199219]	80.67269134521484	76.82944679260255	6.870383091993707	77.54563567219287	29.040583	0.2915226152387504	0.05446108848471201	0.5236053177651063	0.0698291097145707	1.7107355065050456	0.0769504474475855	3.2445116780584757	0.0968912257021119	2.8947632365935583	0.187041922753905	1.7110472241192187	1.5198637083359081	50.550221293672934	0.3274357309547178	0.2729746424700057	-1.0090528	0.56574041821538	0.4959113085008093	-1.8927517	2.9726085745263657	2.7855666517724607	26.11694023339078	3.3359107319737547	[2.2226256416378263, 2.219853218916237, 2.231593141240399, 2.272887978236589, 2.3088014157197145, 2.2258149744448765, 2.227721591986928, 2.246590532210143]	[0.23154434943098168, 0.23649588324404272, 0.23960348223613237, 0.22819913490319405, 0.23459468076326007, 0.23486746998620553, 0.23623608364444226, 0.23349880810129225]	[74.79201, 79.78629, 80.01214, 74.402435, 80.99952, 78.157585, 78.270744, 77.71876]	2.253283382561549	0.2313820108123559	76.69311	0.23437998653869385	2.2444860617990896	77.93562277580071	82.07101423487543	82.29967971530249	82.61674377224199	82.72685053380783	82.77169039145906	82.80759786476868	77.92008007117437	82.08672820284698
261	r1_324_TrROS	KIWIPNASWSQIKNIIRNAIKDGKERTIWIPMDPNMKPNIIDYLKDLPGIKDVEPYPNGWVKIEIDKAELKS	65.08999633789061	[73.49549865722656, 71.36497497558594, 68.3603744506836, 70.49478912353516, 76.63175201416016, 71.44717407226562, 73.04457092285156, 72.47509765625]	76.63175201416016	72.16427898406981	11.80934753923983	77.41757127619026	27.235363	0.405566520754798	0.0848255368066048	0.2526006419804534	0.1124513136855297	2.0014818304635367	0.1178361449825295	3.2331718243904826	0.1533677862539271	2.8049787274166853	0.3697575933162902	1.9061924922053357	1.7208598886355702	41.93501136300365	0.447582723945377	0.3627571871387722	-1.1032716999999999	0.2806289236186615	0.1681776099331317	-2.1621799999999998	3.0052668558935185	2.635509262577228	20.065079012885693	2.705707527212557	[2.2493713872646484, 2.3344730451081817, 2.347134628868778, 2.300280812264822, 2.3465159003188014, 2.3033291094608828, 2.334540581511661, 2.2930464378522997]	[0.22789495791453732, 0.2201788034506558, 0.21723466306024694, 0.21962639859733585, 0.21752684093856822, 0.2218182507672356, 0.2252295034661763, 0.22697151715909752]	[73.71183, 71.12079, 69.96183, 70.88897, 70.093155, 72.29228, 72.98261, 73.998505]	2.35370882211556	0.2154112042076745	70.15373000000001	0.22206011691923166	2.3135864878312593	79.71184121621623	79.10540540540539	79.01010135135135	78.47126689189189	78.09033783783784	77.87336148648649	77.7060472972973	79.50842271959459	79.10891258445946
262	r1_324_TrROS_Hall	TIVIENASVEQIKNAIKEAIKEGKEVKIIIKASPEEKEKIIEELKKLPEIKKVEKLPNGSIKITIKAKELKS	80.90816497802734	[76.97727966308594, 80.3741226196289, 78.19099426269531, 79.05113220214844, 79.50303649902344, 77.72310638427734, 77.32831573486328, 79.21372985839844]	80.3741226196289	78.54521465301514	4.4433467776532245	81.25711146292903	28.661759999999997	0.5140594611333622	0.1165804861803833	1.4692080492217	0.5791319269203243	1.7641578455809857	0.1650204217026034	2.8185671293442955	1.3910236785395815	2.3211470917460355	1.3150138381219716	1.5526925684306494	1.2831097037201329	61.21473045156482	0.5615791420002388	0.4449986558198555	-0.8228705	1.8553934306246942	1.2762615037043696	-0.49448204	3.1003623281024777	1.7853484899805063	25.85615660017357	3.3087543456300104	[2.1665368185187157, 2.1672391308778955, 2.1997290492437096, 2.2045582350491593, 2.1374100051629266, 2.1655702829559567, 2.251067611547573, 2.1493094407939712]	[0.24156047442835973, 0.24466418807350115, 0.24330229869596612, 0.24975972327242255, 0.252266596825359, 0.2408885758747352, 0.24484453776564163, 0.24728519591079598]	[77.20468, 79.065506, 78.422905, 79.72234, 80.96535, 76.986374, 79.687035, 79.075]	2.849935894132598	0.2204638842404417	81.77823000000001	0.2455714488558477	2.1801775717687386	79.88373897707231	82.7138271604938	82.87021164021166	83.06044091710758	83.04613756613756	83.0509171075838	83.0489417989418	79.99248456790123	82.72460317460317
264	r1_325_JUSTAS	STKLLPFEEALKEAEKAIKEGKKKVNITIYTPDGKTFNLTDVEKVKEFIEKEFPGISLSELTVTVSITPPES	76.6202163696289	[57.89149475097656, 76.15479278564453, 77.7107162475586, 74.57179260253906, 83.80440521240234, 61.61941909790039, 77.63473510742188, 78.38028717041016]	83.80440521240234	73.47095537185669	6.380899247453528	79.84106553408122	28.87636	1.4341583783564675	0.0924250723418249	0.917619588464037	0.0894590945903334	2.8611294957848967	0.1360548789363007	3.5328655535842817	0.1299894885459593	3.2985250869805784	0.1338402825103735	1.588270091853229	1.536131482231394	47.828559092566955	1.4808794511831072	1.3884543788412822	-0.67259645	0.9398148321303779	0.8503557375400445	-1.6913033	3.3631442936078133	3.2293040110974403	25.24456430412829	3.245066926019482	[3.022841351277166, 2.2632299949668977, 2.107812011458704, 2.0789437763627383, 2.0002846853319203, 2.9565417475536897, 2.11897992975371, 2.035632070256156]	[0.16196788584888439, 0.2551107356695518, 0.26720768465777966, 0.2632322940717519, 0.2790951384564369, 0.16556878460371935, 0.2641219475307085, 0.2686322021033001]	[56.208786, 76.24225, 78.432304, 76.15366, 80.02573, 61.64837, 77.44745, 77.40292]	2.076724649136502	0.2607967033747547	76.23629	0.24061708411776656	2.3230331958701225	80.77651327433628	82.8725309734513	83.64798230088495	84.16807079646019	84.46345132743366	84.81945132743363	84.88858407079647	80.57641371681416	82.8550796460177
265	r1_325_TrMRF	KKYKVPVKEALKVAKKLIEKGYEKVKITAYLPNGEKYEIEDIKEFEEELKKKFPGIKPENLTVEIEVIPKES	74.346435546875	[74.76254272460938, 77.40648651123047, 74.49845123291016, 73.05921936035156, 77.34430694580078, 79.25083923339844, 76.8895034790039, 77.40950012207031]	79.25083923339844	76.32760620117188	5.384320456921167	79.55353806362591	29.145594	1.6211655692727498	0.1949084426495784	1.3473022769030114	0.2889159241601131	3.263390772439084	0.3015357792156452	4.486605543645088	0.5201486175726888	4.161751664894667	0.7425428005020605	1.7842080250557548	1.5874250134793888	48.082653072143316	1.7185740407099674	1.5236655980603893	-0.76263595	1.5424602301554935	1.2535443059953804	-1.9031467	4.534347050848358	3.7918042503462974	25.284053405746818	3.2491790755692467	[2.0554145661287886, 2.036401224348018, 2.020730699999208, 2.1108653676405162, 2.017492146032083, 1.9463740771821696, 2.0244670998966376, 2.003790701601256]	[0.2569611632908674, 0.26414876777609375, 0.2613415713474365, 0.2537572852936389, 0.27133941071311773, 0.2772773905160064, 0.2637321958719731, 0.2682702621396889]	[73.94623, 76.070625, 74.5391, 74.40962, 77.88585, 78.39024, 76.34856, 77.51846]	2.1058228955266345	0.2480391959809211	73.64751	0.2646035058686028	2.026941985353585	77.9514165261383	81.40163575042158	82.81209106239459	83.14617200674535	83.4114671163575	83.51505902192241	83.59701517706576	77.90531408094435	81.3422660202361
266	r1_325_TrROS	KTRHIPIRDALDEAEELIDEGPRMVKITIYNNNGQKHEIETLKDILDKLKSNFPGMPPDNMKVQVEVIPPPS	78.36458587646484	[68.81394958496094, 61.13207244873047, 60.50974655151367, 65.7428970336914, 62.16487503051758, 64.9083023071289, 64.68557739257812, 72.61082458496094]	72.61082458496094	65.07103061676025	14.243243634194624	63.92465387479057	28.72643	-0.8530198909780516	0.2585399104075759	-1.1702017209536568	0.1389011953264474	-0.2974228029178025	1.3451437944035944	-0.09382806070665	0.4306641724333177	-0.2112612234012861	0.6022968575776967	2.036470282195868	2.0743988119226797	31.36862123269751	-0.7578346619697071	-1.016374572377283	-1.0567467	-1.116457339295519	-1.2553585346219664	-1.4373875	-0.010393214703764999	-0.6126900722814618	18.615967076271765	2.5548060188604587	[2.7890928142236087, 2.4725611919241706, 2.514773328319059, 2.689386783504954, 2.455386482054745, 2.398597242717735, 2.5633094225591155, 2.6114925700032003]	[0.20928712350106615, 0.2160233536801397, 0.2124473583821352, 0.20555137003284302, 0.2100177551831373, 0.22526137917547295, 0.21214232024931767, 0.21452920858134808]	[71.628914, 64.16931, 60.719967, 67.51621, 62.280197, 64.55324, 65.954765, 70.202545]	3.2854514164015014	0.2137734131636735	79.20464	0.21315748359818248	2.5618249794133234	65.21664347826088	68.66448695652173	71.91217391304347	73.31478260869567	74.43413913043476	75.01532173913044	75.39309565217391	65.92633478260869	69.03639130434783
267	r1_325_TrROS_Hall	KTITLTAEEVLKKIEELIKKGYEIVKITITNKKGEKIEFETKKDLLDALKKKFENMPKEDLTVKVEVKKKPS	72.1060562133789	[74.72210693359375, 80.5096206665039, 77.08898162841797, 81.12651824951172, 82.76212310791016, 78.75345611572266, 75.28068542480469, 81.97758483886719]	82.76212310791016	79.0276346206665	5.574211398242676	81.96819639323058	27.824923	1.5107411478561092	0.416306176053264	2.0795731125233026	0.3636807509580182	3.051590288982399	0.6104363009605249	15.0	20.11374821191109	6.0	9.860640610439878	1.8625915769083163	1.6071553848348419	49.172367131624746	1.6061788668582913	1.1898726908050272	-0.7297754	2.2240453920670737	1.8603646411090555	-1.2379893999999998	14.961942326470835	5.101301716030958	23.45890510454774	3.059119477923001	[3.0179412160555157, 3.5874516645806938, 3.385786695591751, 3.484798562682478, 3.701737970428791, 3.370971514758906, 3.0922652660243974, 3.6942404849120174]	[0.20401965263217647, 0.2070150503157483, 0.20484190228386967, 0.20812782761751553, 0.20866310129930596, 0.2101807726781967, 0.2041644250426405, 0.20815667824440354]	[74.16511, 81.115456, 78.98674, 81.0657, 82.3064, 79.6848, 75.19994, 82.057816]	2.93619594409533	0.2028255964780118	72.86777	0.20689617626423207	3.4168991718793187	75.89245733788395	82.33201365187713	83.3185324232082	84.03197952218432	84.4173890784983	84.5645563139932	84.57887372013651	75.96897184300343	82.29187926621161
269	r1_330_JUSTAS	SSMSSSPLGSDPATGTTYYLSVSNNSTTLSTVTPAPVLPISPEELEKIAKELAKKNPKLAKKAKELAEKLKS	80.91852569580078	[70.1959228515625, 76.72017669677734, 76.4827880859375, 75.17491149902344, 78.19623565673828, 79.9650650024414, 76.21702575683594, 75.79396057128906]	79.9650650024414	76.09326076507568	8.55035029164174	66.36205824826611	15.604997000000001	-0.6684596607615492	0.1006888218553164	-1.9598526474044675	0.2060185047234977	-0.3007507782457846	0.4104765783985798	0.122737141405179	0.5083526653263203	-0.0136637153425757	0.6092220584000998	2.026951987424816	1.8008009585076936	42.255231154548824	-0.64352482024323	-0.7442136420985465	-0.871217	-1.856895711451551	-2.0629142161750487	-2.3092346	0.3212547768558699	-0.2879672815442298	22.780983071774244	2.9885248918831677	[1.7114410719351076, 1.5879667534327413, 1.5789475847309828, 1.7234137890262735, 1.503977912989217, 1.542036593764713, 1.5056698075103072, 1.6197612790933644]	[0.45613518470911235, 0.5292541872879487, 0.5123689821435051, 0.46395773821060415, 0.5371327530881377, 0.5436132820945226, 0.5395905271594267, 0.5037883875325696]	[67.21363, 75.33367, 73.491875, 72.14281, 76.58944, 79.11181, 75.40324, 73.317924]	1.5461178242367009	0.544611854302196	77.2754	0.5107301302782283	1.5966518490603385	76.50015094339624	78.44939622641509	78.39950943396228	78.21275471698114	78.18996226415095	78.35528301886794	78.64701886792453	76.22579481132075	78.37491037735849
270	r1_330_TrMRF	GKVLAVPVSYDPETGTVTVLEVKDTGTTLATLKPLPVVDISREELEKLAKGLAEENPELKELAEKLVEELAS	68.41722106933594	[63.76117706298828, 72.82984161376953, 69.46817779541016, 69.80338287353516, 59.90583801269531, 64.61324310302734, 66.85843658447266, 73.41214752197266]	73.41214752197266	67.58153057098389	7.304136790198782	72.96304190245351	29.679378999999997	-0.3010508881236124	0.0492810263774185	-1.2412637958368302	0.1638767222760631	-0.1450076810462769	0.1499381118012829	-2.3972589528061334	24.12999738460539	-0.1971964693859867	0.7086456699055357	1.7257806294941662	1.7085722799102936	39.554387815850646	-0.2741738100152636	-0.3234548363926822	-0.55087495	-1.160749402067883	-1.3246261243439459	-1.248167	0.1601713233925163	-0.5484743465130193	24.91973321419209	3.211241035698293	[1.7533612717491787, 1.6185654353461623, 1.8833090547405105, 1.651688288894135, 1.5856891872309231, 1.9903151156609526, 1.3854883192073828, 1.6850031989611944]	[0.33202482925616744, 0.42627202385785473, 0.3234168284750252, 0.3940874688806581, 0.43649937613203765, 0.30689604457298064, 0.4837904872728697, 0.438898914358302]	[62.255646, 74.44779, 65.96672, 68.27442, 60.372166, 65.05997, 66.31906, 74.74564]	1.831131989574568	0.3321807815318269	67.469925	0.39273574660073696	1.6941774839738049	64.47515711645103	74.34536044362292	77.67319778188539	79.83502772643253	81.01907578558226	81.94157116451018	82.49829944547135	64.95341497227358	72.3506816081331
271	r1_330_TrROS	DNMDMEPEGYDPDNGHYEWEMRTDNQWTEMTMRPKPRIPIPLEELKNIADYLADQNPDNKEKAEKIAEKLAS	64.87311553955078	[67.23031616210938, 70.3308334350586, 71.54511260986328, 68.86955261230469, 68.15006256103516, 68.27826690673828, 63.3583869934082, 67.08935546875]	71.54511260986328	68.10648584365846	15.05417525561354	72.08425221554634	19.612686	-1.3662822819216096	0.3527190678316567	-2.608893999610053	0.1695590841651375	-15.0	20.0	-15.0	20.0	-1.0	9.095110834542266	2.2516325550022542	2.2800399998218883	29.87074167513675	-1.187805328691675	-1.5405243965233315	-0.6057942	-2.5256278810858324	-2.6951869652509703	-1.8833674999999999	-2.9763981879690067	-12.071509022511275	14.853473080787806	2.163003284552077	[1.5290250735678157, 1.415650441548891, 1.4427940103552859, 1.5059227152219217, 1.531942238341304, 1.6114428141870405, 1.4751166221118006, 1.660548880057265]	[0.5505335412449573, 0.5495389194635683, 0.5240473774294739, 0.5479554033736566, 0.5610048071186233, 0.5557964923495194, 0.5494710450141973, 0.5567831019619086]	[65.98906, 67.263374, 68.689674, 65.62331, 67.31106, 67.56468, 61.6474, 66.09017]	1.5815984147713371	0.551265019140923	64.24361	0.5493913359944881	1.5215553494239156	63.966026936026935	68.67717171717172	68.64947811447811	67.09377104377104	65.91636363636364	65.33407407407408	65.13560606060607	64.63450757575758	68.94929503367004
272	r1_330_TrROS_Hall	AELEAEVVSVEEVNGETVVVVRVDGELVVRTFRPPPPRPLSLEELKRLAEELREQNPELAEEAEKLLEALAS	83.82365417480469	[85.0438232421875, 84.36721801757812, 75.43204498291016, 74.11370849609375, 82.29348754882812, 80.71035766601562, 82.7665023803711, 83.9391860961914]	85.0438232421875	81.08329105377197	4.751515279834492	68.44879066103651	25.920958	0.9553525062186388	0.1708626919613077	-0.3768902903576638	0.1666621924410739	2.485274521144215	0.238002899818936	2.1872110649048326	0.2290117654048793	2.3269911651003428	0.5105172766227213	1.615486237028785	1.5241505208847994	53.199004916326466	1.0160004282900794	0.8451377363287716	-0.8991226999999999	-0.3228924623152385	-0.4895546547563124	-2.0227394	2.642865609709415	2.1323483330866937	28.474738969467577	3.581437234568188	[1.7945169925554356, 1.8518906246086673, 1.7666943193559403, 1.8120449511035468, 1.7853291713968795, 1.5972535416879712, 1.715843240477166, 1.8053564478417794]	[0.5757780198340707, 0.5799516442571587, 0.5158803406813605, 0.4872939115446295, 0.5751221173911155, 0.5725240906036843, 0.5776633883856989, 0.5801200616909146]	[84.3299, 84.91981, 76.85291, 73.39331, 81.87114, 80.06098, 82.87079, 84.1856]	1.7965622270792043	0.5708789550390273	83.58329	0.5580416967985791	1.7661161611284233	76.05884547069273	77.55399644760213	78.53969804618116	79.4856838365897	80.44095914742452	81.17081705150976	81.7073534635879	74.41058836589698	77.31359902309056
274	r1_337_JUSTAS	GSSMTVEVSESVVPGTGKKILHVTVTFGGSDPEVARAQALAYVEKETGLPVVSVTVTRAPDSWTVNMTVVGS	82.67129516601562	[84.91813659667969, 57.89099884033203, 83.33930969238281, 82.59102630615234, 85.49539947509766, 85.91909790039062, 83.49510955810547, 86.01151275634766]	86.01151275634766	81.20757389068605	10.81218400572483	60.02838028898267	20.435106	1.071056436166272	0.1222683857537387	0.0977971956540062	0.0464708519578538	2.8566204272909705	0.1704842028153708	2.627537638472716	0.0635283954794165	2.805709188052448	0.1661887992217221	2.180625125969121	2.0401556666455503	39.80459688363319	1.0993071725835375	0.9770387868297988	-1.0547135	0.1255956110250817	0.0791247590672278	-1.8689003	2.8865457305852367	2.7203569313635154	17.320259156404063	2.4198790511420967	[1.6477909774194357, 2.481330896267798, 1.6221833940164812, 1.6211864260230051, 1.6582585606002522, 1.6645897269271561, 1.6272494661766501, 1.6634990267848642]	[0.3663242610103424, 0.26551906651863455, 0.36517017182594297, 0.3611487673109709, 0.36323781175107256, 0.3630784294406747, 0.36358280895932216, 0.3712174590329554]	[85.75532, 56.16855, 84.93209, 82.827095, 86.068016, 84.15608, 84.53536, 86.93596]	1.6558773699215037	0.3550392852074875	82.67825	0.35240984698123945	1.7482610592769554	55.884836223506746	60.07709055876686	66.39427745664739	67.44928709055878	67.71354527938344	67.50685934489402	67.39142581888245	73.01783236994221	82.54517822736031
275	r1_337_TrMRF	SSVPVVEVKKAKIPNTGKEYIFVKVVLGGDNPEEAEKIAKKILEEEFGLKLEEMKVEKLENSYVVYYKIVGS	78.59233856201172	[77.83829498291016, 69.88224029541016, 74.23482513427734, 79.41165161132812, 73.30548858642578, 76.77239227294922, 71.67518615722656, 72.98943328857422]	79.41165161132812	74.51368904113771	7.249561164469306	70.5808030355092	26.961029999999997	0.1413901675795735	0.045602975983021	0.6687034875318847	0.045665095112677	1.5618502119984063	0.0652935080872465	4.213583163432183	0.064020956885769	3.599430799334224	0.3993633574497006	2.066033067739726	1.865912488770831	39.934182063502654	0.1662952623317392	0.1206922863487182	-1.0547571000000002	0.6923455461943792	0.6466804510817021	-2.4659367000000003	3.8005699237006856	3.4012065662509845	18.7766491813818	2.5715384543705486	[2.1354096666056046, 2.143430073500764, 1.9520967015726436, 2.132469712445318, 2.1292896764888596, 2.0581184852066454, 2.1915181498298186, 2.2100171394587758]	[0.2970413410396345, 0.274546444434062, 0.3039063202734559, 0.2957766871709795, 0.29144538389099284, 0.2951472808371445, 0.2690620325671074, 0.29292396026325673]	[76.74863, 69.28256, 73.1589, 78.4445, 76.50857, 73.67826, 72.27225, 78.581635]	2.1650828067127232	0.2806390479759369	72.46216	0.2899811813095792	2.119043700638554	74.03633333333333	78.61754385964912	80.648	80.11215789473681	79.36864912280704	78.53642105263155	77.22149122807018	74.52861622807018	77.38448464912281
276	r1_337_TrROS	PFDIRINVEYERDPDNGKEYIEVSIMVWDGNPEQARDIAKEILEEHFGWKIKDVKVERFPDMYMITFKIRLS	76.66011810302734	[76.10860443115234, 75.471435546875, 76.14679718017578, 77.47209930419922, 77.17964935302734, 73.9300537109375, 74.33194732666016, 75.4368896484375]	77.47209930419922	75.75968456268309	13.893622343830843	75.14762487786938	18.689423	1.1607901112905394	0.1770515217195718	0.4208670637679739	0.1189666079051477	3.460384558180815	0.2482119355200782	4.181495334537142	0.1632330372507269	3.7825635493842102	0.6338809109217727	1.8302392246675507	1.8197568426680104	41.6317624345949	1.2369495127338892	1.0598979910143174	-1.4110975000000001	0.4718911605849483	0.3529245526798006	-2.6988982999999998	4.1192039056009415	3.485322994679168	23.77418453106657	3.091950717395948	[2.297911145512812, 2.1614713568517514, 2.1553712205021687, 2.199482329969291, 2.227252260064739, 2.055583073104571, 2.1285222837114, 2.2000733162414066]	[0.2974888502839062, 0.3006645476033914, 0.3017248988670585, 0.3084322999080795, 0.30782655498299405, 0.30156280974863015, 0.2970993111456529, 0.2946298737123152]	[77.583115, 75.4071, 76.74747, 79.96579, 78.52238, 75.01395, 74.16075, 75.54212]	2.2620510303666608	0.3012866498675992	78.86182	0.30117864328150346	2.1782083732447672	81.9463458401305	83.37905383360523	83.43060358890702	83.92973898858074	86.68779771615009	87.96913539967373	88.38866231647634	82.04882137030995	83.31116231647637
277	r1_337_TrROS_Hall	KMEIKIEVEKVKDEETGEEYIEVKIVVKKENVEEALEKVKKILEEEFNYEIVDVKVEKKDDYVVITVKIRLS	76.24297332763672	[75.62285614013672, 78.19607543945312, 75.37037658691406, 75.73745727539062, 77.27389526367188, 77.35299682617188, 75.62825775146484, 77.01776123046875]	78.19607543945312	76.52495956420898	5.019285375501499	78.11883210284155	21.062561	1.3764891528250836	0.2956049736178969	1.0553475721749042	0.5397396571822142	3.1531050313244533	0.43274943159611606	2.2056360125926053	0.816734124452817	2.886019841322028	1.0582584616210315	1.8436426692489527	1.494605835264385	51.20076327727723	1.5625492422194474	1.2669442686015504	-0.95257044	1.1721676944668507	0.6324280372846371	-0.55462456	3.5463492839966806	2.488090822375648	23.895041446201507	3.1045360052041886	[2.064132667961955, 2.0408331090821736, 2.1300861500904054, 2.1719378406735106, 2.065671359198424, 2.156924146893848, 2.14851290003891, 2.0429107812013907]	[0.3136047478140074, 0.3259184508745604, 0.31305572499706813, 0.31405070935015617, 0.3186577242838196, 0.31101764267122883, 0.31197348044544304, 0.3254243439884055]	[75.24212, 78.72808, 77.922066, 77.45063, 80.42445, 77.18196, 79.11466, 79.2751]	2.0790734187793443	0.3139034195096902	75.50572	0.31671285305308616	2.102626119392577	81.56517470881863	84.72760399334442	84.85158069883526	85.03364392678868	85.14026622296173	85.20400998336106	85.24189683860234	81.65654326123129	84.71627287853579
279	r1_338_JUSTAS	SIERPGGEPVTLTVTVERPPGVRTTRTFTTPASELEARRGRDVTDEEIIAAVKEELAAAGDRALAVTVDRTS	69.64744567871094	[64.06875610351562, 61.01460647583008, 76.13333892822266, 69.73067474365234, 72.3876724243164, 62.66914749145508, 67.06312561035156, 71.07808685302734]	76.13333892822266	68.01817607879639	8.134516500284597	67.42044388753591	27.086008000000003	-1.3524870118069132	0.2139196108673353	-1.9129124360478884	0.2681192323633845	-0.8074990563731225	1.3626344570631177	-0.7953423533700006	24.892298225352963	-1.0	8.893340527655745	2.0344990257421007	1.902748152141977	35.747335243619304	-1.2047591935092183	-1.4186788043765537	-1.4488697	-1.7485822980952437	-2.0167015304586284	-2.0111237	-0.6251152870819636	-9.518455814737708	20.99742816830985	2.8027965721023977	[2.4008864860706796, 2.617874265880657, 2.2695587172581813, 2.5826364427600246, 2.2449838132468414, 2.375333493342854, 2.398944554152383, 2.359370368154481]	[0.2682517947809124, 0.25115686340320686, 0.30256530856532776, 0.26291866842404404, 0.2938595638989573, 0.2675795107702069, 0.2685805531341652, 0.2706445167790196]	[64.99066, 60.664963, 75.3496, 69.89464, 72.599, 63.487194, 65.03634, 67.99095]	2.204650502392888	0.3067137168982428	77.17178	0.27319459746948	2.4061985176082628	63.330426716141005	74.22660482374769	75.34343228200372	75.36790352504639	76.0355844155844	76.39627087198515	76.54450834879405	63.56750463821892	74.1181771799629
280	r1_338_TrMRF	MLTLPDGRPAFVRARVVLPPGVRVTVVGDIPAEELERRLGRRVTPEDIVRAVVEAARRRGLTVEAVELDLRS	66.386474609375	[63.06326675415039, 71.25083923339844, 75.52642059326172, 70.51428985595703, 72.17784118652344, 72.63872528076172, 66.42919158935547, 73.1873550415039]	75.52642059326172	70.59849119186401	5.575929389696606	56.237390923005115	22.451147	-0.9343958419093812	0.0174144806964523	-1.3348879901284143	0.0399911473605243	1.1120737501694633	0.0266827050579592	1.0199776189816323	0.0625826161882188	1.0882081185857384	0.0674244526316365	1.7166304009377584	1.4874637479005968	47.46232726108894	-0.9253440217423984	-0.9427585024388508	-1.8265200000000001	-1.3124132823896353	-1.3524044297501596	-2.1674938	1.1285235846224844	1.0610991319908478	27.30481520295143	3.4596086466146736	[2.2628491596556, 2.1147532834763996, 2.0411917947505485, 2.1342622312890156, 2.053238162430836, 2.008726444051541, 2.2882004972110184, 2.2678481122537786]	[0.2663798872154473, 0.29734843091709307, 0.30202234953724444, 0.29592595015453105, 0.2994113664301108, 0.3052587534349329, 0.26412554523881326, 0.26209748088144746]	[65.22751, 74.40253, 76.22976, 72.43781, 72.93747, 74.91398, 64.92978, 63.90751]	2.3750776388085035	0.2585583841695769	66.36544	0.28657122047620254	2.1463837106398422	58.90812164579607	66.99073345259391	69.85085867620751	72.15445438282647	77.1344007155635	83.11304114490163	84.15939177101968	59.455375670840795	68.13456842576028
281	r1_338_TrROS	WIRIPNGQPFRIKAKMKNPDGDDRKHTGKIPMEELGQKNGRPITPEDILDEIKEEARDHGAPVEDVEIEYYS	60.77642822265625	[60.10551071166992, 59.72288131713867, 59.01223373413086, 62.9384765625, 66.00865173339844, 57.87894821166992, 61.48872375488281, 67.26688385009766]	67.26688385009766	61.802788734436035	13.866463255002287	57.0284146071032	26.664123999999997	-1.987079807934224	0.1603859038826973	-3.000139769629648	0.2163537524453085	-15.0	20.0	-15.0	20.0	-1.0	7.2994630035324475	1.9815100542430528	2.009015038741809	30.762730762404555	-1.9140784131847253	-2.0744643170674233	-1.1627264	-2.8650326322341195	-3.0813863846794285	-2.4534664	-3.1367775129591102	-10.43624051649156	20.056836411939003	2.704849193991933	[2.4271056940595237, 2.3970131399350594, 2.468829111595325, 2.4513249637883225, 2.4968645475030717, 2.5060403820229715, 2.5615172159106976, 2.5562873952402283]	[0.28107329054236224, 0.26057986024577723, 0.2597956172815036, 0.26835294979899954, 0.265075877973221, 0.25912242467626084, 0.25672502264252633, 0.26919492261193817]	[70.69895, 60.44759, 61.523113, 64.3968, 65.7753, 62.35742, 63.266018, 68.83616]	2.6245052001938265	0.2496191234870537	60.724045	0.2649899957215736	2.4831228062569	52.94054794520548	55.71174657534247	58.61166095890411	64.41335616438356	61.852106164383564	64.21025684931507	61.55633561643836	53.92445633561643	55.8315154109589
282	r1_338_TrROS_Hall	KIKIEPGETVRIKVKVKLPDGEEKEIEIELSLEELEKKLGRPLTPEEILNLIKEEAEKKGFEVEEVEIEKES	75.05036163330078	[70.10145568847656, 71.94229125976562, 70.39295196533203, 75.54460906982422, 67.77438354492188, 77.31366729736328, 79.1209487915039, 69.8440933227539]	79.1209487915039	72.75430011749269	4.308555772244426	79.0760255348462	29.313684000000002	-0.2737576794425441	0.1190952932021269	0.6687005467704464	0.1531347391784828	0.3912472952137284	0.2374957234107719	1.3775616283670065	0.2355709450553826	0.9606445793211073	0.7132645044579582	1.6554388912290312	1.50701154667223	48.27720151059764	-0.2006611879242128	-0.3197564811263398	-0.74503064	0.7146217322272996	0.5614869930488168	-0.38248062	1.3259623303852324	0.6126978259272742	23.11194508895278	3.0229892188531	[2.2382915378878296, 2.276374823923173, 2.233190278633485, 2.249782926096014, 2.342497647419531, 2.205042419459733, 2.253095611385807, 2.486857203927441]	[0.290317377645542, 0.2895654221499995, 0.2906011379277695, 0.30253275477182295, 0.2744038941551089, 0.308919113253658, 0.30208175750185434, 0.2745338152011934]	[72.892815, 73.16295, 72.464165, 77.998985, 67.11916, 78.605194, 77.94424, 70.722595]	2.2670125651752038	0.2983431822864191	75.80335	0.2916194090758686	2.285641556091627	78.39131849315069	81.82354452054793	82.1397602739726	82.3639212328767	82.44715753424656	82.45931506849314	82.45813356164383	78.23097388698629	81.67866866438357
284	r1_340_JUSTAS	MVITPEEVAEMLGVSPEELAALPLEELAQRILEVLPAGVATSVTVERDPARGTTTITVTLSDGKNIDVTLES	82.3115005493164	[81.97122955322266, 84.80287170410156, 82.68785095214844, 79.12115478515625, 80.30931854248047, 83.57907104492188, 80.5221176147461, 82.07791900634766]	84.80287170410156	81.88394165039062	5.774301938800602	79.20907758471856	29.423794	2.200713352247168	0.2355111760649499	1.9057274459154123	0.1153059448367064	4.410234174328928	0.66644495469086	4.6074371620227135	0.94597241416362	6.0	7.308214724042497	1.383098863890106	1.3826697151418694	59.22162086408965	2.3232692496527703	2.0877580735878203	-0.7992518	1.9665873269158296	1.8512813820791232	-0.83535194	12.724445388337081	5.4162306642945826	29.48840437456965	3.6869940481789225	[2.323039020751158, 2.335482883131978, 2.262763804919942, 2.2531978328461015, 2.2629416036957846, 2.257432370495096, 2.311880232070289, 2.346684367353307]	[0.26343036374513945, 0.2627723612758241, 0.25669927918118207, 0.25613042277464265, 0.2546093354926358, 0.26560418100252303, 0.25555623011937834, 0.25614811700483575]	[83.00989, 83.95476, 79.12196, 78.68589, 78.638084, 83.458725, 79.534515, 80.978775]	2.308310468613928	0.2572423196052302	80.30608000000001	0.25886878632452015	2.294177764407957	81.03841209829868	82.00714555765596	81.40156899810964	81.17931947069944	80.83304347826088	80.44092627599242	80.16113421550094	80.93747164461249	81.8867202268431
285	r1_340_TrMRF	KTISSDELLELLGVSKSELKKLPLEAIVDEVKKALPPGVAVSAKAEPIPENPSYTIVVELKNGEPVTITLDS	76.42615509033203	[73.1092300415039, 76.04045104980469, 78.21797943115234, 73.08869171142578, 74.5523681640625, 75.89488983154297, 72.8179702758789, 68.47164916992188]	78.21797943115234	74.02415370941162	9.086432264613276	72.46409238070773	29.062029	0.1406940249234543	0.052788840582705	0.2819347499759568	0.0328422697850102	1.063072415002589	0.0823803224161032	1.0030206812516127	0.0526398788402511	0.9642029145163687	0.2459830170519895	1.9033909353876093	1.8714588244745136	39.554251870968535	0.159266950912897	0.10647811033019199	-0.718117	0.2990122180466301	0.2661699482616199	-0.532917	1.0723503076346124	0.8263672905826228	19.42077578045428	2.6386137940415937	[2.7411108322409, 2.70244963615084, 2.732365066114244, 2.600187812585976, 2.557640956447913, 2.88046492372436, 2.8425242554922723, 2.203009328495549]	[0.20974865607083829, 0.21856189946630525, 0.22709561727896244, 0.21438118836801057, 0.22026534326395775, 0.21717114912166322, 0.20941650565047235, 0.23391361954739243]	[73.34835, 75.38487, 78.774284, 72.76977, 75.175316, 77.264275, 75.4923, 70.07765]	2.749496991109744	0.2217873502321648	78.35236	0.21881924734595026	2.657469101406507	74.52331471135942	72.4121601489758	71.83322160148977	71.39508379888271	71.54182495344506	71.12342644320297	72.91990689013036	74.69323789571695	72.71623603351956
286	r1_340_TrROS	RTISIDEIREKLGMDPDDLKNMPMEEIADEIRDELPPGRAKGVKISPNEDDGMWTITVKYKNGRPVEITIDS	70.09836578369139	[66.76065063476562, 69.90055847167969, 68.13544464111328, 65.39004516601562, 50.66266632080078, 71.30047607421875, 65.00401306152344, 64.15232849121094]	71.30047607421875	65.16327285766603	10.401940530729185	65.59749444892958	28.410643	-1.4289072925936033	0.3159482801764273	-1.3870553041187397	0.1859432537639143	-15.0	20.0	0.6711863975453756	0.32781357001078604	0.1558354503053952	0.7335661997861209	1.899397327534095	1.9429663375334727	33.53803491026431	-1.334132133503945	-1.6500804136803724	-1.1891325000000001	-1.2940539190794007	-1.479997172843315	-2.0082073	0.545107548283543	-0.1884586515025778	17.43886252772063	2.43222966890675	[2.3151198061052196, 2.366153075480278, 2.3648442447035913, 2.34039031689142, 2.4547293341509104, 2.252027429532972, 2.407065162150226, 2.395609854430813]	[0.2347634062837681, 0.22889977046173546, 0.22529652369587264, 0.22466063271051379, 0.20442016176326203, 0.23274183539639276, 0.2194579576502151, 0.21520336124955683]	[70.932526, 67.40382, 67.64496, 66.238075, 62.43284, 68.8186, 64.62902, 65.11635]	2.383338260030772	0.2236190368847313	67.55114	0.22318045615141457	2.361992402930679	63.513736842105274	69.16773684210527	69.89405263157894	70.26538596491228	70.3638245614035	70.41991228070177	70.49370175438595	64.48063157894737	69.46979605263158
287	r1_340_TrROS_Hall	KTYTIDEIAEKLGMSKEELKNMSAEEIKEALKKLLPPEEIEKVEISYNEKDKKVTITVTLKNGEKVEITIDS	79.47098541259766	[74.33206939697266, 78.6430435180664, 76.17140197753906, 74.80322265625, 76.08536529541016, 78.15079498291016, 73.51654815673828, 78.58021545410156]	78.6430435180664	76.28533267974855	3.7411851875160314	78.50315323396188	29.052690000000002	2.1164727574004187	0.5243853118736677	1.6933364478502244	0.1826017026694648	4.0401661839575045	1.418307027083083	5.064799505597611	0.451448294457875	5.388227146445977	3.3368034259815333	1.6953080221054413	1.4620249957995235	52.177858038624784	2.3903759716723147	1.8659906597986469	-0.6777055000000001	1.7451989463863984	1.5625972437169335	-1.8037720000000002	8.001928233004168	4.665124807022635	28.181360479444265	3.5508866224698394	[2.2843571647772487, 2.19226290012142, 2.2776151720809215, 2.3086673104139126, 2.1739930852772513, 2.1958502121216736, 2.1995429661968684, 2.3235553404713847]	[0.2387934517399446, 0.25252206678247324, 0.23982126785768684, 0.2366929708220116, 0.2511463121903401, 0.2544777951776834, 0.24579119747396794, 0.23869968852200038]	[74.82388, 77.807175, 75.58287, 75.65028, 77.276215, 77.15333, 75.40019, 78.465515]	2.4074678304060813	0.2400522559122287	79.56125	0.2447430938207635	2.244480518932585	79.38750871080141	82.27491289198606	82.7893379790941	83.38001742160279	84.06588850174217	84.67484320557492	85.05625435540071	79.5881119337979	82.21876742160279
289	r1_346_JUSTAS	MKLLKITITITVTRQFPTVPVTSTTTITLEYTTPPDDPAAIEEAKKTAEEIAKKLGATDVTVTTEEVVLESS	75.982421875	[68.64962005615234, 77.0630874633789, 74.58792877197266, 67.98762512207031, 74.07254791259766, 70.920166015625, 77.1855239868164, 73.9406509399414]	77.1855239868164	73.05089378356935	6.1451284269355035	64.39326884624388	15.384401	1.3214303328334451	0.1471521748211026	0.9210779230698228	0.0780374018485529	3.3420539112529086	0.2112414866955929	4.077617448598007	0.1138041513432579	3.8394989030092717	0.2161355957723527	2.0646343575056525	1.823046561230191	40.07077786004249	1.3956490375417443	1.2484968627206416	-1.1527181	0.9595656939201724	0.8815282920716196	-2.0947819	3.961743152105583	3.7456075563332303	20.77983443811536	2.780137713759796	[1.8345568006731017, 1.9546689485785207, 1.932443874832594, 1.797455665895357, 1.8996061011557615, 1.888874197367993, 2.104474998023401, 1.7834816253981585]	[0.3962700879975252, 0.3978463657433347, 0.3923304681847663, 0.3956922508051759, 0.3974374263832239, 0.39587400865132144, 0.39030072609524313, 0.40493059769740614]	[69.26073, 75.56795, 74.99624, 69.25741, 72.08805, 71.16875, 78.28982, 74.41988]	2.037857607156666	0.4018029496680559	79.07616999999999	0.39633524144474963	1.899445276490611	67.22529411764705	79.14873161764707	83.33735294117648	84.17704044117647	84.62426470588238	85.01352941176471	85.36229779411764	67.34642003676471	78.7865625
290	r1_346_TrMRF	GEVLVAKIELKVKKKLPEKPEEVEEKLELEFVAPIDNPEALEKAEEIAKKLAEEIGATEVKIKVEPYILPES	75.25997161865234	[76.11893463134766, 79.28421783447266, 82.68460845947266, 80.06449127197266, 79.0639419555664, 80.90621185302734, 74.46913146972656, 79.60765075683594]	82.68460845947266	79.02489852905273	7.379364366644187	78.16172115459703	29.217315999999997	-0.7566307176002617	0.0690863743939466	-1.3556299749823393	0.2790497770605766	-15.0	20.0	-0.4771650572355444	2.7384832479315544	-1.0	6.397414013263448	2.111851300904356	1.9478557784199653	40.57020001406626	-0.7249657664252244	-0.794052140819171	-0.60869503	-1.2311254849813142	-1.510175262041891	-1.5137062	-1.4230939553283657	-7.820507968591813	17.313757325755432	2.4192019909184257	[2.0357987980801333, 1.810104633770896, 1.3771611748597528, 2.0701793081302395, 2.101469854972699, 2.4195672479720827, 1.950665518886501, 2.1342626150686606]	[0.38796288640579707, 0.4023720263440452, 0.45988959383171435, 0.3923288529517158, 0.3932462239804946, 0.3874205306034606, 0.39219080558271346, 0.3916633796196713]	[78.28453, 76.78941, 82.58131, 79.66382, 79.87402, 82.25482, 76.36153, 80.06128]	1.8634908501261842	0.4002102630635256	76.15505999999999	0.4008842874149515	1.9874011439676207	69.55410211267606	79.85482394366197	81.31223591549295	81.30774647887323	81.39100352112675	81.48517605633803	81.57521126760564	69.27284771126762	76.55959947183099
291	r1_346_TrROS	GRMYIVKIEIKVKRRDPEEGETRERKLEVHVIFPPNDPDALEKADEIARNLAEEDGITDVKVKIYPIRLPDS	67.28636169433594	[67.06273651123047, 67.62506866455078, 70.8677978515625, 68.7599868774414, 71.5258560180664, 66.0430679321289, 65.6558609008789, 71.13003540039062]	71.5258560180664	68.58380126953125	12.810550982547019	67.07359954566066	17.845554	-0.1953107451277189	0.0711574859626005	-0.4770123839332905	0.1056535003042734	1.4848410899634157	0.1023752014830861	1.8918851044038931	0.1469374997143626	1.740380626870839	0.4441741127417558	2.083535165174191	2.0951785946104633	32.734107462701715	-0.1472617319242954	-0.2184192178868959	-1.3386579	-0.4177966457893476	-0.5234501460936211	-1.9085578999999997	2.0055908701336365	1.5614167573918807	15.63631392433308	2.244523463294546	[1.7250068604274238, 1.6057813760249828, 2.017855596308522, 1.6762772405854693, 1.5614701750656528, 1.6792464026434912, 1.8034588449469635, 1.7337864499532063]	[0.39652944969800524, 0.41506985978334004, 0.38486828973817866, 0.4061914257774919, 0.4252692538419367, 0.4048734678989927, 0.38776863333753253, 0.40326628762535266]	[67.203, 68.20658, 71.564995, 68.95499, 72.09911, 66.59789, 65.84928, 69.0234]	1.7471041040875857	0.3938848053421396	68.18122	0.40297958346260376	1.725360368244464	73.27879045996592	76.39277683134583	73.0512265758092	75.36347529812606	73.91056218057922	74.74695059625212	72.99943781942079	73.36890332197616	75.78516822827939
292	r1_346_TrROS_Hall	MRLYLVKVEIRREEVDPETGEVREEKLELTVLVREEDEEALEKAEELARKLAEEEGIKEVKVEVVELPAEES	72.40326690673828	[70.4378433227539, 73.3663330078125, 73.4905776977539, 75.34317016601562, 73.10106658935547, 74.9172134399414, 68.27423095703125, 73.7468490600586]	75.34317016601562	72.83466053009033	4.782368484447213	69.6925348216635	26.785534000000002	0.6971759416367318	0.1303684683252924	-0.2336090382352739	0.1158300489570316	2.3014972518699333	0.1802472805069284	2.6215295643275573	0.1572718952737282	2.4707033531660074	0.4912057977550534	1.826732562799044	1.5456463546420292	47.122461299990455	0.7751444996484305	0.644776031323138	-1.027519	-0.1581616789193997	-0.2739917278764314	-2.1987553	2.7205453420209493	2.229339544265896	27.685829650610685	3.499285122532795	[1.6313272126222145, 1.5946337704432636, 1.816865298572401, 1.532598575296759, 1.5572686905873616, 1.5647157857072491, 1.6328600060197025, 1.5764193820311487]	[0.42357506131743927, 0.43433876506414487, 0.4062430802447684, 0.4420931790939329, 0.4329920571129984, 0.44273301009205174, 0.41773246734628666, 0.4349562309122706]	[72.18033, 74.33032, 72.9238, 76.34739, 73.81993, 76.1455, 70.73858, 74.66484]	1.578098560413176	0.4311450159774796	73.34432	0.4293329813979866	1.6133360901600127	78.71867346938775	82.91479591836735	83.25431972789116	83.60744897959185	83.60850340136055	83.70117346938773	83.71540816326531	78.73651998299319	82.70307397959185
294	r1_34_JUSTAS	GMTVTHTAEAGGRPLTITVTRSPDGWEVTVTDPDGTPIFSKTIPSDKNATLTLTDSAGNPLVTVNITLPPES	74.33574676513672	[69.83390045166016, 70.5733642578125, 79.0604248046875, 70.05500030517578, 71.94635009765625, 73.49839782714844, 73.65589141845703, 71.65824890136719]	79.0604248046875	72.53519725799559	8.035766252682459	78.17404633884041	27.79748	1.9954084526039189	0.1137448946435646	1.1390078322213406	0.0592032846789374	4.149965335805805	0.2228110986618565	3.7971241111643774	0.091827808432837	3.910591594458455	0.1022237991555545	1.6408588620810378	1.5745447431400117	46.067409372783786	2.056500530251602	1.9427556356080369	-0.9495294	1.1682135687219977	1.1090102840430602	-1.640585	3.9751373098691913	3.8729135107136368	30.81321383081377	3.8249514689793447	[2.1506983467269585, 2.204812763117151, 2.0159224766498722, 2.2893200125891937, 2.1591362715669384, 2.068945584137815, 2.099556986707658, 2.127199777280468]	[0.27378241834331424, 0.279078708597486, 0.30428691093240967, 0.2756886444556485, 0.2831220331217316, 0.2875152013845423, 0.28644901934319256, 0.2828908595048312]	[69.347336, 71.333984, 79.760506, 70.99033, 73.18386, 74.04621, 74.71727, 72.97072]	2.7573827177106778	0.2889630472891932	76.27125500000001	0.2841017244603945	2.139449027347007	80.64585086042065	81.04630975143405	82.21357552581263	83.15774378585084	83.88261950286805	84.30302103250477	84.8899617590822	80.83703393881453	81.32032982791588
295	r1_350_JUSTAS	SYSTSTVTVPVAADEIDKAKEIAKELAEKLPPNSRVTFNMPAPDGSTFTVEVTVNPDGTITVTVSDSLPAVS	73.59516906738281	[68.80786895751953, 74.1534423828125, 70.94720458984375, 69.92298889160156, 66.77259826660156, 64.81253051757812, 72.99504852294922, 66.31763458251953]	74.1534423828125	69.34116458892822	6.928821130753282	67.78486640668041	28.516052000000002	0.4011456651369484	0.0562757720307887	-1.4757147051860744	0.1658063348896608	1.5521020680178372	0.0811250741333602	0.9858421154513721	0.26027247306150497	1.3381957952427648	0.1751126111297716	2.0897934294860843	1.9656102400736768	35.277168980524394	0.416820993947118	0.3605452219163292	-0.7867055000000001	-1.3732916582548502	-1.539097993144511	-2.2866611	1.411676373865939	1.2365637627361674	17.602604849264022	2.449280776331694	[2.667976173702056, 2.2545650653697322, 2.51575862512643, 2.7146133256267935, 2.8143468727802254, 2.963072147750441, 2.0603881633783523, 2.9272029448037076]	[0.24998682753546766, 0.28644657647593585, 0.2631133708154896, 0.24998142902364495, 0.2419715088226575, 0.22871837604978615, 0.2981534859682993, 0.23339659011473202]	[65.80603, 74.3033, 68.652794, 68.3426, 65.8957, 64.82473, 74.12747, 65.64144]	2.115485452202017	0.2910716844029287	72.798775	0.25647102060075166	2.6147404148172173	68.71199619771863	71.56509505703421	72.19140684410645	72.56895437262358	72.92292775665399	73.39140684410647	73.8946958174905	68.87570104562738	71.63535171102662
296	r1_350_TrMRF	AATTATVTLPFAPDDLDAAVEAARELASTLPPDSRITVAVPAPDGSTGTVTATVHPDGTIDVTVSPAAAPAS	77.55370330810547	[83.26569366455078, 75.1624526977539, 79.56626892089844, 80.31290435791016, 78.15676879882812, 79.15567779541016, 77.36561584472656, 74.09184265136719]	83.26569366455078	78.38465309143065	5.812749150770816	71.91797440502957	26.035515	-0.2091131083693271	0.0218121080555681	0.7494580266849484	0.052208333387810994	0.7309351325201869	0.0374362830493015	1.4680510211073992	0.0797496005056075	1.186994527911873	0.2039934622904036	1.4528677103967134	1.3152454321164646	59.5969780068316	-0.1969861901737008	-0.2187982982292689	-0.8641894	0.7775934834858892	0.7253851500980781	-0.3598423	1.2907096857601448	1.0867162234697412	30.243938843719658	3.765670710848021	[2.2490984246220234, 2.2445863730777904, 2.3572229347119773, 2.2963191432258085, 2.2733507149123198, 2.2188626535748255, 2.173834569267741, 2.254277130413308]	[0.3204464320423488, 0.2998127050315774, 0.309977885161108, 0.3144216248847989, 0.31073168912707094, 0.31106464389156296, 0.3082829190668875, 0.2989917148272892]	[83.75091, 75.41011, 80.807655, 82.18937, 79.39477, 80.34592, 77.446976, 74.8391]	2.2492189287577395	0.3069292897037743	78.11536	0.3092162017540805	2.258443992975724	70.95932653061223	77.82524489795918	77.81016326530613	78.25002040816327	77.92863265306124	77.66083673469387	77.75175510204082	71.7826862244898	78.15965816326529
297	r1_350_TrROS	DWKTRTVMFPVPPGDLEEAKDRAKELAKELPPGNKIEIEMPNPDGHYFMVTVTVDPNGEIDIDVSPGMRPIS	71.35565948486328	[71.40637969970703, 71.03763580322266, 73.5875473022461, 73.64915466308594, 75.35084533691406, 71.65415954589844, 73.44266510009766, 67.59012603759766]	75.35084533691406	72.21481418609619	12.691187561347787	73.18613107433386	26.9235	-0.8135989729834767	0.1514418508717053	-1.3602542656514045	0.2453569721146693	-0.417595956929806	0.5803543168196165	-15.0	24.446697575811385	-0.5471899193363143	0.7618328729174765	1.7739165420742955	1.80312700634723	40.04976573025146	-0.7136210585855324	-0.8650629094572377	-0.9857695	-1.2076960210141523	-1.4530529931288216	-1.3491364	-0.2045590621056361	-0.9663919350231126	22.430535351391878	2.9520314449187994	[2.2386055604384056, 2.2297991971136697, 2.228454384076085, 2.26229258987482, 2.308515980078699, 2.2084556520987935, 2.210720101339916, 2.2290552447484226]	[0.2791941083761802, 0.2792195532262486, 0.28006547145152577, 0.2840908537760758, 0.2864226750120702, 0.28147715698459264, 0.2850659099676394, 0.27348687441841785]	[71.56698, 70.940254, 72.428375, 74.68745, 76.544846, 72.65566, 72.87997, 67.825676]	2.211235619818985	0.277935908850255	69.93988	0.2811278254015938	2.2394873387211014	75.32590747330961	75.3735231316726	75.60430604982206	75.04562277580071	74.93930604982206	75.0711921708185	74.94311387900356	75.40060053380783	75.07465080071174
298	r1_350_TrROS_Hall	EKKTLTVLIEVPPEKLEEALARALELAKALPPGQKLEIEIVNEDGTVVRVTVTVDENGEIHIDVEVLPRPPS	72.5389175415039	[72.11991119384766, 69.59244537353516, 73.78531646728516, 73.85232543945312, 74.5390625, 77.49510192871094, 71.63221740722656, 78.05876922607422]	78.05876922607422	73.88439369201659	5.945490696975647	82.31164614454295	29.197496	0.2164638463748373	0.1048630277552997	0.8104166578896335	0.2165612992993301	1.7614528443136157	0.1474059882609588	2.3648257399102652	0.3168698674716932	2.23066510665843	0.3195545841004681	1.7470353765131714	1.7095361908666575	43.21897020183033	0.2790444619186384	0.1741814341633387	-1.1206732	0.9694173008497146	0.7528560015503845	-0.9391117	2.3793559596943314	2.0598013755938642	22.825286658015102	2.9931383919311862	[2.605591263504748, 2.6866970563642973, 2.5775002550127324, 2.6790371270006643, 2.690827297955743, 2.6504911496123578, 2.653842611341603, 2.5986835184906045]	[0.2790630167340755, 0.2681581342993113, 0.2875200426348017, 0.2779464772050102, 0.2805627447761666, 0.284351515790676, 0.2801604107263931, 0.29156064274678634]	[71.76187, 70.39726, 77.77025, 73.02836, 74.943405, 76.44227, 72.95012, 78.633896]	2.6057254344778515	0.2805850604315852	73.60658000000001	0.2811653731141526	2.642833784910344	77.16182310469313	82.22965703971119	83.39	83.76895306859204	84.08976534296028	84.27030685920576	84.39249097472923	76.80752481949459	81.89782942238267
300	r1_351_JUSTAS	MKKKVTISIKRKSEVKYTKFPNGEVVPVEDLGGLTVTIEVPESELEELLKKLDIPEDEIEEITVTITPEASS	70.51778411865234	[60.95392608642578, 68.15187072753906, 69.5379409790039, 62.49466323852539, 66.84476470947266, 66.71292114257812, 64.79734802246094, 60.65822982788086]	69.53794097900389	65.01895809173584	7.162161849027276	66.65261341822686	15.233995000000002	-0.0073681824239193	0.2260831763541737	-1.2980733560503137	0.3403824620867106	1.0812208495718	0.3509527665875952	-0.1753219105693232	1.6039073039028218	0.6480369832408959	0.837155610542782	1.8958506256356555	1.6426479883621967	39.581796314475774	0.1032840642205987	-0.1227991121335749	-0.8783890999999999	-1.1617376909001451	-1.5021201529868562	-1.5383129	0.9285874138328316	0.0914318032900494	22.044870503479615	2.9118707052285773	[1.6672180366477, 1.5372467714305287, 1.5814130261478168, 1.6685990400338664, 1.6526877492947547, 1.7315330650691587, 1.609204747540998, 1.6798368312054868]	[0.41070101138011705, 0.4386806539698806, 0.4520352235101944, 0.3959890334869079, 0.4221500304483456, 0.4182520889486401, 0.42032885567996087, 0.40766559797063695]	[62.94783, 68.13092, 71.509445, 63.321804, 66.96924, 67.646484, 64.88159, 61.644585]	1.5050636358181957	0.4461805372004243	71.12794	0.42072531192433543	1.6409674084212886	54.48298401420959	64.38827708703374	69.11611012433393	71.40728241563056	72.12943161634102	72.54021314387211	73.03536412078155	55.13447158081705	64.15031305506216
301	r1_351_TrMRF	MKYKVKIKIETKAEITYEKTPDGTIRPRLDKGSAEFEIEAEPEELEELLKELNIPEDVIDKIEIEVFPKESS	73.26669311523438	[66.20635223388672, 71.71976470947266, 74.93990325927734, 76.42766571044922, 76.71739196777344, 75.42616271972656, 74.19813537597656, 74.37245178222656]	76.71739196777344	73.75097846984862	7.24055559239044	64.64109502247868	17.415232	-0.6993719874132205	0.1144898116601881	-1.1281113575889077	0.2696680793513011	-2.088157553952961	23.71915009705476	1.0998889387337527	0.4126768875148986	0.6164403106162446	0.6789064245281912	2.0205295291039405	1.8264345064729264	40.379755314780496	-0.6658220012279488	-0.7803118128881369	-0.71106887	-0.9711174198284658	-1.2407854991797669	-2.0121498	0.9395417814329776	0.2606353569047863	21.18933608755469	2.8227806697742643	[1.7451745272490466, 1.7707315115931395, 1.5396735274179616, 1.6327658759906496, 1.8867167756108056, 1.9136456870109222, 1.7438825136624287, 1.6831510419854194]	[0.3548997514286723, 0.35056696901683715, 0.42332349603873853, 0.4134661892412136, 0.34705280320339293, 0.34640082473203326, 0.37086783449627586, 0.36977566736785006]	[67.30828, 72.17173, 74.76067, 76.821266, 77.27766, 75.924866, 74.12873, 75.23175]	1.5175316699528598	0.4203865134108959	72.94025400000001	0.3720441919406267	1.7394676825650468	66.86429301533221	70.72499148211243	71.4335434412266	71.96241908006814	72.08132879045996	72.08352640545145	71.9656388415673	67.16564522998297	70.98079003407156
302	r1_351_TrROS	PGYIIKIKIKYRYKYEREKDPDGETRPRMKPVQREIVINFPPDNLDDLLDELNIPPDYIDRVEIEVMPPGES	59.75313949584961	[69.30410766601562, 68.10161590576172, 70.96598815917969, 62.07598114013672, 67.40447998046875, 68.24302673339844, 62.19251251220703, 67.52855682373047]	70.96598815917969	66.97703361511229	13.039922006825233	50.389016633044726	23.470709	-0.6155712563883463	0.1139262826098729	-0.3290357521026767	0.1552907011474223	0.7597231162233531	0.1932709496586137	2.794217610033399	0.2101431227464996	2.1671810618404965	0.5654949998549945	2.0020813925764607	1.900669504627176	35.23865324931918	-0.5559860835422046	-0.6699123661520775	-1.2879317	-0.2905960009455035	-0.4458867020929258	-2.4227734	2.46916962638921	1.9036746265342157	19.18111296882853	2.6136567987560966	[1.850293922787318, 1.5608854638039296, 1.8609669362410188, 1.8408111129064215, 1.661055943601915, 1.8302888432784625, 1.6911222415914462, 1.8486976560427932]	[0.42556738345018724, 0.44396065201722124, 0.43219560839915316, 0.41189115041780466, 0.43487451633647434, 0.41959906425391647, 0.4317863135060341, 0.4263544166859808]	[70.2808, 68.395485, 72.44518, 63.150692, 67.378555, 68.49628, 66.523766, 69.36708]	1.7327103019374115	0.4229649828022713	59.96102	0.4282786381333465	1.768015265031663	71.79344941956884	71.22268656716417	71.11726368159205	70.93681592039802	70.80409618573798	70.82358208955223	70.85044776119403	71.51713515754561	71.11308043117745
303	r1_351_TrROS_Hall	EKYIVKIKITVRRKVETETLPDGSKKTRYETKTLEIEIEVSLEELKKLLEELNLPEDEITSVEIEVYPEEES	76.39015197753906	[78.5293960571289, 77.04776000976562, 80.97314453125, 80.0495834350586, 79.15534210205078, 79.97611236572266, 79.56932067871094, 79.59171295166016]	80.97314453125	79.36154651641846	6.7752729419944036	63.0475597677015	15.649795999999998	1.2694026687806388	0.3296632276228322	1.7291496367621515	0.2071003984575841	3.2970336374387554	0.4719646887883932	4.583334412988125	0.6399155334972653	4.308636524822213	1.4737750212423988	2.04013565767792	1.798890874960402	44.11693206135442	1.4600572022656737	1.1303939746428413	-1.1746075	1.842896260251316	1.6357958617937312	-1.3696575	5.299549292472329	3.82577427122993	20.52967675030232	2.7540878473118875	[1.7629723614919688, 1.7665305539581162, 1.852963461012006, 1.8302894520991702, 1.7876979543600047, 1.8096517792832059, 1.832655347071621, 1.8514149004819054]	[0.47266621236040984, 0.47313797314632866, 0.47863281512915484, 0.47544498524264517, 0.4769197163869939, 0.4765565374852912, 0.47551868501268507, 0.47432967242163876]	[79.18989, 78.574394, 81.70622, 80.967155, 80.141594, 80.76998, 80.75166, 80.46311]	1.790482917933836	0.4705367076556158	78.35386	0.4754008246481434	1.8117719762197497	76.31352348993289	80.32506711409395	81.67305369127517	82.28897651006709	82.6776510067114	82.84307046979866	82.8476510067114	76.36253145973156	80.13950922818792
305	r1_354_JUSTAS	SEVVDTFSPPVTGSGEPRDFEIRLIKDENGNPVSVTMFDPVTGVEYPPDVSLEDLGVPPPVVEAFEAARRSS	69.30294036865234	[69.90641784667969, 67.41493225097656, 75.28652954101562, 74.3813247680664, 73.3687973022461, 73.7939224243164, 73.77810668945312, 73.78494262695312]	75.28652954101562	72.71437168121338	8.495113206091856	58.504394310625884	27.758242	-0.8434988181433087	0.0354205997692232	-0.7304350527447875	0.0483748003146858	-0.4800946296723956	0.1596669210239115	0.0636227549221777	0.1236629017067155	-0.0908105599520094	0.1383178319781647	1.9852364380210141	1.9665439781618013	36.97571602196361	-0.8298865497400101	-0.8653071495092333	-1.0009052999999999	-0.7092721159192644	-0.7576469162339503	-1.0555115	-0.0366753223132901	-0.1749931542914549	20.509895572904497	2.7520279584717717	[2.4440274344292554, 2.613829441553223, 2.4134018123235017, 2.399478471015744, 2.4454804620278816, 2.4404232543195774, 2.6297370120895893, 2.5903556904392073]	[0.24606020387212715, 0.23905673336528382, 0.25372255021193546, 0.2513320594014924, 0.24622506239760739, 0.24822663213375895, 0.24513362128887245, 0.24671042679599894]	[69.73818, 69.88925, 72.45845, 72.01058, 69.42718, 72.30205, 73.9594, 74.294395]	2.812011580045705	0.2174572877362139	69.18564	0.24705841118338456	2.4970916972747474	70.8796146788991	67.31133944954125	65.85908256880734	65.06625688073396	64.84805504587155	65.28515596330276	65.60066055045871	69.77034633027522	66.76115825688072
306	r1_354_TrROS	YEIKDVEFPPYEHPGQEYPMFKIEVKDENGKPKKKVYINPNSGQLIPPGQSLEDMPMPPPFRKFAKELADES	49.31886672973633	[53.27991485595703, 52.45861053466797, 55.7895393371582, 53.784889221191406, 56.27174758911133, 53.32414627075195, 52.19243621826172, 55.36873245239258]	56.27174758911133	54.05875205993652	12.242071720416346	52.68232150005404	19.878319	-0.8443110602235666	0.1572656055916825	-2.3134280169129395	0.3880725974931072	-15.0	24.177282006680652	-15.0	24.27004063872641	-1.0	5.679105951012103	2.130415410696095	2.1092732726788075	25.62908882417172	-0.7458679334091648	-0.9031335390008474	-0.8399700999999999	-2.072451272043458	-2.4605238695365648	-2.1810303	-1.4024077650250246	-7.0815137160371275	20.169560378883034	2.716587567135856	[2.943287941380382, 2.9266959659531953, 2.9520002240085588, 3.032427726169892, 2.9124254850071853, 2.9119053731065567, 2.907701367126392, 3.048061489046476]	[0.2002538343360185, 0.20220106010467584, 0.20767760861266454, 0.2045314417147137, 0.20769964821059603, 0.20111275913550963, 0.20155671506809308, 0.21030059826879346]	[54.710114, 53.73285, 55.618816, 55.38867, 57.7323, 54.020866, 53.461998, 56.015205]	2.8695870517397237	0.1947414221309703	50.46267	0.2044167081813831	2.9543131964748293	56.07272572402044	54.68904599659285	53.99867120954004	54.019727427597964	54.20882453151618	54.06424190800682	54.162180579216354	55.83125425894378	54.9567951448041
307	r1_354_TrROS_Hall	MEIKKIELKVEEKDGKLVLTVKIEVFDKNGKLVKKVEIKLEVPKELKEGQSLEELPLSEELRKLVKELLEKS	69.67837524414061	[68.69551086425781, 69.80303192138672, 67.64859008789062, 70.28275299072266, 74.6151123046875, 69.68692016601562, 72.07810974121094, 70.60935974121094]	74.6151123046875	70.42742347717284	4.821017155219933	50.64864997815786	24.978857	1.5452139425343647	0.3515902477516908	1.4819671631675801	0.3411665411572153	3.1138121778378687	0.5276768219607386	3.7916913769177376	0.6791617001232604	3.5389347692915853	1.4132808097279326	1.937000611476116	1.610688025433064	43.72505560674117	1.6844509063320234	1.3328606585803326	-0.7375436	1.6649138072031406	1.3237472660459253	-1.2010956	4.5129044067169835	3.09962359698905	23.493745821528133	3.0627475735942684	[3.331133870300914, 3.3460516018604216, 3.2087702425470224, 3.417643088275847, 3.3613062239609257, 3.2985377634870443, 3.3694101551420537, 3.4277278154392246]	[0.2393530689806722, 0.24189231133496156, 0.23224044273042105, 0.2406579906930836, 0.24012591162366456, 0.235035731726898, 0.23916196753989102, 0.23764462402682987]	[69.14548, 70.47959, 67.35892, 70.87167, 69.02725, 69.308754, 70.30441, 70.35373]	3.5051832884488467	0.2297057596314809	75.52095	0.23826400608205273	3.3450725951266818	71.02823931623931	71.61449572649572	73.04357264957265	73.25760683760683	73.80849572649574	74.1308547008547	74.28398290598291	70.98909401709402	71.69277777777778
309	r1_35_TrMRF	MRLRLTFRLPDGTEFRVERVEVLRVEPRGDRVVIPVRAYFTPEERRRLEELIPGLRDRPPLVVEVEIVLTGS	70.26019287109375	[70.63418579101562, 69.37504577636719, 67.24735260009766, 74.58048248291016, 73.0259780883789, 71.21570587158203, 68.4794692993164, 65.49629974365234]	74.58048248291016	70.00681495666504	6.590364599076237	56.37170114418742	15.472980499999998	0.559712369377154	0.121843518365885	0.5115582849815088	0.0796267784351775	3.046212204757562	0.1654594577466124	4.383906696399886	0.11008166904901	3.956425025900866	0.1445031284904945	1.9310159324280016	1.5842566082045917	44.189062929649026	0.6110202473630665	0.4891767289971814	-1.7185240000000002	0.564033792826484	0.4844070143913064	-2.7569351	4.032669985407951	3.8881668569174574	25.28672231175005	3.249456998848576	[2.093823679866269, 2.1614078760381044, 2.140038759936081, 2.0152849482376913, 2.0863156925513393, 2.1241420895335805, 2.2597164175056506, 2.1676070278833337]	[0.328296658862965, 0.351686933731154, 0.319488478847599, 0.3436537948371565, 0.33912195595714534, 0.32953831770874786, 0.3092740895492918, 0.3114186749969808]	[70.110725, 76.98129, 67.81746, 73.66096, 69.84618, 71.88452, 68.62897, 66.395386]	2.0584568691612115	0.3417930913931974	71.84821	0.32905986306138	2.131042061444006	66.28270903010035	68.32055183946488	72.96710702341136	74.8838795986622	76.86362876254181	77.04894648829429	77.94625418060201	66.49116429765887	68.66133152173914
310	r1_364_JUSTAS	SMPLSEEEARALAEALAAEVAAAAAAAGVAGVEVPVEISRTEEGGWTITLTVTLHAGAAPVGVRPVVVEVAS	78.10623931884766	[83.49490356445312, 78.66657257080078, 78.8985366821289, 83.05609893798828, 80.48570251464844, 86.48821258544922, 78.44012451171875, 86.64929962158203]	86.64929962158203	82.02243137359619	7.3532250757298625	85.45608166027031	25.250814000000002	-0.0199173242540133	0.0353114831347518	0.2413818909848225	0.037000231145764	1.1875472559350149	0.0534504020333181	1.8070019767907624	0.052532494465129004	1.5914298711553112	0.1612889735120783	1.3530573907723311	1.2560505195083356	65.3018569712489	-0.0049527392742912	-0.040264222409043	-0.96068597	0.2568099627977805	0.2198097316520165	-1.1232090000000001	1.6780210953593762	1.5167321218472976	33.806476179510355	4.1366512016910235	[1.7314402474961343, 1.7277801694033812, 1.7320946374930495, 1.8201301731867596, 1.71069574627298, 1.8011306706462937, 1.7696363490332312, 1.8300013336289378]	[0.4078827541518414, 0.39035692010912754, 0.3849992859589123, 0.40080997756977743, 0.39189276396767037, 0.40995289321398004, 0.39252748831546214, 0.41217981633968187]	[85.600914, 80.13508, 77.630974, 84.681725, 80.15083, 86.83997, 80.818504, 87.54952]	1.8486863541829168	0.3852764733538339	79.91516999999999	0.39882523745330667	1.7653636658950957	84.88661290322581	87.34302419354839	87.72687499999998	87.85118951612905	87.79568548387097	87.68790322580645	87.60459677419355	84.7355241935484	87.05658770161291
311	r1_364_TrMRF	MKPLTPEEVKKIAEGIAKEIEKAAKALGIDKVEVPVKIEKLPDGGYKIIIEVKLYKDDKKIGTFPIEIYIDS	89.76435089111328	[89.81195831298828, 89.58258819580078, 89.91376495361328, 89.84827423095703, 89.6879653930664, 89.70732116699219, 89.39354705810547, 89.5264663696289]	89.91376495361328	89.68398571014404	4.957546207146859	79.30940609491259	19.482388	1.8354489962869351	0.3999219051519431	0.5361567190703822	0.2028263844758425	3.5074798755038827	0.6886046271327024	3.097981402630785	0.2811228544630051	2.899391964592963	0.7815656044204413	1.565812141566748	1.3177394037040722	68.05896936681768	2.02334225699289	1.6234203518409467	-0.68624425	0.592296142246749	0.3894697577709064	-1.7705212	3.3641861690085935	2.5826205645881517	30.938374943099923	3.8379849691209134	[1.7066360324818057, 1.7175935473851862, 1.6757833737918064, 1.7112342400181375, 1.7065177600846795, 1.6938062024745892, 1.6610760973731995, 1.6893821239416564]	[0.42980174468886145, 0.4285593171111372, 0.43174293979219075, 0.43017197524325107, 0.4309493951741652, 0.4297376370031132, 0.4317516226776545, 0.4306402494893575]	[89.98009, 89.843575, 90.004295, 89.9591, 90.186035, 89.89746, 89.76366, 89.67185]	1.699007909457364	0.4293680068872597	89.77750400000001	0.43041936014746635	1.6952536721938825	86.90752212389381	87.64748672566374	87.56304424778759	87.44596460176993	87.22812389380529	87.05672566371682	86.9571150442478	86.80438053097345	87.5698650442478
312	r1_364_TrROS	MKPLTPDEVKELAKFIANMIRRRMRENGIKDVEIPVKVEPDPNGWYWINVSITFKYNGKPIGRFPIEIWVRS	86.25231170654297	[86.09967803955078, 86.21675109863281, 84.04984283447266, 85.78339385986328, 85.53797912597656, 84.83419799804688, 85.5196533203125, 85.338134765625]	86.21675109863281	85.42245388031006	9.10898399739267	79.89585005521408	22.396832999999997	0.6405736241291485	0.0663528053245618	0.0558930246927914	0.0285720237557608	3.166613192363851	0.0902325526582306	3.7812517913616266	0.0386493684686004	3.5727475384246135	0.1491712039099675	1.8547515621260744	1.7522142972385133	48.751145345027545	0.6699807180631924	0.6036279127386305	-1.7263593999999998	0.065049123205475	0.0364770994497141	-2.7711257999999996	3.632827115193745	3.4836559112837766	28.61459535732865	3.5960010093516788	[2.073490506608294, 2.066916902305017, 1.9101713025286113, 2.056699172573217, 1.9628684101598806, 1.9949175617046921, 2.0861885361959533, 2.02566335074288]	[0.4028591061146047, 0.40090844932644093, 0.4019556613226679, 0.3999726909851069, 0.40114575324975965, 0.39964690778164036, 0.4011386294223167, 0.4022533602296049]	[86.97255, 87.28425, 85.04983, 86.73208, 85.86534, 85.647354, 86.990585, 86.79732]	2.0708766471580646	0.4033274781094768	87.35087	0.40123506980401774	2.022114467852318	90.31460898502495	90.99153078202994	90.98440931780368	91.14023294509151	91.24800332778702	91.3461231281198	91.38579034941765	90.17885191347756	90.99955698835275
313	r1_369_JUSTAS	GTMQKNGVPIKPIKPIIIEYPVSPNLPNGLPLSPEEVEKLLEEIAEKIKKEKPVKKVTFTKDGDKYILKVES	60.76551818847656	[76.14115142822266, 70.0838394165039, 66.66534423828125, 72.99510192871094, 67.35325622558594, 73.63356018066406, 65.70616149902344, 71.41667938232422]	76.14115142822266	70.49938678741455	9.4617172569269	73.40820862859839	29.263972999999996	-0.5670676893932598	0.0866702740947452	-0.876179375913386	0.2345784098877034	-15.0	21.147826969468927	1.2295717481125696	0.3555283180058891	0.5327428287982305	0.44890719183159905	1.9091864640900744	1.7128257745758841	41.15969518550189	-0.5106110384462067	-0.5972813125409521	-0.5111768	-0.7930089623573585	-1.027587372245062	-1.8455791000000001	0.7647316359183963	0.3158244440867973	22.658427148358893	2.975762679914868	[1.6770138289638759, 1.5873491198764327, 1.682099609629033, 1.7430660746980418, 1.6582607648843504, 1.662584079802202, 1.7392775813777233, 1.5872827848625477]	[0.4265353624504329, 0.4312345038727906, 0.4109796953179859, 0.4272437441374817, 0.41439297857500146, 0.4425946391694137, 0.39487032685766316, 0.4306531405718383]	[75.04762, 72.31748, 69.76104, 77.477585, 69.56665, 79.28379, 66.764725, 74.73669]	1.766347026719478	0.3890706044381686	67.13389000000001	0.42231304886907595	1.667116730511776	67.10760141093475	72.66643738977072	78.77472663139329	81.08619047619047	81.84576719576721	82.25620811287476	82.46038800705465	66.97077821869489	72.50107804232803
314	r1_369_TrMRF	GLVDEDGKEVFPEVPLVIELDVPENLPDGKKLSPEEVEKLVKGLAEKLKKEYNVKKVEAERKGNKVLILVGS	76.06429290771484	[72.9556655883789, 75.53849029541016, 74.81746673583984, 74.837158203125, 73.6649398803711, 74.29090881347656, 73.35746002197266, 75.7593765258789]	75.7593765258789	74.40268325805664	7.057396183356423	56.60314681319873	18.167894	-0.060349340113437996	0.0667755778426502	-1.0024442567872902	0.1622902134867462	0.6884381919688419	0.1160649278746586	0.5190035543270485	0.3047919394690576	0.7059336726132821	0.2076067216043943	1.813020394975929	1.6439472846803798	45.25855783296737	-0.0182025482146514	-0.0849781260573017	-0.6905832	-0.9138286057775032	-1.0761188192642497	-1.5395698999999998	0.8080911868726192	0.6004844652682249	23.750581658445302	3.089492860973679	[1.8486099640993359, 1.9246240957307559, 1.8167480539048873, 1.9069556183372995, 1.8377451769069477, 1.8780892848194237, 1.7584854305180797, 1.7196725039546075]	[0.3918162451024291, 0.40189524168152596, 0.40533642343280396, 0.4035375355285291, 0.40045460617115813, 0.39261124430814204, 0.4089828678238348, 0.41805204407369984]	[72.84422, 76.198715, 74.77238, 75.49485, 74.499344, 75.70365, 73.29199, 74.026886]	1.9338883183439537	0.3978361490539833	76.062485	0.4028357760152654	1.836366266033917	73.28994642857144	79.11539285714288	80.38892857142858	80.7632857142857	80.93971428571429	81.03446428571428	81.10003571428572	71.90819419642858	78.81867857142856
315	r1_370_JUSTAS	MITPEEAIELAKEKAKELLEKAGPGTPSVVVEIKAEDGRVVKVEVDPVKKVINITVYDKGGKKVAEKIIEES	85.5622329711914	[85.3375015258789, 85.85702514648438, 84.17430114746094, 84.96540069580078, 88.37495422363281, 86.16243743896484, 87.0978775024414, 79.072998046875]	88.37495422363281	85.13031196594237	5.802571945183401	79.5125279118734	24.018342999999998	0.9413776765299838	0.1465676126876685	0.8697850333042523	0.1357744099830538	2.0559284571364342	0.2071729242745896	2.6701916632289966	0.19712082211188603	2.3758640862831335	0.2222847206852769	1.610457077490739	1.4221874824748597	59.858712733007934	1.018671692691314	0.8721040800036455	-0.5986092	0.9126808201719998	0.776906410188946	-1.1008492	2.4864347207977997	2.2641500001125223	28.18211080972105	3.5509647572002683	[2.0957930283843433, 2.1456347718108986, 2.100878025689388, 2.035551657645889, 1.8354297818105325, 1.7880368347644613, 2.1416229034364616, 2.2855137073488794]	[0.3361595358441717, 0.3378680937283059, 0.33297601791118037, 0.337382005230439, 0.3545041861660592, 0.344824943859921, 0.3394551991183727, 0.3076164718474909]	[86.15868, 87.3171, 85.442085, 85.22642, 89.32495, 84.033615, 87.53502, 81.48926]	2.077933426981605	0.3385543713760737	86.204666	0.3363483067132426	2.0535575888613566	81.60751371115174	85.80042047531992	85.94665447897621	85.7825045703839	85.63976234003654	85.54747714808046	85.47638025594149	82.09154478976234	85.81781992687385
316	r1_370_TrROS	PISAEEAVDYAKHLAERLLKENPPGQEEVEIEFQSPNGWTVKIEIDPNNRKIDVEVYPRNGEPIAKAKIKVS	73.84510803222656	[70.09228515625, 69.48136138916016, 68.10096740722656, 62.36371612548828, 71.10503387451172, 71.80601501464844, 50.46561813354492, 68.85066986083984]	71.80601501464844	66.53320837020874	11.56036277732135	80.67064901552654	29.087346999999998	-0.8790132266293829	0.0962098933764125	-1.2676430076402208	0.3311190979545546	0.1079443897887476	0.2346836288504671	0.3782215554256727	0.667035134197176	0.2048299084952629	0.6963125908335577	1.6437607586681349	1.5924741158262041	41.779773817981415	-0.8272801001006344	-0.9234899934770469	-1.2222351999999999	-1.0736641787761014	-1.404783276730656	-1.7328091	0.5509477846497529	-0.1453648061838048	22.640523125417534	2.973898266270097	[1.9490836489670487, 1.9763248042405572, 2.0710597100566437, 2.0176450727365705, 2.037006175813705, 1.9058198619171836, 2.5896512920218155, 1.9863570288079178]	[0.30007103909020066, 0.29658228559383737, 0.2829758505696007, 0.2872524548307839, 0.29338237851499027, 0.3015446590625197, 0.2329234606886427, 0.2925079630518012]	[73.909134, 71.29553, 67.79715, 67.57884, 73.78567, 73.798874, 51.567436, 69.78941]	1.9733047163868984	0.3041814441511516	75.37076	0.28590501142529706	2.0666184493201802	76.8490418118467	83.27797909407666	83.27362369337979	83.99585365853656	82.48726480836238	84.04189895470384	82.16040069686409	76.27431184668991	82.85356707317072
317	r1_371_JUSTAS	VEFEEIETTFTLAAPGGSLVDVDLKTTKKDPKNGKVYIEGTLTTVDPGGVPRTLPTKRVVSPEELKQLVSES	55.91885757446289	[62.62393569946289, 59.69371795654297, 62.30277633666992, 57.71815490722656, 57.70802688598633, 59.1917724609375, 56.90821075439453, 60.80767059326172]	62.62393569946289	59.619283199310296	11.48196769980209	55.764508052978144	27.030734999999996	-0.7578941560588031	0.1571914679702315	-1.9134097979867268	0.2485049906000063	0.14323037104212	0.3886808441129711	-15.0	24.150438349581584	-0.3179158247621436	0.9871314007389356	2.0955024292043243	2.0552111053080657	29.008836632562705	-0.6932527721998779	-0.8504442401701094	-1.115716	-1.7935410020140046	-2.042045992614011	-1.8838328999999998	0.0111813706558611	-0.9759500300830743	18.235316006466746	2.5151673828530576	[2.0165419372368047, 2.133879742030597, 2.000499472616673, 2.2327379840064965, 2.2265580355994694, 2.131086419681056, 2.0597118543962756, 2.166986955180132]	[0.344133753817269, 0.31702593201747453, 0.34157503376503484, 0.3007306306747154, 0.294649689579722, 0.30838084761066675, 0.33202260319622257, 0.310450734058546]	[61.674103, 59.551903, 61.469307, 57.031055, 56.169518, 57.680195, 60.30561, 59.32715]	2.0791299415880147	0.3270016875533519	58.108382999999996	0.3186211530899564	2.121000300093438	67.08001834862385	70.62033027522936	71.20166972477064	74.41686238532111	76.24132110091743	77.16642201834861	78.36365137614678	66.31114449541283	69.85906651376146
318	r1_371_TrMRF	IETGEYDIEIELPAPNGYKVKVKFKFVKVDPENGKVYVEVELEVTLPGGKPIKLPLRLVMPAEEIKKFLESS	74.94707489013672	[74.04931640625, 69.9289321899414, 68.43624877929688, 69.92375946044922, 72.34584045410156, 67.35649108886719, 72.48941802978516, 72.86288452148438]	74.04931640625	70.92411136627197	7.783094665308607	55.18838613767562	17.515362	1.191589134466871	0.1023370066982103	1.1254906229676909	0.0690071902921454	2.9815362049738687	0.1445322477055053	4.936438254212093	0.1063916969910945	4.6436285522218865	0.1843739546307938	1.8317662960228187	1.804897560555032	39.2953666270466	1.2383252652017784	1.1359882585035679	-1.0217106	1.159716560279343	1.0907093699871973	-2.5087013	4.757073203930958	4.572699249300163	17.579078659880906	2.446830905225128	[1.8532001521820867, 1.947377468573254, 2.0004796114227084, 1.8816606955859132, 1.8498826679525475, 1.9070573049382258, 1.8562678545059397, 1.9326269381594323]	[0.3931415614550779, 0.37935670258672294, 0.37478555971055677, 0.38310985537097436, 0.3856753100336734, 0.3740903473715088, 0.38294172508827035, 0.3876694628141027]	[73.69762, 70.23588, 68.58062, 70.37061, 71.5059, 67.49694, 71.69357, 73.232315]	1.985796650378828	0.3817902044164313	76.4137	0.38259631555386087	1.9035690866650135	69.96567190226877	72.90307155322861	73.87069808027924	74.54050610820244	75.21270506108203	75.1495287958115	75.2313612565445	70.45040575916231	73.25867582897033
319	r1_371_TrROS	ENYVAIEITMEMPNPDGMEMKFDLKIIKLDPDDGKFAIEMSMEMENPNGKPYRHPMWFVIPADELKEFLEAS	69.16612243652344	[72.25035095214844, 66.0340347290039, 64.2021484375, 64.0099868774414, 68.08817291259766, 69.33876037597656, 66.02117156982422, 69.21646881103516]	72.25035095214844	67.39513683319092	12.489892888327448	68.00066152376603	22.139723	1.1393154198249626	0.3110889493359368	0.6261688935154524	0.1682060768979711	2.5608759446755416	0.4396014309422766	4.122195750232509	0.2343450934411413	3.542358495126372	0.5598497176454682	2.3607086505347312	2.204195236348686	30.575847239754015	1.2758558503266233	0.9647669009906864	-0.7643297	0.6895521723656035	0.5213460954676323	-2.442072	3.829160401513892	3.2693106838684236	15.90459648729302	2.2724607415629308	[1.9265055114532372, 1.9927222654051686, 1.930617023356291, 1.9907645915363419, 1.907527246342615, 1.921256644096845, 1.8996051392328477, 1.9506559120095444]	[0.39436234926829483, 0.37249741397430797, 0.37178576326018664, 0.3692791947263318, 0.3826672686628724, 0.37617790239241844, 0.38030670461934624, 0.38239311860316194]	[72.71139, 64.92486, 63.709686, 64.72223, 67.82503, 66.54412, 66.84413, 68.8971]	1.9333928088905057	0.3798306907967414	68.156	0.378683714438365	1.9399567916791114	74.95068376068375	84.22263247863249	86.99186324786325	88.05388034188034	88.51743589743589	88.79478632478632	89.01444444444445	74.89434615384616	83.65813034188034
320	r1_371_TrROS_Hall	KKYVEITIKIEIKNKDGSTVKIEFKLIKYDEKTKKVYIEMKVEVTNKNGEKKTFTKRFELPLDELKKLLEKS	83.97652435302734	[83.71363830566406, 83.38323211669922, 83.77425384521484, 83.37247467041016, 83.11015319824219, 83.43437194824219, 84.28128814697266, 82.15131378173828]	84.28128814697266	83.40259075164795	5.324523515468756	78.39610928481711	15.099754999999998	0.2685084868941787	0.2295434298457462	1.6599035921539067	0.4930339323984762	1.7327109074758558	0.3255111673882891	5.813135754034814	1.1772961197232634	5.803386363152231	6.048518182449207	2.0502911666394392	1.6513025703195017	50.5071525053769	0.3453400545672898	0.1157966247215435	-1.0478456	1.832878660328357	1.3398447279298804	-2.427723	11.075527636200537	5.027009453751328	19.329206683672965	2.6290783575624577	[2.081105879305636, 2.049440541965106, 2.0141762358638493, 2.060917433318368, 1.9730231806733567, 2.0080743588243437, 2.117851799779665, 1.9970063293054825]	[0.42244925377572223, 0.42065818870383964, 0.4220182395006421, 0.421428593905942, 0.42430003112834913, 0.42195798840552223, 0.4231822653339387, 0.42027162878342655]	[84.02292, 83.68738, 83.55874, 83.66542, 83.780304, 83.10616, 84.51326, 82.853455]	1.93361256091504	0.4270004691224422	84.53827	0.4220332736921728	2.0376994698794757	84.86839669421488	87.41684297520662	88.07677685950412	88.43155371900828	88.62543801652893	88.7733553719008	88.91795041322314	84.94680165289256	87.45840289256199
322	r1_374_JUSTAS	PEISELTSEESEDGTTFTETKVTLKDPNSNKKINATRKVETEVVGDSTTVTSTLTLPKDKKTINESYTISPS	68.27903747558594	[77.17002868652344, 75.16497039794922, 73.87821197509766, 75.24311065673828, 74.01122283935547, 75.7363510131836, 74.49579620361328, 75.3798828125]	77.17002868652344	75.13494682312013	9.385391069818734	71.17192370048932	21.961536	-1.398433859375278	0.1583133762856514	-2.025307370939965	0.1823535514152519	-15.0	20.0	-0.5907264613725486	1.2162127882641345	-1.0	9.454415546640918	1.9000544123912289	1.7671998434103169	42.51638381662925	-1.3069341154068352	-1.4652474916924867	-0.7351701	-1.9438913399500908	-2.1262448913653427	-2.1591988	-1.1336917430293878	-10.588107289670306	21.625098016287666	2.8681582080215007	[1.857586755537489, 1.8772427437354073, 1.8614475689178092, 1.8042837480611496, 1.8339605780047539, 1.805276334988635, 1.851956865809261, 1.8390102051150747]	[0.38250242381713556, 0.3709712889727081, 0.3765752451398962, 0.3803857880028112, 0.38206293770257693, 0.3859809684994834, 0.3758328093942046, 0.38073133515690993]	[75.85419, 72.265366, 74.01294, 75.02739, 75.30466, 75.60147, 74.23104, 74.506004]	1.9764333333771462	0.3495123725962751	68.59724399999999	0.37938034958571576	1.8413456000211976	85.31994545454545	88.91623636363636	90.2464181818182	90.6933090909091	90.82578181818184	90.92261818181818	90.94994545454544	85.5545909090909	89.12474545454546
323	r1_380_JUSTAS	PPVGPDAPVTPTTTPTPSGKTVTTTDRPLRREVTTTDPSTGTYTVTLTETDAAGRVLATRTETLSPEEVAAS	78.14596557617188	[59.31766891479492, 57.69692611694336, 59.24259567260742, 61.00767135620117, 61.25448226928711, 56.01877212524414, 61.4910888671875, 60.11934280395508]	61.4910888671875	59.518568515777595	6.358229275290885	56.768468939185276	28.738804	-1.067804517739406	0.2381780264483715	-1.7914265419278526	0.2212654907635713	-15.0	24.06985700434237	-0.0787676924733678	0.7291287691656209	-0.5405138168697832	0.6202328432678891	2.159976730966123	1.9757890797944315	30.1239485147727	-0.9429747860649228	-1.1811528125132944	-1.0225465	-1.7094366151572435	-1.930702105920815	-2.0639343	-0.3041592854749123	-0.9243921287428012	19.908283094177026	2.6893797749949626	[2.741359691391217, 2.8066155032134903, 2.7210312111658794, 2.7220229115068584, 2.9304206997159974, 2.6671460206669275, 2.6696445288442106, 2.752604996767417]	[0.2656686670672359, 0.2563148275971185, 0.2679118281209835, 0.2714727084642737, 0.27387760505184156, 0.26616296063449374, 0.27484785446216825, 0.2724418024254498]	[59.227882, 59.032413, 60.587524, 60.9005, 64.67023, 55.92681, 60.239883, 59.199135]	1.9801105933667842	0.3558922009363446	77.02771	0.2685872817279456	2.751355695409	61.400268714011524	61.63295585412667	61.53708253358925	61.802821497120924	62.394548944337814	61.93923224568138	61.92341650671786	61.2975575815739	61.63056142034549
324	r1_380_TrROS_Hall	AKLPEGAKVVIEVRRADDGETRTITLDDDVTITITYDKDTGKVEVRAYVFDKNGKLVAEETLTLSLEELLSS	58.19337844848633	[54.131412506103516, 58.51995086669922, 57.77077865600586, 57.5753173828125, 60.39394760131836, 69.15044403076172, 69.7066421508789, 55.39524841308594]	69.70664215087889	60.33046770095825	6.892030069741478	40.11184941232883	21.235392	0.1900635804722335	0.037898929933177	0.3578022685520449	0.0248174158960728	1.7656879090342232	0.0533401727532583	3.5080463904774173	0.0339986876440505	3.094964990358268	0.1336101734888073	1.9253398661215697	1.9110056365671242	31.57001033724536	0.19902778337462998	0.161128853441453	-1.1502271000000002	0.3712806162354408	0.3464632003393679	-2.2600002	3.1682039985435395	3.034593825054732	19.186609646305442	2.614229188577224	[2.5904698306528715, 2.4187548694003413, 2.479374617507025, 2.572904068820457, 2.5376977893954646, 2.3400305913467823, 2.4568108156391433, 2.56177394878427]	[0.26713637814240965, 0.30664046823200924, 0.2806444637769951, 0.2825027163654479, 0.2768198794660184, 0.30645421009240387, 0.30635589400059077, 0.265151093038872]	[53.693718, 69.013084, 58.97747, 56.069332, 55.801132, 66.42303, 70.29207, 52.819645]	2.467410271234469	0.2696444112507455	62.04715699999999	0.2864631378893434	2.4947270664432946	61.39838709677421	63.818566308243724	59.30075268817203	66.9818100358423	72.53123655913978	76.09657706093189	77.50709677419357	61.00888664874553	65.85334453405021
326	r1_382_JUSTAS	MVELVEVTRENGLVTVTVANPIPGATLTVEVRDPEGKVLASSTSPSPTVTVTAEIPPDEDFSVTVTQTPPAS	85.9859619140625	[83.21217346191406, 66.77767181396484, 84.07176208496094, 66.74552154541016, 83.962890625, 84.19132232666016, 82.54654693603516, 85.31414031982422]	85.31414031982422	79.60275363922119	5.399131193107908	85.13679415406605	28.283382	2.052611903760617	0.1382397490688625	1.8152813820672853	0.1113108979817454	3.42911262926892	0.2872069884645603	3.99104567910317	0.40656552937569	6.0	4.456336488277119	1.4859387709687002	1.4097164853637019	56.467207744033686	2.1160116020856217	1.9777718530167592	-0.32511735	1.8524325813808484	1.741121683399103	-0.71406937	11.521360184353284	7.065023696076167	33.96630275994539	4.153294548180019	[2.122548463933195, 2.5267998500436892, 2.1270765877616804, 2.2953309374652737, 2.18520433655613, 2.1571559030536065, 2.2505017921643673, 2.723380690858078]	[0.33013071362575813, 0.2641883436353807, 0.3303652104676267, 0.2756785906964353, 0.3290586809932284, 0.33109412442994324, 0.3238034723345617, 0.2865214431650165]	[84.03687, 68.25135, 83.56934, 62.846672, 84.958275, 84.852, 84.418175, 85.03506]	2.212831108470109	0.339186314672752	87.72036	0.30885507241849386	2.2984998202295026	83.80967370441458	87.1151823416507	87.67771593090212	89.34975047984646	89.72107485604607	89.91297504798466	90.03986564299423	83.35352687140116	86.1636396353167
327	r1_382_TrMRF	KIEIVEIKKENGKITIKVKNPIPNAKLIIYLFNPKGEIVSAKTHPGPEVELEIEVPENESFSVLVKLFPPKS	79.18695068359375	[79.51432800292969, 72.29256439208984, 79.40914154052734, 83.36976623535156, 66.57894134521484, 76.4471206665039, 73.2248306274414, 75.84801483154297]	83.36976623535156	75.83558845520021	7.587919517950879	69.10459497390305	25.513248	1.3537779230474114	0.164033917305008	1.2021381384073213	0.1053050725304147	3.3535224541538016	0.2367015982565754	4.24331630612752	0.1660750928118455	3.9889461472714913	0.2715944348597867	1.9392292917114813	1.9296021154297358	39.30115325268033	1.4340728504695113	1.2700389331645032	-1.1265466	1.2347309158363755	1.1294258433059607	-1.9001865000000002	4.1038040857900535	3.832209650930268	25.326247168122787	3.253572871676166	[2.2159516438413336, 2.2023502041764056, 2.3733241022941023, 2.162168029767334, 2.360903327085855, 2.295240903200744, 2.3825660283977377, 2.3767747894302893]	[0.2938173806934271, 0.28778857271828867, 0.3040632983889944, 0.3273548589820614, 0.2655054413100793, 0.2949092431622932, 0.27901128692796345, 0.2816842437373897]	[73.98933, 71.34491, 81.15313, 83.87828, 65.776566, 76.27852, 71.50889, 73.08066]	2.0477133892525643	0.316662467905392	79.065186	0.2917667907400622	2.296159878524225	78.4208611599297	83.9136028119508	84.7379437609842	85.45959578207382	86.48989455184534	87.6034797891037	88.55702987697715	78.87910588752197	83.85358523725836
328	r1_383_JUSTAS	GEVVERLKLPDLELVEVRTTTEGDTTFVYVKLKRPDSYYVVKLTVTPATGEVTVTEEKKVSPNETLEEVLAS	78.54695892333984	[80.76419830322266, 78.34967803955078, 78.30352020263672, 78.70291137695312, 80.60513305664062, 76.91429138183594, 79.4471206665039, 81.59404754638672]	81.59404754638672	79.33511257171631	9.196127071443401	66.64655568900422	16.605488	0.14843771378917497	0.1758970439201312	-0.4963820690409188	0.1700571171649367	1.6611692051561897	0.2495402307360974	2.7581069444603563	0.229893212030297	2.3569109560965296	0.4122454814576626	1.711048120401426	1.5684335848906628	50.58238572291658	0.2362076599091922	0.060310615989061	-1.1176754999999998	-0.4364458758681037	-0.6065029930330404	-2.5639534	2.5548764956369916	2.142631014179329	24.4146972426679	3.158649729292283	[2.14422101470912, 2.0136512851238493, 2.0529996922983833, 2.147244903453098, 2.0378618627068907, 2.0462417184842834, 2.0444435418289144, 2.150458849138697]	[0.31624536027506395, 0.31580937774946904, 0.315506578257254, 0.30190397336588615, 0.3170244809959093, 0.30853885482823423, 0.31747367495426926, 0.32078618250660107]	[80.54817, 77.98424, 78.3537, 77.54045, 78.50533, 77.40931, 78.17678, 80.44911]	2.1790644664014542	0.309602260185124	78.655136	0.31416106036658586	2.0796403584679046	80.78376991150442	82.7626371681416	82.59899115044249	82.8716814159292	83.30316814159292	83.58861946902654	83.70553982300886	80.59961725663717	82.51196238938053
329	r1_383_TrMRF	MEIIKKLKIPDYEIVSVKTKKIGNKVIVVVVLKKEKEYYVIVAEINPETKEIKIISIKKLKENETLEDFISS	76.93720245361328	[75.7244873046875, 78.073486328125, 79.85855865478516, 78.2669677734375, 79.9872817993164, 78.81157684326172, 79.33280181884766, 78.622314453125]	79.9872817993164	78.58468437194823	4.953434653547424	73.47803178835646	27.019707	1.2641106885573798	0.3584782108176894	0.8819430100232588	0.1539821334318543	3.1983654650274773	0.5117020069669569	3.952598874764905	0.2232404003572448	3.75942509880642	0.6431670855170899	1.6948870294587808	1.355429697102589	57.977691163129634	1.4476848262032695	1.0892066153855802	-1.1066351	0.9654698409778308	0.8114877075459765	-2.0437927	4.074249743194104	3.4310826576770137	26.53097288869321	3.379025518770799	[1.9793094565044753, 1.8229196972133195, 1.8822508664712976, 1.838679425744327, 1.9001640394665051, 1.8767355493492754, 1.9044159655092785, 1.8834474869654645]	[0.31383169942028877, 0.32983064202076695, 0.32341610134107646, 0.32490431380253587, 0.328718052728023, 0.31782350689311306, 0.3223508499741474, 0.3203136254672706]	[79.73332, 79.20326, 80.97712, 80.251785, 79.10266, 79.49299, 82.886665, 81.24845]	1.8949577521354244	0.3244243061621325	78.231445	0.3226485989559028	1.8859903109029927	78.19623509369677	79.30906303236797	79.39223168654175	79.18252129471891	79.01270868824531	79.01942078364566	79.23078364565586	78.3797806643952	79.41360093696764
330	r1_383_TrROS	LEIIEKLKFPGYKITSVSIQRTNNKVTIVIHFRHPKEYYMISLEIDPPNGGIKITEVHPIKPGESMDDMMNS	64.50161743164061	[63.97069549560547, 64.01327514648438, 68.78539276123047, 65.41300201416016, 66.8842544555664, 67.44367980957031, 70.5366439819336, 69.13111877441406]	70.5366439819336	67.0222578048706	14.077224268858929	59.64262119228042	16.290207000000002	1.2128613198595417	0.211210176561619	0.4440200269808623	0.128177811920974	3.0865024065551947	0.2996826932440193	3.7516200482152544	0.1763996438854667	3.431037026098048	0.6512332979206041	2.1775589166851503	2.1768797360286154	30.788222562603522	1.3357928786212176	1.1245827020595986	-1.0774723999999998	0.5108272215937338	0.3826494096727598	-2.3535805	3.7669599298182685	3.1157266318976644	14.418708432291167	2.1177295968688377	[2.3078254883446014, 2.218299258580461, 2.1714382023963315, 2.1942396019814296, 2.223809758988906, 2.1494769558952957, 2.0991476096838557, 2.1070319378252793]	[0.2801650093496317, 0.2811475674451804, 0.2916732474415795, 0.29010233528541074, 0.2920909334451023, 0.29186750218522506, 0.2975267914192835, 0.29868130666383536]	[64.66079, 63.955265, 68.4361, 67.586815, 67.60312, 68.081696, 70.15919, 69.54335]	2.225203506649564	0.2856302857919871	65.19006	0.29040683665440603	2.1839086017120204	74.9090172413793	73.94246551724137	74.37946551724137	74.60206896551725	74.78651724137931	75.0178103448276	75.19132758620691	75.13603879310345	74.14929741379311
331	r1_383_TrROS_Hall	EEIIEKLKEEGYEIVSVSIKEVNGKKKIFIAVRRKDKPEYLLVEIDLENKEVKIKKVKKFPKGESIEDILSS	74.36663055419922	[77.1436767578125, 76.00595092773438, 77.8450698852539, 74.05216217041016, 75.24993133544922, 77.95938873291016, 71.53594207763672, 75.10444641113281]	77.95938873291016	75.61207103729248	6.129781519744169	74.3876945279642	18.06104	1.011303559456478	0.2868071054727518	1.2554394445391657	0.2756504448935086	2.946540326059693	0.3995850214641918	3.9796696853464515	0.4662078681434005	3.561735518284393	0.5364228162023084	1.7506860526500947	1.3114319683790268	57.656113973454154	1.1893929478054923	0.9025858423327408	-1.1834702	1.4482398268571917	1.172589381963683	-1.6388035	3.825704531461036	3.289281715258728	27.910578540991988	3.5226890747756063	[3.3672029586146506, 3.414332853053381, 3.5079753912555995, 3.346605164088073, 3.4009154786923905, 3.4804707009928766, 3.1536415914472142, 3.39557367738654]	[0.2327573567075621, 0.2300510512342967, 0.2373122915302123, 0.22903267298479668, 0.23058058818876379, 0.23654529932475804, 0.23024029360723844, 0.230089212377675]	[77.00548, 76.45019, 78.27101, 74.40419, 75.52484, 78.83311, 72.60499, 75.609344]	3.3654729453397136	0.2324990916302317	75.29338	0.23207609574441285	3.3833397269413408	80.93169491525423	83.96744067796611	84.62440677966102	84.87789830508476	84.90471186440679	84.89301694915254	84.86786440677965	80.82170974576272	83.78531991525423
333	r1_386_JUSTAS	SLEEKIKEAIENSPPNSEVIVPLPDDRTVKITVTPETVTGDGRRRLRIKVTITIYDPSGTKLGEKVLEIPLS	81.45301818847656	[83.5439453125, 81.56867980957031, 79.9966049194336, 83.5703353881836, 84.7498779296875, 82.51879119873047, 81.3135757446289, 81.41414642333984]	84.7498779296875	82.33449459075928	6.752929178887332	58.987273573517506	18.348755	0.647442385841585	0.0760985460890775	1.2846452306932141	0.1997552332261296	2.6636296878864	0.1041242234292871	4.1191274288418604	0.337760119122966	3.6881097483968635	0.313198590052278	1.9153183549536617	1.798025292548984	45.79162202664968	0.6854416532144686	0.6093431071253911	-1.3453363999999999	1.4153696727053449	1.2156144394792154	-1.7072238999999998	3.8491892774338	3.5359906873815214	21.826326188514944	2.8891128588975308	[1.611765088236558, 1.6130791161433913, 1.6145104423182162, 1.6510702947589626, 1.6359945961722053, 1.556991296886042, 1.5721080817601247, 1.6315229858447167]	[0.40929702382188116, 0.3951231061614459, 0.4007430747185505, 0.408211759557407, 0.40699007954522937, 0.41058033667768357, 0.4028396238082138, 0.404493008071527]	[84.01097, 79.83177, 81.49877, 84.23006, 82.96631, 83.161606, 81.16351, 82.68662]	1.6611026372590716	0.4011528866175018	82.22986	0.4047847515452423	1.610880237765027	79.90736559139786	80.5538888888889	79.99333333333333	79.92770609318995	80.09883512544803	80.19483870967741	80.23222222222222	79.80360663082438	80.32995071684587
334	r1_386_TrMRF	SPLERLLRAILNAPADTTIVVPLPDDLVAVIRIEPATTELDGVPYRFLVARIEIRNPDGVLLGELTLVLPLS	85.54853057861328	[85.78434753417969, 86.6640396118164, 86.75491333007812, 85.80039978027344, 87.387451171875, 85.41709899902344, 87.032958984375, 86.9317855834961]	87.387451171875	86.47162437438965	7.956446472985503	79.83140557896662	18.406032999999997	1.3136584821723607	0.1208676204412471	1.5638452534364626	0.0853162658600448	3.8754409616345296	0.1728074446996448	5.781058878564237	0.1826145582130491	5.633276648484885	0.2290792402649311	1.521414483383084	1.4039429305118658	61.591979627592714	1.3698641058287948	1.2489964853875477	-1.5595497999999999	1.6163485623813934	1.5310322965213483	-2.5668278	5.7509429373583245	5.5218636970933925	30.93469078280032	3.8376013235707154	[1.5111585600196038, 1.522610755125237, 1.6471908561810285, 1.5220391142019736, 1.4989256026712896, 1.8029706081707568, 1.6730128560899655, 1.5262500522569813]	[0.4201590403266479, 0.4191567009561588, 0.4100474966837819, 0.42068023161029644, 0.42461716512684866, 0.4066829373822501, 0.4189988263031168, 0.4163381778034206]	[86.51522, 86.61549, 86.96146, 86.90208, 88.02582, 86.09482, 88.175255, 86.12237]	1.521255053247796	0.4231780858013196	87.1328	0.41708507202406514	1.5880198005896045	86.88192377495463	88.8228675136116	89.52101633393829	89.9304718693285	90.24903811252268	90.47426497277675	90.7001451905626	86.81034255898365	88.54577586206896
335	r1_386_TrROS	NPIERLKEAIKNAPPGETADIPFPDGMYININIEPEREKEDGKPRRRRKIKIEIYPPDGKPLGSITLEVPYS	71.09099578857422	[74.60065460205078, 75.7686538696289, 78.73871612548828, 76.73744201660156, 78.6456298828125, 77.16929626464844, 80.24441528320312, 74.72998809814453]	80.24441528320312	77.07934951782227	11.018539757768755	67.59922916789681	16.024328	-0.204427942720772	0.1163304384674365	-0.5930096311215265	0.1420093330154941	1.4939069037045007	0.1671727110365768	1.2272526856706478	0.2142969534261418	1.3608973775842756	0.2905266564867701	1.8950832358663003	1.7791449728376845	43.323816043435144	-0.1326219817829447	-0.2489524202503812	-1.3540959	-0.5402747193406561	-0.6822840523561501	-1.5603848	1.4575042529404847	1.1669775964537146	23.382013027050558	3.0511124149891584	[1.8708064555362744, 1.8433220615223342, 1.8835735734660877, 1.918035383362299, 1.8813416271621723, 1.8512641306430724, 1.9745625134933384, 1.8593466083603267]	[0.3623849928667676, 0.36522373782564604, 0.3675959729708587, 0.3654560501011865, 0.3670962496834508, 0.36782695320192077, 0.3677940601080037, 0.3609276046690944]	[74.85846, 76.69308, 77.93739, 77.47065, 78.179825, 76.92999, 81.44421, 74.20845]	1.8794858605022031	0.3529177174312484	71.39625500000001	0.3655382026783661	1.885281544193238	71.13769896193773	76.553062283737	77.06562283737023	77.35932525951556	77.65705882352941	77.85226643598618	77.9382006920415	71.4481812283737	76.61225994809688
336	r1_386_TrROS_Hall	EIIEKLKEAIKNAKPGETIEIKLPDGTIIKIEIEEEEKEVDGKKVKTKKIKIEIYDKDGKLIKKIELEIKES	85.47805786132812	[84.69129943847656, 85.33675384521484, 84.1937255859375, 83.82280731201172, 84.21730041503906, 85.64128875732422, 82.8544921875, 84.50303649902344]	85.64128875732422	84.40758800506592	2.5464643139038587	84.03228071004479	28.602583000000003	2.583244172873756	1.0713397693631332	1.7670845177775218	0.5642661928317962	15.0	21.096349391354	3.3964600426889926	22.055018553046512	6.0	10.531103309543068	1.0999462391768453	1.0733649820093234	78.63829118689542	3.163347319285399	2.0920075499222657	-0.6165583	2.159344432060583	1.5950782392287866	-0.39726257	14.225932619473028	3.694829309929962	32.684643182903535	4.0198304875488935	[1.8501391004473926, 1.8319708665564085, 1.9360837559288744, 1.8031349082428625, 1.8226747687640055, 1.9021128617369327, 1.8162675884294375, 1.8483072684088648]	[0.4045615332098627, 0.411721438580449, 0.40390638424778047, 0.40389516522682267, 0.4063669054242495, 0.40956348255837555, 0.40648811885969155, 0.4067636375257584]	[84.0941, 85.483345, 84.32447, 83.151054, 84.30314, 85.85494, 83.834114, 84.41628]	1.8430069771068558	0.4070080023598467	84.99760400000001	0.4066583332041237	1.8513363898143473	85.44058419243987	87.78979381443298	88.12585910652919	88.24135738831616	88.29943298969074	88.30077319587629	88.29802405498282	85.46511812714778	87.81092353951891
[truncated: 13,163 more rows]
[truncated: 18 more columns]
