# Supplementary material for: Stable de novo protein design via joint conformational landscape and sequence optimization
Source: Nat Commun. 2025 Dec 24;17:8. doi: 10.1038/s41467-025-66526-w (PMC12764529; doi:10.1038/s41467-025-66526-w)
Supplement: Supplementary file 6 — Source Data [file 41467_2025_66526_MOESM6_ESM.zip]

Archive with 1 entries (1 files):
- 230627_K50dG_dmsv2_refined.csv
