# Supplementary material for: Stable de novo protein design via joint conformational landscape and sequence optimization
Source: Nat Commun. 2025 Dec 24;17:8. doi: 10.1038/s41467-025-66526-w (PMC12764529; doi:10.1038/s41467-025-66526-w)
Supplement: Supplementary file 6 — Source Data [file 41467_2025_66526_MOESM6_ESM.zip › 230627_K50dG_dmsv2_refined.csv]

name	dna_seq	log10_K50_t	log10_K50_t_95CI_high	log10_K50_t_95CI_low	log10_K50_t_95CI	fitting_error_t	log10_K50unfolded_t	deltaG_t	deltaG_t_95CI_high	deltaG_t_95CI_low	deltaG_t_95CI	log10_K50_c	log10_K50_c_95CI_high	log10_K50_c_95CI_low	log10_K50_c_95CI	fitting_error_c	log10_K50unfolded_c	deltaG_c	deltaG_c_95CI_high	deltaG_c_95CI_low	deltaG_c_95CI	log10_A0_K50	deltaG	deltaG_95CI_high	deltaG_95CI_low	deltaG_95CI
r1_0_TrROS	AAACTGCCGCCAGGTTTCGAGATCGAGAAGATCAAAATCGAAGTTAACCCGGACGACGGTTGGATCATGGTTGAATATGAAATCCGTATGCCGGGTTGGGAATTCGAAGCGGAATTCATGATCAATCCGGAAAACGGTGTTCTCCAGATCGATTACGAATGGCGTCCGCCGGACGGTAAAACCATGCGTATGTCTCTGATGATCCCAATCGACTCT	1.274921260993286	1.4017795051956026	1.1931911068141026	0.2085883983815	0.1893278850327603	-1.1510859	3.273365582060251	3.455933305075692	3.1574960843603685	0.2984372207153232	0.9136276969468582	1.0370181999128332	0.8293326918152369	0.2076855080975962	0.2849774394440712	-2.3129406	4.358336908504292	4.540480276353852	4.236622570871218	0.3038577054826339	-6.385963380651998	4.036047444955848	4.277308303936091	3.835479057998668	0.4418292459374235
r1_2_TrROS	ATCCGTGTTCCACCGGGTGAATGGGTTCAGATCTCTATTATGATCCCGTTCCCGGCTCCGCCAGGCGAGCCAATCCGCATCAAATTCAAAATCGAGACTGCTAACGGTGAACCAATGGAAGTTGAATACCACTATAACCCGAACGGTATGGTTATGATTCCATTCCGTATTCCAGCGGATGACGTTCGCATTACCGAGATCGAAATCGAATGGTCC	1.44060995742926	1.647099521084209	1.3156982593462048	0.3314012617380042	0.2067632337068053	-1.1166716	3.466568398224883	3.7777032333115863	3.2855217488873643	0.4921814844242225	-0.1215804701578606	0.0514141906738578	-0.2659612586017068	0.3173754492755646	0.1626153366474721	-2.5414162	3.2338793337980074	3.467806230183294	3.0389369502669976	0.4288692799162965	-6.468936159061531	3.2012711031498795	3.3689201736944168	3.058656810395055	0.3102633632993616
r1_3_TrROS	AAGTGGAAAATCCGTTTCCAGATGCCGAACGGTCAGCCGATGGAGTTCCCGATTGAACCGTACGAAATGCCGGACGGTGAACCGAAACGTTACTACCGTATCAAAATCACCAACCCGAACAACGGCAAGCCGCACGAACACGAAATCCCGCCAGGCGAACCGCTGGAATTCAACCTGCCGGGTATGCGTATTTCCGAAATCGAACCGATCAAATCT	-1.7240383415496303	-1.3218616293540972	-1.9621742884909408	0.6403126591368435	0.102790686291939	-1.4792099	-15.0	-0.4805260007112738	-25.0	24.519473999288728	-2.3185202294760696	-2.159807255556545	-2.4966528575066045	0.3368456019500594	0.0968955975152899	-2.7322197	0.269862869697766	0.5838185753574587	-0.190391387230679	0.7742099625881378	-6.459842163446048	-0.6900266930707739	0.154334002725372	-1.813646899333001	1.9679809020583727
r1_4_TrROS	CTCGACATTGAATACGACCCAGACAACGGTTCTTTCACCGTTTCCTTCATGGTTCCGATTGGTCCAGGTCACGGTGTTTTCGTTATGGTTGACTACACCTTCCGTTTCGGTCCAAACGGCGACATCGGTATCGAATGGCAGATCTCTGTTATGCCGATCCCACCACCGCCACCGAAAATCGACCCGGAAGACCAGGAAAAAGCGCAGAACAAATCT	0.456309720536206	0.5441330676482071	0.3655543224805507	0.1785787451676564	0.8895589889480385	-1.0136983	1.9484702584520677	2.070658093002105	1.8215221846804064	0.2491359083216988	0.4379717423980718	0.6262216243913007	0.2172980738379613	0.4089235505533393	0.2370844856551406	-2.539713	3.992207251866427	4.252768698495541	3.690616402013406	0.562152296482135	-7.012874900617536	3.6671997457723657	4.14752787715593	3.2013889569655394	0.9461389201903908
r1_5_TrROS	GTTAAAATCGAATTCAAACTGCCGAATGGCCGTGAGTTTAAGATCGAAGTTAACCCGGGCTGGCCGATGATCCCGATCAAAAACCCAGGTACCGGTCGTGAACTGATGATTATGATCTACCCGAACTGGATTCAGATCATTGACATGGACGACATGAAAATCGTTCGTGCGGTTCCGATCCCGCCGATGCCGCCAGAAGACCGTGACGAAAACTCT	0.3879683051883533	0.411181819703671	0.3368310556164229	0.074350764087248	0.122429221348007	-1.206527	2.1190003728688094	2.151037482043216	2.048310192568888	0.1027272894743283	0.5455891909761967	0.5669659471634757	0.5004990453508331	0.0664669018126425	0.2220654434334788	-2.1242466	3.5850597364682297	3.6147342742437183	3.522627525679221	0.0921067485644973	-5.81532208138986	2.8767592027453293	3.008013695668263	2.7505983048924323	0.2574153907758307
r1_6_TrROS	AATATGCACGAATTTGCGGAAAACCTCGCTAAGGAACTGGTTCGTGAACTGGCGAACGATTACTACGTTCCGCCAGGTCAGGAGGTTGAAGTTGACATCAAAGTTACCTTCCCGTTCTACATGCCGACTCCAAACGGTAACCCGCACATCCACACCGGCGAATGGGAGATCACTGTTCGTGTTCGCGTTCCGGAGGGTCAGCGTGTTAAAGTTTCT	0.1479664094381528	0.1916465274011297	0.1042096816426134	0.0874368457585162	0.1490842527639084	-1.1090639	1.6483334928945936	1.7101838938747445	1.5860358393761138	0.1241480544986306	0.5086140486191919	0.5885591456045848	0.43684200979125	0.1517171358133347	0.2793378727818088	-1.3084259	2.436765962856379	2.548960186516752	2.336361918498844	0.2125982680179077	-6.250208177031869	2.0683585948724503	2.304625347092181	1.8669072395666533	0.4377181075255276
r1_8_TrROS	AAAAACACCGTGGAAATCTGGATTCCGTTCGAAGAAATGCGTAACCCAGATGGTCGCCCGATGGACGCGGAATGGTTCGCTAAACACATCGCGAAACCGCTGCAGAACAACGGTGTGGACAAAGAAGTTACCATCCCGTTCCCGGACGACGGTTACTACTTCCGTATCCGCATCGAAAAAGACGGTGAAATCACCGACATCGAACCGTGGCCGTCT	-0.3216296818514434	-0.30523924117641	-0.3452922265789692	0.0400529854025592	0.056475733423579	-1.0836389	0.9083821714818292	0.9347809926169658	0.8699012853012341	0.0648797073157316	-1.1475864387773955	-1.0707611426992918	-1.206623132509815	0.1358619898105231	0.0883963482684492	-2.3610115	1.584328157920648	1.6931037287131925	1.4999027859176104	0.1932009427955818	-5.733063060425993	1.2753154972949683	1.4053648988682057	1.1885736506994744	0.216791248168731
r1_9_TrROS	CGTGTTCACATCAAACTGGACACTCCAGACGGTATGCCGATCCAGATCCCGTTCCCGGTTGACTCTCCGGAAGAAGCGAAAGACAACATTAAAGAGGAAGCTCGTAAATTCGCGGAAGACCGTGGTTGGAAAATCAAAGACGTTAAAGTTGAACCGAACCCGAACGGTTACGTTATGAAGACCATCCGTCTGAAACCACCGAACATGAAACCGTCT	-1.416332967389348	-1.3284670287025149	-1.495785739290575	0.1673187105880598	0.0375878558508569	-1.1949494	-15.0	-5.0	-25.0	20.0	-2.4097341876961624	-2.312401000079821	-2.481006227971276	0.1686052278914549	0.0355087361079437	-2.5779057	-0.4343300708490729	-0.0990892259508703	-0.8041019587469246	0.7050127327960543	-5.659373254513227	-6.1652012386320205	-1.2719198002115568	-11.660076004429412	10.388156204217855
r1_10_TrROS	AACATCAAAATCGACCTGGAAGTTAACCCGGACTACGGTATCATCCGTATGACCATTGAAATTCCGAACCCGAACGGTAACCCAGCGGAAATCGAAATTTACTTTATGATCGAACCGGACCCAGACGACGGCAAATACAAGATCTACTTCATGGTGAAGATCGAATACCCGGGCAAAACCCTGACCATCATGTTCCCGATCACCATCCCGGTTTCT	1.679794193196594	1.8218674648970064	1.5866252662244738	0.2352421986725326	0.1698114532997943	-1.2223809	3.970264044654152	4.2016617865122745	3.826037160602128	0.3756246259101465	1.8869718293811093	1.9639606818245885	1.7707431833168583	0.1932174985077299	0.1663329221143842	-2.4478455	6.643687196710588	7.359525813805003	6.150805222867671	1.2087205909373315	-6.089884704277198	10.672604975384482	15.375235767206268	6.829525143951937	8.54571062325433
r1_11_TrROS	TACCTGATCCGTATCTACAACAACGACGGTAACGAAATCTCTATCCCGCCAGGTGAATCTTACCGTTTCCCGAACTCTCAGACCATCCGTTTCGGTGACCAGCCGATCCCGATCACTCCGGGTGTTAAAGTTGAAATCATCGAACCGCCACCGCCGAAACCACCACCAAAGCCAAAACCGGAACGTGACGGTGAAAACGGTGAGTGGAAACAGTCT	0.0748793085719497	0.1444150894891147	0.0104349966330785	0.1339800928560362	0.2152675410381427	-0.94850206	1.3111674070581585	1.413326113394308	1.215006384086902	0.1983197293074061	-2.353857595849659	-2.126248312235072	-2.827571514882237	0.7013232026471652	0.1030571229886031	-2.5237312	-0.4272760929227841	0.2341953016145928	-25.0	25.234195301614594	-6.90613565347544	0.6460874312600942	1.0649999496031866	0.1255094265013158	0.9394905231018706
r1_14_TrROS	AACGGTGAACCGCAGAAATACGACATCCCGCTGTGGATCGAAGACCCGAATGGTAAACCGCACCTGTACCGTATCAAAGTTGAAGTGCGTCCGAACCCGGACGGTAACTACCGTGCGAAAATCGAACTGGAAAACCCAGGTGATGGTAAGAAAGAAGAAATTGAAATGGACGCTCCGGGTGCGCCGATCAAACCGGGTGACTGGATTCGCATCTCT	-0.9739280341342456	-0.853278679750275	-1.056494976743111	0.203216296992836	0.0758946887662296	-1.012517	-1.377885396793241	-0.4720922710253653	-25.0	24.52790772897464	-1.5544683005050666	-1.394012481935037	-1.7296403033324486	0.3356278213974115	0.0607778433827701	-2.408842	1.053809070651926	1.296588585479718	0.7709659920376901	0.5256225934420278	-6.32845970446666	0.3558426729783182	0.7006232000661169	0.1189257688736954	0.5816974311924215
r1_16_TrROS	TACGACATTGAAATCGAAATCTTCCCGATGCAGAAACGTAAACCGGAGCGTGACCCGGATGGTAATCCGGAGCCGAAAACCAAACCGCTGCCGCCGTTCATCGTTATCAAAGCGCCACCGAATGATCCGGAACGCGCGGACCGCCTGAAAGATGAACTGCGTGAAGCGGGTCTGCCGATCGAACCGGACAAAGATGGTTCTTTCGTGATTCCGTCT	-0.9387071313762032	-0.900737778035096	-0.9775900433130172	0.076852265277921	0.0396577311005675	-0.8867438	-15.0	-5.0	-25.0	20.0	-1.2002747602381407	-1.162343744456035	-1.2714516148899746	0.1091078704339396	0.039091780789327	-1.5603333	0.1485870384733815	0.2356792812276092	-0.0326045197096201	0.2682838009372293	-5.225208112357572	-0.3410540195790557	-0.2222874116226815	-0.4698625900111887	0.2475751783885071
r1_17_TrROS	AAAAAGCCAAAAGTTGTTCACATCCATATCCGCGGTCCGCCGAACGACCCAGGTGCGATTCGCATGGCGCGCAACATCATCAAACGTGCGCGTAAACAGGGTAAAGAACCGACCCGTATCATCATCCACATGGAGCGTCCGCAGTGGGTTGAGGAAATCAAAAAGGAACTGCCGCTGCCGATCAAAGTTATTCCGCCGGAAGAGATCATGGACTCT	1.3969112317843475	1.5428798089746976	1.1707222350776745	0.3721575738970231	0.2337477409276261	-1.5357294	3.963511272871349	4.178831990718849	3.641154064154392	0.5376779265644576	1.218157436458177	1.2933591816274317	1.0384099170695773	0.2549492645578541	0.2990444517472339	-1.6935272	3.992607283493548	4.115276937114488	3.7145232198647418	0.4007537172497462	-6.8642541669497925	3.807221888631728	4.080225112189148	3.544487668824657	0.535737443364491
r1_18_TrROS	AAAATCCCAATCACCATTGAAGAAGACCCGGAAGACAAAATGTACGAACTGCGTGTTCCGGATGGTATGCCGATTCAGATCCAGCGTTCTAAAGACGGTTACCGTGTTTCTATCTGGAACCCGGACAATGGTAAACCGCGTGAAATTCCGATCACCAAGAAAGACCTGAAAGATCTGCTGTCTAACCCGGGCTTCTGGATCGAAATCTACAAATCT	0.0652674442788292	0.1020855683377492	0.0145205689981028	0.0875649993396464	0.1498012630910697	-1.188124	1.6427389467952602	1.694878096446884	1.5704666920232873	0.1244114044235968	-0.921615552255464	-0.8515261654861462	-0.9610975556102672	0.1095713901241208	0.1043572544748863	-2.1183777	1.5608768239013713	1.6604414202435176	1.5043289388765333	0.1561124813669843	-6.129532996890516	1.773473091843052	1.8842657062836825	1.6701666803639046	0.2140990259197779
r1_19_TrROS	AAAGACGTTGTGAAAATCCCGATCACCTTTCCGAACGGTGTGCAGTTTGAAATCATCATCGACCCGGAAGAAGGTAAAATCCAGGTGGAATTCGTTTTCCCGGACCCAAACGGTGAACCAGTGTACCGCATGGAGTTCACCATCGAGATCAAACCGGACGGTAAACTGGAAATCAAAGAAATGGAGATGGAGCCGGTTAAACCAGACGACTTCTCT	1.5244312527114148	1.6629088912370904	1.3550312436934395	0.3078776475436509	0.2822504355203706	-0.47591352	2.730484980989623	2.943376362957042	2.4797034530934936	0.4636729098635483	1.2219447416217784	1.2739292723050355	1.1607403700896406	0.1131889022153951	0.2061144493861492	-1.5270691	3.7760436861734776	3.86053087386042	3.679093570470176	0.1814373033902439	-6.3082742793068745	3.378742291848957	3.547146497566489	3.200777631560264	0.3463688660062254
r1_21_TrROS	AAAACCATCGAGATCTGGATTCCGATGCCGATGGGTCAAGCTGAAACCTTCGTTAAATCTCTGGCGCGTAAACTGGGTCTGCCACCGGACGACTACAAAGTTGACAATGTTGAAATGCAACCAAACAAGGACGGTTGGCCGTACGTTAAAATGGAAATCAAACTGCCGAACAATGGTAAAGAAATCGAAATCATCATGCCGCCAGGCTGGTTCTCC	-0.0087537766440424	0.023383026028083	-0.062502651594455	0.0858856776225381	0.1711339060971463	-1.2823026	1.670876336838491	1.716256418292147	1.594569672854653	0.1216867454374939	-0.4908187275607426	-0.4708859783088299	-0.5577299262257966	0.0868439479169667	0.1538982441520535	-2.4413242	2.600238302842241	2.627241574028614	2.509514110115709	0.1177274639129049	-6.343989150999461	2.3775389736722423	2.646774930598554	2.182050841938042	0.4647240886605117
r1_22_TrROS	ATCGAAGTTGACATCGAATACTCTCCGGAAGAAGGTTGGATTCGTATCAAATTCGACGACCCGGAACTGAAGGACGCGCTGAAAGACCATTTCCCGGAAGTGGACGACGACTCTTTCTACATGCCGATGGAAGACATGCGTAAAATCGCGAAAGAACTCCAGGACATCCTGGAAAAACGTCAGCAGGAACGCCAAAAAGAAAACAACAATAATTCT	-0.0925783470821617	-0.0648233443248619	-0.1286059651632251	0.0637826208383631	0.0733297076336067	-0.9711487	1.0925331844532176	1.1351453264631546	1.0366027889185288	0.0985425375446258	0.0619775181386211	0.0881924626191893	0.0503645578628247	0.0378279047563645	0.0946926800771966	-0.79205704	1.0598492269135007	1.1007826376090972	1.041598245119858	0.0591843924892392	-5.798592582574184	1.1068414120151888	1.2234222820490543	1.0113314392269157	0.2120908428221388
r1_24_TrROS	TTCAAAATTGTTGAAGTTGACCCGTACATGTTCCGTATCCAGTTCCCGGATAACGGTAAAACCAAATGGATTCCATTCCCAGACAATGCGTCTCCGGAAGAAGCGATCAACGAAATCGCGAAACAGCTGGGTCCGGATATGCCGCTGGAAGACTTCCGTAAAGAATACAACCTGTCTATCGAACCGTTCCCAAACGGTTGGATCAAAATCAAATCT	-0.3686501291582902	-0.3341042186915014	-0.4043026277634597	0.0701984090719583	0.1749673680702375	-1.3878436	1.303587896292847	1.3544622040348784	1.2506381004324425	0.1038241036024361	-1.229597728029961	-1.004192294717415	-1.3911284428687631	0.3869361481513484	0.1389187865845496	-2.707409	1.954326795946848	2.263617120767373	1.7294298334674727	0.5341872872999003	-6.633589153479323	1.6539526873703685	1.922053918981883	1.3599458865111866	0.5621080324706964
r1_25_TrROS	CCGGACAACGAACCGCCGCAGTGGTACCGTGTTTGGATTCCGATCGACCCGGAAGACGGTAAGATCGAAGTTAAACCGGGTGGTTCCACCATGACCATCGACCTGCCGGACGGTCGTCCAATCGAATTCTACGTTCCGCAGGGTATGTCTCCGTCTGACATCAAAAACTGGGCGAAAGGTATCGCGAAGGAACTGGCGGAAGAACTGAAAAACTCT	0.1383579463564999	0.184569824953544	0.0782011603908353	0.1063686645627086	0.127714032652109	-1.044616	1.5430238312530995	1.609121228650614	1.4562737098971152	0.1528475187534987	-1.1695092224241326	-1.07616649679678	-1.326395780124162	0.250229283327382	0.1010665935354015	-2.3802319	1.5804628361511803	1.7125278714742098	1.3540270937285357	0.3585007777456741	-6.123143803268668	1.5184152540273708	1.7213986906738654	1.3257916997453287	0.3956069909285367
r1_26_TrROS	AAAAAGATCAAAATCGACTTCGAACCGCTGGAAAAGGAACCGAACCCGGACGGTCGTGAAATGATTCGTTACCCAGTTAAAGTTAAATGGCCGGGTAATGGCAAAGACTACGACATGCCGATTATGATTAACCCGGGCAACGGTCAAATTATGATCTACAACCCGAAAAACAACGAACCGTTCATGTTCCCGCCGAACAATGTTGAAATCGAATCT	-0.0488726320967332	0.0250590834153615	-0.1072086277000058	0.1322677111153673	0.1738786686601756	-0.89264727	1.038799228937542	1.1528300871688513	0.9465679978446466	0.2062620893242046	-1.3472966183642048	-1.265448398567631	-1.4799364586188712	0.2144880600512402	0.114571002005386	-1.7540073	0.2548231755306282	0.4251044100080308	-0.0741995110295188	0.4993039210375496	-6.980060594647726	0.4709267669331131	0.8764208493123908	0.0649100246023415	0.8115108247100493
r1_27_TrROS	ATTACTACCGAACTGCTCCGTGAGCACAACATCAAACGTGTTATCCCGATCTCTCCGAAGGGTAACCCAATGCGCCACCAAGCGCGTGAACTGGCGGACGACCCGGGTGTTAAAGTTAACCCGATCCCGCTGGAGCCGGGTGACCCGAAACGTATGGAAAAAGAAATCGAAGAATTCATGCAGAAAGACCCAAACGTTCCGATCATCATCTCTTCT	-1.1141353959857403	-1.0508719675972888	-1.1684829065225688	0.1176109389252799	0.046524809000555	-1.0910635	-15.0	-1.3532305642955405	-25.0	23.64676943570446	-1.5085364452071044	-1.413095439832083	-1.59204552670633	0.178950086874247	0.084904344443839	-1.3537045	-15.0	-5.0	-25.0	20.0	-6.065273768908115	-8.799010630987471	-4.947751572228397	-13.098683925456372	8.150932353227976
r1_28_TrROS	AAACCGCTGACTCCGGAAGAAGCGGAAGAGATCGCGGACACCCTGATGGACCGTATGAACGAACGTTTCGGTTACCCGATCAAAAAGATCGAGGTGAACCCGGACGACGGTTACATTTCTATCCAGTTCCCGAACGATGGTTGGATGTTCTCTATCGAAGTGGACGATGACGGCATCCCGGAAATCGAGTTCATGCCGCCAAACGAATTCCGTTCT	-0.3667050437773619	-0.2983893107968123	-0.3993591131244831	0.1009698023276708	0.0937427161679432	-1.0436261	0.7677920096971081	0.8812342915055633	0.7119284462548877	0.1693058452506756	-1.1435726842465272	-1.1072719685918593	-1.2294524206858226	0.1221804520939633	0.0969367385479635	-2.0565224	1.144069354454165	1.1990236356740975	1.011374354514445	0.1876492811596528	-5.597949507671322	0.9803175677969392	1.0606213793424497	0.8664966880001693	0.1941246913422801
r1_29_TrROS	CCGAAAAACTACGTTTTCCGCGTTAAAATCCACATCCGTGTTCGTAAGCCGGACGAGGAAGACGGTAAATGGAAACCGCTGTCTAAACCGAAAACCATCGAATTCCTGTTCCGTATGCCGGGTTCTCCGGACCAGGTTCGTGATTTCGCGCGCTCCTTCGCGGAAGGTCTGGGTATCGACAACATCAACGTTAAAGTTGAATGGGTTCCGGTGTCT	0.5459781427591077	0.5759885035638154	0.5139649361164994	0.0620235674473159	0.0879045359875971	-1.5971928	2.864501002624809	2.905326944411592	2.820962747251087	0.0843641971605047	-0.3594524181894397	-0.3220995504376301	-0.4041742046536267	0.0820746542159965	0.1210166425141551	-2.7598763	3.205993716919717	3.256298008626839	3.1457674573210515	0.1105305513057874	-5.689815062720939	3.048851526615386	3.118825821599628	2.960290802585172	0.1585350190144558
r1_30_TrROS	GTGTACGTTATCAAAATCACCTTCCCGAACCCGGAAGACGGTAAACCGCAGACCCACACCATCCCGTTCCAGGGCCCAGCTGACGAACTGGAAGACAACCTGAAAGATTGGCTGGGTCCGCACGGTATCGACGACGTTAAAATCGAACGTGTTCCACCACCGCCACCGAAACCGGACCCGGAGGAAATGAAGAAACAAAACGAGGACAATAACTCT	-0.0299087846298916	0.0157107987958595	-0.0757183787558108	0.0914291775516703	0.1199109489116165	-0.37651587	0.1176654757790011	0.2243012943542485	0.0009215345244306	0.2233797598298179	-1.8148368139844984	-1.7106732702764955	-1.945668178147888	0.2349949078713922	0.0661839006676858	-1.8957214	-0.9198682252685406	-0.3667423507098384	-25.0	24.63325764929016	-6.059240072632509	-0.2301025149499929	0.0357088975086073	-0.8845396364540891	0.9202485339626963
r1_31_TrROS	AACATCAACCCGGAATTCATGGAGAAAATCGTTAATGAAATCGCGAACCGTATGAACCAGCAGGGTTGGAAAATCAAAAAGGTTGACATCGAACCATACCCGAACGGTATGATCGACATCAAGGTTAACGGTCGTGAAATTGAGTTCCCGTGGCCGAATGGCCGTTGGTTCCGTATCAAAGTGGAAGCGAAACGTGTTCCGCCGGAACAGCGTTCT	-0.104712794559938	-0.0896094455839489	-0.128782568288347	0.039173122704398	0.1193970199056719	-1.5665054	1.9332841821819733	1.954214408331278	1.89987776276542	0.0543366455658578	-0.4508618816639749	-0.4194425050276524	-0.5318935935346972	0.1124510885070447	0.145276009658109	-2.6035442	2.872868100933084	2.9152700693856293	2.7634559675552715	0.1518141018303578	-5.65179365927443	2.4086563317000995	2.4743760929514926	2.3228312447273014	0.1515448482241912
r1_33_TrROS	ATCATCAAAATCAAATTCGAGTTCGCGGACGGTGAAGAGATGACCATCGAAGAAATGGCTAAGTGGCTGCAGAAAGCGGGTAATTTCGAAGTTGAAAAGACCGACGACCAGCTGTACATCCGTGACCCGAACCGTGGTCACGCGATCCGTATCAAGAAAATTGAAATCGAACCGCCACCGCCGGTTGTTGACCCGGAGAACGGTAAACCGAAATCT	-0.0650105199148785	-0.0318118470897853	-0.0977253168543602	0.0659134697645749	0.135883015301265	-1.0662339	1.277786612432802	1.3269579653765196	1.2289329551416983	0.098025010234821	-0.8152075775996926	-0.7105369361529655	-0.9275953942147072	0.2170584580617417	0.1506210043079682	-2.2149868	1.8467178957341244	1.991878003494564	1.689271230211954	0.3026067732826103	-5.944916490696609	1.648107895953499	1.7708217838308968	1.492802752554247	0.2780190312766497
r1_34_TrROS	AACCGTAAAATTGAATTCGAGATGCAGTACGGTGACTACCCGATGAAAATCACCATCGAAAAAGACCCGAACGGTCTGCGTATCGAAATCGAGCCACCGGATGGTAAACCGATCTACGAACAGACCATCCCACCGGGCAAACCGCGTAACTTCCACATCCACAACCCAGACGGTCGTCCGTTTTTCATGCTGTCTGTTAAAATCGAACCGGACTCT	-0.4268185418752008	-0.3865720805672995	-0.5094473323871557	0.1228752518198561	0.402832209544349	-1.127599	0.8077583400501526	0.8742025082848904	0.6662434425407661	0.2079590657441243	-0.8314348117553292	-0.7323637928456518	-0.9607838893344164	0.2284200964887646	0.2194888264014175	-2.4848976	2.196027507403395	2.331237165769363	2.01847262818195	0.3127645375874128	-6.787843882687857	1.6535860760141332	2.033261550429173	1.2132173064064504	0.8200442440227225
r1_35_TrROS	ATGCGTATCAACATCGAATTCCGTTTCCCGGACGGTGTTGAATTTCGTATCACCTCTATCGAAGTTGACTCTATTGAGCCGGACAACGACATGGTTGTTATCCCGATCAAAATCACCATCACTCCAGAGTTCCGTGACAACCTGAAAGACCGTCACCCGGATTTCAAAGACCACCCACCGGTTACCTTCACCATGCTGATCGTTATCAAGAAATCT	0.9551955430720962	1.1140266930411364	0.851929293707975	0.2620973993331614	0.2940414743726144	-1.3341546	3.0712227804492325	3.291826596969289	2.928913820724018	0.3629127762452708	0.2599688553360141	0.3738752330680153	0.154955218843273	0.2189200142247423	0.2920258574335594	-2.5711002	3.7906851918958	3.9462373042667145	3.647900859349975	0.2983364449167394	-6.65258349525309	3.618680451837358	3.89526932295747	3.309208497078909	0.5860608258785609
r1_37_TrROS	TCTGTGAACATTCAGTTTCCGCTCGATCCGGGTCTGCGTGGTATGACCGTTGAACAGTTCAAAGAAAAACTGCGTAAACTGCTGCAGAAACACGGTTACGACGTTAATATCAAAGTTAACGTGCGTCCGAACGGTGAAGAATGGCGTGTGAATATTACCATTCGTTCTCCGAACCTGTCTCCGGAACTGGCGGAAAAGATTCAGGAACTGATCTCT	2.049979333542826	2.1842437640586505	1.9360694620166452	0.248174302042005	0.1320479921128921	-1.2168162	4.616639373899507	4.924886539822683	4.395142711188998	0.5297438286336851	1.6546098878516635	1.7151426964088547	1.5746586782724732	0.1404840181363815	0.1449914204646056	-2.0766582	5.33127524837923	5.488313474061227	5.149307295243774	0.3390061788174536	-6.004509205286788	5.388903506702739	5.66863371739146	5.155396886851772	0.5132368305396877
r1_39_TrROS	GACAACCTGAAAATCGAGATTGAACACCATCCGAACGGTATGTACAAGGTTGAAATGGAATTTCCAGGTCCAAACGGCATCAAGATCGAAATGTACGTGATGGTGGTGAAGCTGGGTAACAAACGCTACTTCCACATTATGTTCCGTATCGAGCGTTGGGACAAAAACGGTAAAATCGTTGAAAAACTGCCGATTATGCTCCCGTTCAAGCTGTCC	1.1719034002040352	1.271639717943738	1.0642140331639574	0.2074256847797806	0.2563241396029314	-1.3960552	3.45584509452973	3.596793943603756	3.3053380924671454	0.2914558511366105	-0.289681110904003	-0.1389341280037876	-0.3904177517764842	0.2514836237726966	0.2165431985148572	-2.761116	3.301622015138817	3.5047636126677664	3.165955867724004	0.3388077449437627	-6.872233431027579	3.190457940324437	3.457774474012353	2.875171684721729	0.5826027892906245
r1_40_TrROS	TCTCCGGAAGTTAAAAAGTGGGCGAAAGAAATCATGCACTGGCTGCACAAACGCATGCAGAAACGTAACGGTGGTCCGCCGAAAATCGATAAGATCAAGATTGAAGACTTCGACCCGGAAGACGGCTACCTGATCATCCGTATGAAATCTAACGGTCACACCTTCATCATCAACCCGGACGGTAAGCGCATGCCGATCGAAGAACTGATCGACTCT	-0.175590636071677	-0.130183805439597	-0.220999596403309	0.090815790963712	0.1730251959655075	-1.5211315	1.7714103544178523	1.8349012880232856	1.707615687242273	0.1272856007810128	-1.0967108190094568	-0.9185545988966552	-1.2428838882758515	0.3243292893791962	0.0992990003782449	-2.6952763	2.120543077499268	2.363730202748477	1.9191648316881127	0.4445653710603634	-6.549677151948455	1.8749166732470368	2.124294745007736	1.6639820183707903	0.4603127266369455
r1_41_TrROS	CCGATCGACGACATCAAACCAGTTGAACCGAAAGAAGAAACTCCAAACCCGGAAAAAGGTATGAAAACCATCGAATTTGAATTCCGTCACCCAGGTGGTGGTCCGGCGGAAATCGAAATGAACAACAACGGTAACATCCAGGTTCACGTTCGTAACAAAAACGGCAAACCACACCCAGAACTGGCGAACCGTATCATCGACGCGCTGCAGAACTCT	-0.7594324581562732	-0.6195358524347994	-0.8958745757536752	0.2763387233188759	0.212025922431986	-0.8251221	-1.05075705171256	-0.2906310138565996	-25.0	24.7093689861434	-1.3882412435145144	-0.93942763574883	-1.6329088096633038	0.6934811739144738	0.1327515216677081	-1.3624477	-15.0	0.2906324439722347	-25.0	25.290632443972235	-6.993484848712868	-2.531851177935023	-0.4840227186638112	-6.976916160032577	6.492893441368765
r1_42_TrROS	CTGGTTGAATACATCGCGAAAGAAATTGCGAACGAAGCGCAGCAGCAGGGTATGGAAGTTGAAGTGGACATCAAAGTGGAAGTGTACCCGAACGGTGTTATCGAAATCACCGCTAAAGTTGAGGTGCGTCCGCCAAACGGTAACAAATGGACCTTCACCATCACTATCTGGATTCCGATCCCGCCACCACCGCCGAACGACCCGAATAACAAGTCT	0.7548958419376849	0.8259105437362868	0.6294846937125399	0.1964258500237469	0.5499038902795033	-0.68212795	1.9080696131310928	2.008110114959679	1.7305099518787426	0.2776001630809364	1.147407765647993	1.2250195891840256	0.9847377952938514	0.2402817938901742	0.2610343429810642	-2.3315372	4.733692174267207	4.8562154116256	4.487490998624012	0.3687244130015878	-7.161411201349969	4.297847433469079	4.8242652216725705	3.9548164181152097	0.8694488035573609
r1_43_TrROS	CCACCGCTGAAAATCAAAATGGAACGTTACCCGAACGGCATGATGAAGATCGACAAAATCGAAGTTCCGAACGACGGCTCTATCAAACTGACCCTGAAATTCCCAAACAACGGTCGTAAAATTGAACGTACCATCCCGCCGAATGCGCCACCAGGTCAGGAAAAAGAAATCTGGTTCCCGTTCCCGAATGGTTTCTACCGTCTGAAGATTGAGTCT	-1.0575340759205538	-0.9352966073050034	-1.1243781563530897	0.1890815490480862	0.1098806501037142	-1.3727665	0.037494661532523	0.3208759163237966	-0.1501803483964697	0.4710562647202663	-2.1676206427638656	-2.0022884017491607	-2.25140453044638	0.2491161286972194	0.0700185476515541	-2.5909214	0.2906068108573062	0.6132184871519594	0.0986444276742187	0.5145740594777406	-5.943712938847781	0.3199134575878722	0.5408487587621249	0.0718715463739208	0.468977212388204
r1_45_TrROS	GACGACCCGGATTTCAAAATCAAAATTGAATGGGAACGTATGCCGGACGGTACCCTCACCATGACCGCGAAAATTCCGGACTCTGGTCTGATCATCGACATCTCTATCCCGGTTGACGAAGACGGTCAGCAGACCATCAACGTTAACCTGTTCCGTATCGATCCGGAGAACGGTGAGATCGAACAGGAAGAAGTTACCTTCACCATCCCAGTGTCT	0.62092994494338	0.7575816770179127	0.5642645176695607	0.193317159348352	0.1445860790415293	-0.8123734	1.9000990388693155	2.091439279709747	1.820370389303725	0.2710688904060221	0.7555958132229637	0.8096824988400537	0.7117173587691542	0.0979651400708995	0.2719533412531886	-2.324728	4.147305298523757	4.224259729200947	4.085297363940629	0.1389623652603173	-6.333004165509436	3.2210408812993467	3.483846843200201	3.0372802916666237	0.4465665515335781
r1_46_TrROS	CCGTGGCTGATCATTCGTAACCTGGAAGACGGCCACTTCGTTATCATCAAAATCGAAATGACTCCAGCGGCTCGTGACAATATGAAAGAAGGTGAACCACCGGATGCGCCAATCAAAGTTGACGTTGAAGTTTTCGACCCGTCTGACAACAAGGTTCGCAAATACGAATTTCGTATCGATCCGGACGGTCGTATCCAGTCTATCGAACCGGTGTCT	0.0312000730073551	0.0798519884903005	-0.0238110532486753	0.1036630417389758	0.1916205424374704	-1.2457535	1.6758519287813327	1.7444807149496528	1.5977624730222149	0.146718241927438	0.0017821819983884	0.0507679395134435	-0.0478615445552599	0.0986294840687034	0.4031104395671216	-2.4960327	3.3398371392147967	3.406157657203753	3.2726788787620458	0.1334787784417073	-6.756183082036804	2.7259967479063656	3.044116876406541	2.5140769534651617	0.5300399229413792
r1_47_TrROS	AACTACCGTGTTGAAATCGACGACATGGAACTGTTCCCAGCGCCACCAGGCCAGGAAATCCGTATCCCGCTGAAGGTTGAAGACGACGGTCAGGAACACGAACTGGAAGAAATCCAGGTTAATCCGGACGATGGTTACATCACCATGAAAGTGAAAATCGAACCGGACGGTGAACCGAAAGAATTCACCATTACCATCCCGATTCCACCGGGTTCT	-0.5416887861997648	-0.501195100800466	-0.7154505457116377	0.2142554449111716	0.2153915299591142	-0.5646601	-1.688962590925633	-1.0720024633975611	-25.0	23.92799753660244	-1.8270071849903324	-1.6231084880401367	-2.0292631456515164	0.4061546576113797	0.158131159334953	-2.1913128	0.158334619177847	0.5762289209881779	-0.4601520047227307	1.036380925710909	-6.410889722976928	-0.8690146745450422	-0.4640978688750224	-2.711660455699377	2.247562586824355
r1_48_TrROS	ACCCGTACCGTTGTTTTCCCGATCCCGCTGGAAGAACTCCCGCCAGACCAGCCGATCTCTCCGGAAGAGATCAAAGACCACATCCGTGAATGGGCGAAAGAATTCGCTAAAGAGGAAGGTATGGAAGACGTTAAAATCTCCCCGGAACTGAACGAAAACATCAAAAACATGCCACCGGGTCAGCCACTGGAAATCAAGATCGAAGTTAAACCGTCT	-0.997777666480812	-0.9305970602767196	-1.0698137785806658	0.1392167183039463	0.1623790163695358	-0.66773844	-15.0	-5.0	-25.0	20.0	-1.1655169958220055	-1.039561370806608	-1.2538197929971238	0.2142584221905157	0.2473046650841367	-1.2885933	-0.646812550856806	-0.1478169460274874	-1.4407245621323093	1.292907616104822	-6.772099034128805	-4.319195296751252	-1.099773173987912	-6.495612968863698	5.395839794875786
r1_50_TrROS	GTTACCATCGACATCTGGATTCCGTGGGACAACATCCCGCCAGGTATCAAAAAGCTCAAAAACGGCCAGTACATCTCCAAGAATTTCATCAAGTGGATCATCTGGTTCGCGCGTATGTTTGCGCGTGCTCACGGCTACAAACCGACCGTTAAAGTTACTATCCACCCGGACCCGGGCTACATCAAAGTTGAAATCGACGTTGAACCGCGTAAATCT	0.8813900238422159	0.9438281116165748	0.8374048242797527	0.1064232873368221	0.1519144483346819	-1.7197914	3.4865498787839906	3.572346492675954	3.426276467854487	0.146070024821467	0.9135386649330868	0.9972054786981428	0.8482226171132442	0.1489828615848984	0.1743252515777091	-2.77454	4.974898474875629	5.097761440538452	4.880465175221167	0.2172962653172856	-5.9492290264569885	4.514852333101516	4.663942253383979	4.412342975553651	0.2515992778303282
r1_51_TrROS	CTGAACATCGAAGTGCAGCGCGACCCAGACAACGGTATGTCTTACGTTCAGATCGAAATCCCGGACAACCCGGAAAAACTGAAACAGATCGTTGAGGCGCTGCGTGAAAAAGACGGTTTCGAACCGACCGACGTTGAACAGGACGGTAACCGTCCGCGTATCACCATCATGTTCCGTGATCCGCGTGCTGCGCCAGAACTGCTGAAAGCGCTGTCT	-0.8442813808324021	-0.7855768469859012	-0.9184171465651124	0.1328402995792112	0.0907890156480619	-1.2194617	0.1838504316724583	0.3134033256946057	0.0002602403692504	0.3131430853253553	-1.6766996474199345	-1.5421256346244778	-1.761133952703977	0.2190083180794995	0.0646222940844644	-2.2377224	0.5630290944897904	0.7985805237671187	0.4010582294707722	0.3975222942963465	-6.146315407979462	0.5162030082600728	0.6637161388866825	0.3985667762239012	0.2651493626627813
r1_52_TrROS	CCGCCAGGTTACCGTCCGATCGAAATCGAGATCCCAATGAAGGTTGAATCCATCGAAGAAGCGAAAGAAGAAGTTCTGAACTTCGCGCACGAACTGGCTGAAGCGTTCCCAAACATCACCGACATTAACGTTGAAGTTGACAAGATCGACCCGAACAACGGTTACATCTTTGCGAAAATTACCATCTACGTGGGTGACAAAACCATCACCATCTCT	-0.2828729440748968	-0.2226312651831805	-0.3550392295378466	0.132407964354666	0.639713456832015	-0.7706959	0.4242906061452711	0.5400069017370848	0.2748947002633253	0.2651122014737594	-0.6309957607698138	-0.5876206833965256	-0.7048035156131724	0.1171828322166468	0.2065717847499545	-2.1734314	2.0444029118928406	2.1040985677722515	1.942439226001233	0.1616593417710183	-6.880973901055346	1.8041975783516555	2.3114129476671263	1.4485679729137464	0.86284497475338
r1_53_TrROS	CTGAATATCAAAATCACTGAAACCAACCCGAACGGTACCATCAAGATCACTATCGAAATCCCGAACCCAGACGGTCGTTGGCAGAAAGTGACCTTCCTGTTCCGTGTTAACGGTTACTACGTTAAGTTCACCATCTACGTGTACCCGGGCAAAATCGTTATCGACATCAAACCGATTAAACCAGTTCCACCGGCTCCACCAGAAGAAGGTAAATCT	1.100423049967143	1.2122915242015686	1.0265356294839043	0.1857558947176643	0.1576009294339075	-1.297533	3.223730035599225	3.380774919554129	3.120867484793774	0.2599074347603554	1.2384890029039952	1.353992279014703	1.1065765623691868	0.2474157166455162	0.1768472213049599	-2.726406	5.405346977652004	5.597862151423885	5.198176656998695	0.3996854944251904	-6.26907605006174	5.156019139077367	5.290844413966597	4.968747839991978	0.3220965739746191
r1_54_TrROS	CCGCCACCGTTCAAGATCGAAGTTAAAGTTAACGTTGAACCGTACCCGACTCCAAACGGTCAGCAGTACGTTCGTGTTGAAGTTACCATCGAAATCAAGTACGACGGTGAGCCGTGGAAAATCAAAATCCCGTACTGGGTTCCGCCGAACGACCCGAAAGCTCGTGAACTCGCTAAAGAACTGGCGAAAGAAATCGCGAAGGAACTGATGAACTCT	0.3270688776250855	0.4463929335647236	0.2397012580624134	0.2066916755023101	0.6523381205485714	-0.96908784	1.7048298185691235	1.872802025193627	1.580511973281205	0.2922900519124221	-0.7366202632804424	-0.4484644620737721	-0.92228252084702	0.4738180587732478	0.3539241550821413	-2.372324	2.1719691333197497	2.5644291142305864	1.916272432178789	0.6481566820517974	-7.254265608995833	2.257657319131108	2.7018184090685478	1.5049476317280923	1.1968707773404548
r1_55_TrROS	CAGCGTGTTCTGCCGTTCAAAAACCCGGACGGTGACTACTGGGTTATGATTATGAACCCAAATGGTGACCCGCTGGTTGAACACCGTATCCCGAACGACCCAGAACAGATGGAAAAAGCGATCCACAAACTGATGGAACAGCTGCCGAACTTCGACCCGGAAGACCTCCGTATCGCGGTGATGAATCCGAAAAACGGTGAATCTCAGGAAATCTCT	-0.6703505174138079	-0.5939568338079723	-0.7339517692879625	0.1399949354799902	0.0447800767327067	-1.0621302	0.2217842979284985	0.3844742558207085	0.0707182340497037	0.3137560217710047	-1.4095543806335973	-1.3517035519088598	-1.496832533046202	0.1451289811373421	0.0428039524634082	-2.1473236	0.8683547333945647	0.9616170605518236	0.7221101925791408	0.2395068679726828	-5.6737149708475965	0.6101678027442595	0.7152073531198586	0.4569579942693053	0.2582493588505533
r1_56_TrROS	CCGTGGGTTATGATCCCGATCCGTGTTGACGACCCGAACATGACCATCCGTGAAATCGCGAACGAAGTTCGTAAAGCGCTGCCGCCAGGTAACAAAAACCTGAAAATCTCTATCATGTGGGGTGATGGTCGTCGTTATGAGATCGACCCAGGCGAAACCCTCAAAGACCACTTCCCACCGGGTGACGAATTCCACATCATGGTTCGTCTGCCGTCT	-0.098452353977196	-0.0844178606009811	-0.1123778856429068	0.0279600250419257	0.1002423023365157	-1.3606358	1.654495606108925	1.6743526170354006	1.6347576482311756	0.0395949688042249	-1.414703102916754	-1.3764145409210284	-1.4918542851322003	0.1154397442111718	0.0866751165871631	-2.4327679	1.3013587411220815	1.357683821585742	1.18619827760454	0.1714855439812019	-5.311491506704703	1.5513008562134436	1.5998507805496176	1.5041206187384586	0.095730161811159
r1_57_TrROS	AAATACCGTACCATCATGATCCCGTACAAAGACATGACTCCGGAACAGCTGCGTGACTTCCTCCAGGACCTCGGTCTGACCTGGGAAGACCTGGAGATCGAACGTGAAGGTGACTACTACACCATCAAGATCCCGAACGTTAAAATCACTATCATGCCGCCACCGCCGAAACCGAAAGTTTCTCCGAACGACCCGGAAGATGCGAAAGAAGCGTCT	-0.2341310778227901	-0.1888810435790855	-0.2738151280120863	0.0849340844330008	0.0856584231106448	-1.1416516	1.136456013414923	1.2050525885732395	1.075474980827282	0.1295776077459576	0.5703408684007505	0.6347598950171915	0.4991771409535744	0.135582754063617	0.2564382844242209	-1.9285622	3.3574188810492243	3.4472972620909097	3.2586757376934594	0.1886215243974502	-6.516204157970424	2.511243188125121	2.7349477519424963	2.283277848082033	0.4516699038604628
r1_58_TrROS	AAAAAGGTTACCATCGAGATCGGTTGGAACCCGGATCACCCAGGTTTCTACGCGGTTCGTGTTCGTCACCCGAACAAAGAACGTGAAATCCCGGGTGCGTCTCCGGAAGACCTGCTGGACTACCTCCAGGAACTGGGTTTCGACGACGTTGACATCGAAATCCGTCCAATGCCACCGCCACCAGTTTCTAAAGAACAGAAAGCGAACATGGGTTCT	-0.2205454650558282	-0.1209855358421905	-0.2948145912162486	0.173829055374058	0.1450030539815898	-1.0474732	1.0119139134761868	1.1655949254775226	0.8933039744807164	0.2722909509968062	-1.2053209044948523	-1.1449748318067858	-1.3677052563219898	0.2227304245152039	0.2068995240198197	-1.6200237	0.2723764530029035	0.3982844260970978	-0.1380890990874325	0.5363735251845303	-6.620892626160956	0.6249237633971846	1.0151848590825985	0.2182709831987904	0.7969138758838078
r1_60_TrROS	GAATTCGAGATCCCGGTTCCGAACGGTCAGCCGGTTAACATTTTCATCCCGCTGCCGCCAGGTTACAAAATCAAGATCAAAGTTTACTACCCAGGTAATGGCCAACCACACGAGCACGACTACAAAGTTCCGCCGAACGACTGGTTCATGATCAACTTCAAACTGCCACCGGGTGACCGTGTTCGTATCGAAGAAATTGAAATCGAACCGCCGTCT	0.8491521795683133	0.9047230236210134	0.7954046470753449	0.1093183765456685	0.1507515191092006	-1.0287163	2.513263516903268	2.590225077128921	2.438916010631335	0.151309066497586	-0.2538578831353863	-0.2139566456975686	-0.3059652267964896	0.0920085810989209	0.2238288515526406	-2.1576385	2.538455533692399	2.5926996008359446	2.4675636261744014	0.1251359746615432	-5.985762184255933	2.449164731491873	2.587525531050392	2.322903015995167	0.2646225150552248
r1_61_TrROS	TACGGTGGTCACACCGTTGAATACACCATCATGGTTGAATTCCCGATTACTCCAGGTGATGAATTCGACCTGCCGGACGGCATCGAACTGTACTACAACCCAGAGGACGGTACTTTTTATGTTCAGATCCCGATCGAAATTATGGTTCCGCCACCACCACCACCGCCAGAAATGGACCCAGAAGCGATGAACGACGAAGACGGTAAGCCGGTGTCC	0.4320175723782292	0.5082747381339197	0.364051936828382	0.1442228013055376	0.2675221419660971	-0.13684773	0.5822810327805914	0.7186159128836894	0.4532870662106309	0.2653288466730585	-0.8370933428688794	-0.7378110233971149	-1.0059258333711236	0.2681148099740087	0.1718205772999571	-1.9398842	1.4259376887073694	1.5688146465178987	1.176082150530854	0.3927324959870446	-6.527760735843208	1.158801520770681	1.3310064266481207	0.948397378855355	0.3826090477927657
r1_62_TrROS	ATCAAAATTCCACCGGGTTTCAAAATCGAACCGATCCGTGCGGACCCAGAGAATGGTACCGTTAACTGGATCATTCGTTTCCCAAACGACCCGAACCACTACATTATGATTTCTGCGCGTGTTAAAGTTGATCCGGAAAATGGCAAACCGAAACTGGACATGCGTATTTGGGTTATGAACCCGGATGGTAAGCCGCAGGAATACACCTTCAAATCT	1.1204644167732702	1.3591709297632806	0.9856148346576128	0.3735560951056678	0.4261523756565121	-1.359304	3.3345281838509404	3.672941979430505	3.1470311145271164	0.5259108649033886	-0.1396883057519912	-0.0837096683414639	-0.1832275189616168	0.0995178506201528	0.6285502552312451	-2.7267647	3.457756068895617	3.5332804249272143	3.399046890950982	0.1342335339762321	-6.687399575870352	3.524504416161849	3.752047985858453	3.27072144219472	0.4813265436637328
r1_64_TrROS	CCGAAATACGTTATGATCCCGATCACCGACATCACCTTCAACGGTGGTAACATCAAAATCACCATCCAGTGGGCGAACAACGGTCCGGAACTGGAAATTAACATCCCGCCAGACAACGTGAAAATCTACTTTATGAACGGTCAGGAATACGAAATCAACCCGGACGCGAAAAAGATCGAGATTCCGCCAGGTTCTCCAATTATGATTGTTGTTTCC	0.6820578539923077	0.7355580102678464	0.557576841006074	0.1779811692617724	0.1483993923763126	-0.8905165	2.0933301109036826	2.167800079620546	1.9195410334961172	0.2482590461244285	0.6165548230017296	0.6371771049781868	0.5074925226851822	0.1296845822930046	0.2266392467597461	-2.2384548	3.8365505902122417	3.865347353520179	3.685136028424631	0.1802113250955486	-6.110290030057232	3.276276268015064	3.376604741347885	3.173373500643138	0.2032312407047469
r1_65_TrROS	TACGAACGTATCAAGGAAGCGCTGAAGAAACACGGTTTTGAAATCATCGACATCGAAGTTCATCCGGGTCACCGTACCATGACCTTCCAGCACCCGGACGGTCCGCCGATCTCTATCAACGTGGACCCGAAGAAGGGCATGATCTCTGTTTCTATCCGTTTCCCGAACCAGAAACGTACCTTCACCATTCCGGCTGACGAACTGAACGACCTGTCT	-0.1224175216523639	-0.1140257419878456	-0.1290915362985797	0.015065794310734	0.0688292388111236	-1.3824167	1.651330652128119	1.6632100107851178	1.6418738245257725	0.0213361862593453	-0.9656550543984892	-0.9374174830638504	-1.0018712477967264	0.064453764732876	0.080293261922191	-2.6318512	2.213185809798431	2.2517435538067536	2.163655895179316	0.0880876586274377	-5.313175472861403	1.995734849236608	2.047909270537368	1.9506849939989663	0.0972242765384012
r1_66_TrROS	AACATCCGTTTCCCGGACGGTCGTGAAATCGAAATCCCGCCAGAACCAGGTGAAGAATACGAAATCATGCTCCCAAACGGTCCGGAAATCAAAATCAAGAAGATCAAGTACGAGAACGGCGAACCGACCATCGAGATCGAACGTAAAGACGGTGGTAAAAAGGAACACGAGATGCCGCCGAACCAGCCGGACCAGATCCTGGACGCGATCCGCTCT	-0.7283248227808896	-0.664976360535941	-0.7938770877782257	0.1289007272422847	0.1790890579993359	-0.6766074	-15.0	-2.091445603892745	-25.0	22.908554396107256	0.2087853612427891	0.2344004785005014	0.1833660603407766	0.0510344181597248	0.1732275987559638	-0.27295876	0.420718554411937	0.4716283710845249	0.3687648567485403	0.1028635143359845	-6.281852167096355	0.0318576963427684	0.301684936265129	-0.2782250695610181	0.5799100058261473
r1_68_TrROS	CCGCTCACTCCGGAAGCGCAGGAACTGGCGGAACAGATCAAGAACTTCGCGCGTAACATGATGGACCGTTTCCCAGGTTTCGAAGTTGAGGTTGAAATCGACTCTATCGACCCGGTTAAGAACCCGGACGGTGGTGAACCGCGTGTTATGGTTCGTGTTAAAATGGAGTTCGAATACCCAGGCAAAAAGCACAAGATGGAAATCATCATCCCGTCT	-0.1497326041610092	-0.0727780472970207	-0.2196090787407248	0.1468310314437041	0.1422850759924786	-1.3281555	1.5352896489531702	1.6449653546152032	1.4345407817924742	0.2104245728227289	-0.1563266950231062	-0.1001865935520207	-0.288754368348383	0.1885677747963622	0.1652762975247582	-2.310461	2.8768243482562377	2.952858496881872	2.6974350960763065	0.2554234008055656	-6.4723921186656455	2.452484662442075	2.58492919762794	2.177468896831512	0.4074603007964277
r1_69_TrROS	AACATGGTTCCGATCACCTTCCGTCTGGGCGACCACAAAATCGAAGTTTGGGTTATGCCGAACAACGGTATGATTATGATCCAGATCGAATACCCGATCCCACCGGAACAATACGACGAACAGAACGAAGAAAACGGTAAACCACCACCGAAACCACAGACCCAGACTGTTATGTTCCCGTTCGATGACATCGAAGAATTCCTGGAAGCGCTCTCT	1.155653015456377	1.311750063068571	1.0092599099255049	0.3024901531430661	0.1731297124021314	-0.9312341	2.809128037253172	3.031052922355429	2.603884128900913	0.4271687934545163	0.0663725987443753	0.1483917670351584	-0.0107002501194926	0.159092017154651	0.1482280683259645	-2.368658	3.256645185818791	3.367972555760525	3.152188362446256	0.2157841933142692	-6.252212031988778	3.229554042355109	3.41807268744098	3.113572480866422	0.3045002065745583
r1_70_TrROS	GACTACAAAATCAAAATCCCGGTTGCGCGTTTCCCGGATGGCTACTGGTACATCCGTGCGGAAATCGAAGACCCGGACGGTGAAACCCACGAATATGAATACCCGATCCCGATGCCGCCAGGTGACACCTTCGACATCGACCTGCCGGAGGACGAACCGTACAAGATCAAGAAAATCTGGATCTACCATAACGGCAAACCGCAGCCGATCACCTCT	-0.2731000370818707	-0.2167458671634469	-0.3519500173063655	0.1352041501429185	0.1061846869579237	-1.0436678	0.9222781031014152	1.011914526265674	0.7927347495706648	0.2191797766950091	-1.6102720996291635	-1.5223047071521596	-1.7261004978539622	0.2037957907018026	0.1008004242097675	-2.6693726	1.361603127898624	1.4891965020711648	1.1896764379717244	0.2995200640994404	-6.147801946167935	1.163446635558644	1.3089524664744332	0.9918045161812404	0.3171479502931928
r1_71_TrROS	ATCTGGGTTAACATCGAATATGATCCAGGCAACGGTTACCTGAAAATCACCTTCTTCGTTCGTCATCCGTACTATTCTCCGGACACCGGTAACCCGATGCCGATGTGGTACATGGTTACCATCTGGATGCCGCTCCCACCACCGCCACCACCGCCGGAGCCGAAACCGGAACCGAAAGTTGATCCGGGTGACCCGGCTGACAAGAAAGACTACTCT	0.7091060639319519	0.8222072033422624	0.6450162145217124	0.1771909888205499	0.1920533539471599	-1.2200036	2.5789197563618447	2.73439374506042	2.4909203650182663	0.2434733800421535	0.9559020388028596	1.0758518005069275	0.7561431912275787	0.3197086092793491	0.2461042870563473	-2.6895027	4.923224281198355	5.102068587731162	4.635511245328339	0.4665573424028224	-6.559015338969599	4.097259304768331	4.639048983793079	3.73603136968592	0.9030176141071586
r1_73_TrROS	ATGTCTGAAGAAATGATGGAACAGATGCAGAACATGCCGATCCCGTTCCGTGTTGAAGTTTACCCGAAAGACGGTAAAGAAAAAGAAATCCCGATCGAAGGTCCGATCACCATGTCTGCGATCCGTTCTCTGATCGACAAGAAACCGGGCAAACGTGTTAAAATCGAATTTGGCAACGGTCCGTTCGAAATTCCACTGGACGACATCACTCCGTCT	-1.4464319929518006	-1.2482772518057474	-1.5677707436692687	0.3194934918635213	0.0919619021022186	-1.1243532	-15.0	-5.0	-25.0	20.0	-2.548929349883164	-2.4495841109233063	-2.654276271682724	0.2046921607594178	0.0536071105425293	-2.3113308	-15.0	-5.0	-25.0	20.0	-6.065995763040509	-5.449658037503541	-1.8344626915717672	-11.04924576604291	9.214783074471145
r1_74_TrROS	ATCACTCCGGAACTGCGCGACGAAATCAAGGAACTCATGCGTGACGAAGGTTTCCCGCCAGGTATGCGCAACGTTACTATCAAATCTTTCGACGTTGAACACGATCCGGAAAACGGTATGGTGACCATCACCGTTACCATCCACATGGACGACCCGCGTAATCGCGGCATGCGTAACCGTATCCAGATGCGTATCGAAGAACTGATCCACGAATCC	-0.3421096889432687	-0.2879795858301335	-0.4227097272854628	0.1347301414553293	0.1262568428417115	-1.505157	1.5128034090831668	1.590197229129913	1.3962293285548404	0.1939679005750723	-0.5387875329451953	-0.4707924674431356	-0.5957633188421207	0.1249708513989851	0.2475666980712082	-1.8060589	1.6618970262906163	1.7577718322591729	1.5809353558447563	0.1768364764144163	-6.32614005690927	1.698972134733216	1.8656373331898333	1.4982624656044283	0.3673748675854051
r1_75_TrROS	GTGAAAATCAAAGTGGAATACTATCCAAACGGCCTGCTGCGCATCGAGGTTGAACTGGACATCATGCTGCCGGACGGCTACTACATCGAGATTGAGGTGGAAGTGTACTTTCACGTTGATCCGGACCGTAACCAGATCCAGATCGCTATCCGTATCGAAATTGAAGTGCGTCCGATGCCACCACCGCCACCGGACGAGAACGACCCGGACAAATCC	1.1221807068558332	1.4783164268992903	0.8758261989374118	0.6024902279618788	0.7744107893503714	-0.72861195	2.488320284854919	3.001717523294014	2.1420694895686103	0.8596480337254038	1.656374572512987	2.0625300060544745	1.4312866153578656	0.6312433906966088	0.5736332571451203	-1.3537502	4.369676376899013	25.0	3.900956753776246	21.099043246223754	-7.173499916746469	5.58115847596121	15.476261387487812	4.149155363864114	11.3271060236237
r1_76_TrROS	AAAGAAGGTAAGGAAGTGAAGGAGGTTACCGTGATGATTCCGTTCCCGCCAGGTCAGCCGCTGTCTGAACTGATCGACGAAATCCGTGACTGGGGTTGGGAAATCACCAAAGTTGACAACATTGAACCGTCTCCGAACGGTTACGTTCACATCGAAGTTAAAATCCGCAACAAAGACGGCAACCCGCTGCTGGAAATCGAAATTATGATCCCGTCT	-0.0270144773717076	0.0259030985000071	-0.0744378823257778	0.100340980825785	0.2444711132362397	-0.5224755	0.4401133105066574	0.5414422781997881	0.344289811228736	0.1971524669710521	0.4110801205280023	0.553491820842963	0.3188040736343115	0.2346877472086515	0.5791023944704469	-1.2618656	2.236910270335842	2.436592491932873	2.1077599586192584	0.3288325333136148	-6.700589551220623	1.905091905174273	2.1619527153760867	1.6007751653434177	0.5611775500326692
r1_77_TrROS	AACCCGAAAAACGTGAAGATCGAGGTTGACTGGGAGTGGCGTAAGTATCCGAACGGTCAGCGTATGTACACCTGGAAAGTTGAAATCAAATATCCGGACAACGGTCGTAAAATCGAAGTTCCGTATCAGTACCAGTGGGACCCGGACGGTAAATGGCGTCCGCAGGGTTCTGCGGAAGAACTGGCGGACTGGATCGCGCGTTTCCTGATGAAATCT	-0.0521906877705772	0.0321100810233432	-0.1348031009024153	0.1669131819257586	0.3045782376162586	-1.550859	1.9844036430464624	2.1006793862728856	1.8697977393487115	0.2308816469241741	-0.4782355913227276	-0.3398196865496125	-0.6727509796249236	0.332931293075311	0.5527710650075703	-2.7640457	3.0516182793540065	3.2380227031187023	2.789436713762105	0.4485859893565971	-6.90044623986927	2.7363866831860606	3.191603698225578	2.357120562845327	0.8344831353802511
r1_78_TrROS	GACATCGACATTGAAACCCACCCGAACGGTACTATCCTGATCAAAGTTCCGCGTAACCTGCTGGACGAAATCAAGGACATCCTGAAAGAAAACGGCTACAACGTGAAAATCACCGGTATCGACCCGGACTGGGGTTACATCCGTTTCCCGCTGAAACCAGTGCCGCCACCACCGCCGAAACCGTCTCCAGAAGATGCGGAAGAGCAGGGTGACTCT	0.4567660929879413	0.5158812583936858	0.3997473015633702	0.1161339568303156	0.0786918988839753	-0.8752134	1.7564778968270809	1.8397926383343624	1.6756902892825407	0.1641023490518216	0.1678278609654626	0.1897591184739752	0.1303003937663285	0.0594587247076466	0.1251019637438557	-1.4384155	2.1391946557183057	2.169657446221884	2.087029443373795	0.082628002848089	-5.959028938376101	1.8920453672426356	2.031439333269837	1.7538893886852245	0.2775499445846123
r1_79_TrROS	AACGACAAAAAGAAACCGCCGCTGAAAATCAAGATCGAAGTTAAAGTTGAACGTGACCCGGAAGACAACTACTTCATGATCAAAGTTAAGGTTGAATGGCCGGACGGTAAAGAAGTGAAGATCCCGATCCACGTTAACTACCCACCGGGTGATCCGGAAAAAGCTCGTGAACAGGCGGAATCTTACGCGAAATGGATCGCGCGTGAACTCCTGTCT	0.3634394742132782	0.4166034177630242	0.2674622113175156	0.1491412064455086	0.5323922639743492	-1.128969	1.9783896721804255	2.052163687827753	1.844577485069306	0.2075862027584472	-0.1009037974344213	-0.0769932200163713	-0.1824872324779816	0.1054940124616102	0.3643681944594532	-2.1923656	2.7930440204966707	2.825492632690089	2.6823165139245133	0.1431761187655755	-6.640708728731212	2.587743364249734	2.9276995367887797	2.3687454722315016	0.5589540645572777
r1_80_TrROS	GACCGTATCGAGATCGACGTGGAAATGTACGACGGCTACTTCTACAAAATCGAAATCCGTTGGCCGGGTAACGGTGAACCGCGTGAACTGATGTTCCCGGGTTCTCTGTCTGAAGCGAAAGACTTCGCGGAAGACCTGATCCAGGAACAGCACCCAGGTGCGCCGGTGGATGAAATCGATGTTGAGCCGGTTCCGATGCCGCCAGGTGACTTCTCT	0.046880873343812	0.1157566573132386	-0.102080971981811	0.2178376292950496	0.1384531149826062	-0.579921	0.6828934632631808	0.8009486315384493	0.4049163968342529	0.3960322347041963	-0.1154841392575646	-0.0688751673639222	-0.1403733948683652	0.071498227504443	0.1813055865255891	-1.631979	2.011808741343386	2.0764131323167683	1.977244464275509	0.0991686680412593	-6.3701084432884905	1.6891858694166286	1.871085925201721	1.4850109718751003	0.3860749533266203
r1_81_TrROS	ATGACCATTGAAATCATCTACTGGTTCAAGGACGAAGAAGAAGCTCTGGAATTTGCGGAAGAATTCGCGCGCATGCTGGCGCGTCAGCTCGGCCTGCCGCCAGAGTACCTGGAGAACATCAAAATCGAGGTTGAGGTGGAAGAGGAAAAGAACGAAGACGGTAACCGCTACTACTGGGTGACTATCAAGATTAAGATTCCGCCAGGTTTCAAATCT	1.3784986633919467	1.6763749615376289	1.2533592809818963	0.4230156805557323	0.3049537058454168	-1.4757471	3.8566230095268064	4.303576092368457	3.677473733594556	0.6261023587739016	1.705870687449258	1.8434826928617096	1.6186831561559838	0.2247995367057258	0.3803843545131205	-2.6508064	6.229703947328982	6.695403120554611	6.01343496065974	0.6819681598948719	-6.837389107941422	7.067325152415979	9.820630578788585	5.825642051666877	3.9949885271217074
r1_82_TrROS	ATGCGTATCTACGCGGTTCAGACCAACGACGGTCACTCTACCATCAAACTGTACTTCCCGAACGGTGTTCCGATCGAACACCCGATCCCGCCGTCTCGTGTTAAAGAAATTGAAATCGACAACGACTGGATCACCGCGGAAATGACCATGAACAACGGTGAACCACAAAAACACAAAATCCCGATCTCTGACGAACTGCTGGACGCGATCAAATCT	-0.9215637123054492	-0.8422066975298702	-1.0359138098151144	0.1937071122852441	0.0772638832026678	-0.9766276	-1.160455570401947	-0.5878565380301988	-25.0	24.4121434619698	-1.9379189376559487	-1.843960506717395	-2.1562447478377247	0.3122842411203297	0.0903971310569458	-2.1941814	-0.1263858735024	0.1247822393392909	-1.3883699120017765	1.5131521513410675	-6.278780014664702	-0.3567985773196253	-0.1002428761962813	-0.7469985517681957	0.6467556755719144
r1_84_TrROS	AAGACCATTATGATTTGGTTTCCGTTCAAATCTTGGGAAGACGTTCGTAACCTGATCCGTGACCTGGCGCGTGAACTGAACCTGCCACCGGGTCGTGACGTTGACGTTAAAGTTGAACGTCATCCAAACAACGGTTACTTCCGTGTTACCGTGACTGTTTCTAACCCAAACGGTGAGAAAATCGACATCACCATCTGGTTCCCGATGTGGGATTCT	1.1286231946849994	1.2299910814949069	1.080766230605445	0.1492248508894618	0.1657258934338359	-1.4161129	3.422039484347404	3.5645732582086964	3.355251747834938	0.2093215103737584	1.3818674200496828	1.4271108510885626	1.256270753333804	0.1708400977547586	0.2621990662417428	-2.4347992	5.256940933190205	5.337944170384401	5.044697996488447	0.2932461738959544	-6.075510662272981	4.907303180373298	5.100215985782921	4.773304971946814	0.3269110138361064
r1_85_TrROS	GACTTCATGATCCACATCGACGAAATCGAAGACGACGGTGGTGGTAAAACCATCGAGCTGCACATCATGTACCCGCGTGATAATCTGCCAGAAATCGCGGAAGAGATCGCGAAATTCTTCCCGCCACTGAAAGTTAAAGCGGAAGTTCAAGAGTTCCGTCTGCCGGAAAACGGTGAACCGTGGGTTCACATCTCTATCACCATCCGTGTTCCATCT	0.7572046729083605	0.8082131755303801	0.6909810607225192	0.1172321148078608	0.15781561584612	-0.89381695	2.2024198930130736	2.273340677641599	2.11028312539301	0.1630575522485888	-0.0574755444864307	-0.0190171810639565	-0.1049663879495174	0.0859492068855609	0.1933394836368344	-2.1412945	2.7832404772246946	2.835484896883022	2.7187283157713558	0.1167565811116668	-6.195861407777676	2.7192575135503665	2.845146047647045	2.5732376490328925	0.2719083986141526
r1_88_TrROS	TGGCAGCGTATCAAACTGCCGCTGCCGGACCCGGATGGCAAGCCGTGGCGTGTTGAAATCTACTACTTCCCGCCGAACGGTGAAGTTCAGGAACGTGAATACACTCCGGAAGACCTGGACGAAATCCCGGCTGAAGACATTCCACCGGGTGCGATGCTGATGGTTAAAGTTTACCACAACGGTAAGGAAAAAGAACGTATGTTCCCGTTCAAATCT	-0.5120204990173436	-0.4510060925169533	-0.57544664251186	0.1244405499949066	0.1386234055936337	-1.3206015	0.9824742731278374	1.077864022346515	0.8806652086441065	0.1971988137024085	-2.26259636436064	-2.1094399489566453	-2.324911111426034	0.2154711624693885	0.0628585046108651	-2.7606163	0.4434343027185191	0.7231490212871073	0.3169734948697583	0.406175526417349	-5.871229502127925	0.7759491502344794	0.9738318217395504	0.6216733146645916	0.3521585070749586
r1_89_TrROS	GAAAATGTTTGGGTTAAAATCACCATGCGTAATCCAGATGGCCGCAAAGCGAAACTGCCGATCCCGATTGATGACGGTAAGATTAAGGACATTGACCGCGAACGCTCTCCGGATGGTTCTACCACCATCACCTTCCCGGTTAAAGACCCAGCTGACATCCTGGACCTGATCGACGACCTGCCGGGTATCGATGATATCGAAGTTGAACCGCTGTCT	-1.1565479827114729	-1.077301524449536	-1.234210792840072	0.1569092683905362	0.0379028790496602	-0.8349507	-15.0	-5.0	-25.0	20.0	-1.686245919154675	-1.6190701712504627	-1.7401627443779355	0.121092573127473	0.0422326002108985	-1.264883	-15.0	-5.0	-25.0	20.0	-5.779036256337978	-7.050875787786142	-2.7599163311140327	-10.881203763347356	8.121287432233323
r1_90_TrROS	TGGTTTCCAGCTGAAGAAATCCGTGAACGTGCGAAAGACATCGCGAAGGAGATCCAGGAACTGAATCCGGACAACGACATGAAACCGGAGATCGACGTTCCGGTTGAATTCCCGATCTGGCGTATGGAACCGGACCCGGAAAACGGTAAATGGGAACACGAGCAGTACTACGTTCGTCTGAAAGTTACCATCAAAATCGAACCGCCGAACGACTCT	-0.8747341345175701	-0.7495870896346365	-1.0277023827887102	0.2781152931540737	0.1235823777376752	-1.1941588	0.0483785643170605	0.3358609647511068	-0.4413446469132746	0.7772056116643814	-1.6195346848175491	-1.3922369508764794	-1.8641550821533452	0.4719181312768661	0.1808829192804091	-2.093155	0.3951371989647336	0.8075360401547121	-0.2115030441466175	1.0190390843013295	-6.633444347458682	-0.1181490762968216	0.4104080987037455	-0.5568401850858654	0.9672482837896108
r1_91_TrROS	TTCACCATGGACGAAATGAAAGAACTGGCGGATAATATCGCTGACAACCTGGCGAAAGAAGACGGTTACAAGATCAAATCCGTTAACATCGACGCGACCATCCCGATCCCGGTTTACATGAAAGTGCGTCCAGACCCGAACGGTGAACCGCGTTGGGAAATGCACTGGATGCCGATCAAAGTTAAAATCAACGTGGAAATCAAGCCGCCGAACTCT	0.52967469699816	0.6655047827584281	0.4131481734569452	0.2523566093014828	0.2742501375025906	-0.9917283	2.020348962308771	2.2088741612868787	1.857685920926536	0.3511882403603428	-0.2862065532027075	-0.2310182741041274	-0.36413682934816	0.1331185552440325	0.3501805122349234	-2.1978035	2.5487916687844505	2.623762716337433	2.4428041776598257	0.1809585386776078	-6.855354641395698	2.547521246589338	2.969825354014515	2.242146538845114	0.7276788151694014
r1_92_TrROS	TTCCGTTTCACCATCCCACTGCCGGATGGCAAGAAAATCATCATCGACTACCGTCCGATGCCAGACGGTAACTACATGTTCGACGTTAAACTGCAGCTCCCGAACGGTAAAGAACGTACTATCCCGATCATGGTTCCGCGTGAAGAATTCCCGGGTATGCCGATGGAAGAAATGGCGGAAACTATGGTTAAAGAAGCGCTGAAGAAACTGAAATCT	0.6127247341551368	0.6854408597491333	0.463525337099351	0.2219155226497822	0.2002689739759557	-1.3563747	2.631037667167511	2.730509850407409	2.426984946536186	0.3035249038712226	0.221498427470645	0.3650035487703671	0.1700813799029267	0.1949221688674404	0.248189193828041	-2.3197308	3.4018797800675773	3.597860283803572	3.331906394942398	0.2659538888611741	-6.584947110233902	3.295467242223788	3.481521884348785	2.963919192153573	0.5176026921952124
r1_93_TrROS	CTGGACAACATGCCACCGGAAAACATGAAACCGATCGCGACCATCGAATTTGAGATCGAACCGGTGCCGGTTTATACTCCAAAATACGATCCGGACGGTGACGGTGGTAAACCAGAATGGGAACCGGGTCGTGTTTACAAAATCACCATGGAAATCGACATCAACGTTTTCGTTAACCCGTCCAACAACCAGATCTTCTTCATGATCTCTTTCTCT	1.0748368136409008	1.1721600085212809	0.8952775033786052	0.2768825051426756	0.1738998390332102	-0.9731016	2.752013439542925	2.888754946873733	2.5019056345110555	0.3868493123626777	0.8644866372992743	1.0280830701420496	0.7152139840371737	0.3128690861048758	0.3105861574312431	-2.6192837	4.696470171425612	4.936355368329571	4.483865630385421	0.4524897379441501	-6.420410426984061	4.425248118751474	4.771596207074556	4.201248912085999	0.5703472949885571
r1_94_TrROS	TTTGAAATTCGTCCGACCGACAACGCTTACGAAATCGAATTCCCGGACAACGGTATCAAAATCATGTTCAACCCGAACACTGGTTCTATCAACATCCACGTTCCGGATAAACCAGTTGCGTCTTTCCCGTTCCGTGTTTACGACCCGAAGGACGGTAAACCGGTGTGGCCGATCGAGATCGCTATTAAGATCCTGCCACCGGGTGACAAACCGTCT	0.0999192750226109	0.1178473240001378	0.0568221561457122	0.0610251678544255	0.1041749692914566	-0.83022213	1.1720503499398345	1.1992040715495265	1.106166181582107	0.0930378899674193	-0.6007645195530338	-0.5579985497904545	-0.6499485162797564	0.0919499664893018	0.2392673506675924	-2.1292782	2.025350046930742	2.084272376175942	1.9573824399522892	0.1268899362236524	-6.2472718815389925	1.6102868644438244	1.85128976676962	1.3991241026904215	0.4521656640791982
r1_95_TrROS	CCGGACAACTACAAAATCAAAATCGACCTGAAGATCAAAGAAATCCAGCCAATCGGTCCGATGAAACACAAAGACCCGAACGGTAAAGAATACGAGTACCCGATGCTGACCTTCAAACTGAAAGCGAAAGCGGAAATCTACGACGAAGACGATGGTGAAGAAAAAGAGATCGAATTCCCGCTGACCATCATGGTTCCGCCAGGTGCGAAATTCTCT	-0.7463825783903341	-0.6198679593539465	-1.116539357457862	0.4966713981039155	0.2436949565691592	-1.121285	0.1832751257187528	0.4504799037188906	-2.616255628588928	3.0667355323078187	0.1509427995470589	0.277264840011585	0.1023257178186087	0.1749391221929762	0.3752771869356245	-2.6053066	3.6882209247769246	3.859999316423156	3.622290829864066	0.2377084865590903	-7.050304969254473	2.5997166972159587	3.154779154583223	1.4149053443100863	1.7398738102731366
r1_96_TrROS	ACCATCATGTTTATGTTCCGTTCTGAAGAAGAAGCGGAAAACCTGATCAAAGAGGCGGCTGAGAAACTCGGTATGCCACCGGACAATGTTGAAGTTAAATGGATGCCGATGAAAATGGAACACTACGACCCGGACGGTAAGCCGAAAGAGGAACACCGTATGTATATGGCGACTATTGAGATCGACCCGAAAAACGGTAAAATCGAAATCATGTCT	-0.4112955442123662	-0.3675780812012889	-0.4362489364275959	0.068670855226307	0.1407474508022785	-1.212497	0.9709347834891672	1.0397287048696402	0.9310946991513064	0.1086340057183337	-1.405828661430034	-1.338421298992191	-1.5139466963192707	0.1755253973270796	0.1062258344099004	-2.7151718	1.719683154167334	1.814029179485824	1.566721991326301	0.2473071881595228	-6.126774647194047	1.413450045830634	1.540229290703525	1.2443780872510375	0.2958512034524876
r1_98_TrROS	ATGCCAATGGAAGAATTCGTTCAGGAACGTGCGCAGAAAATCCGTGAACTGCTGCGTAAACTGGGTATGCCGCCGAATTGGACCATCAAGGTGAAAGTTAAAATGGAGCCGTACCCGGACGGTATGTGGTACATGAAGGTTTCTATCAAAATCAAACTGCCGGGTCCGCCAGGTGACCTGCCGCCAGAGGTTCGCCAGGCGCTGCAGGACCTGTCT	0.7011942864234264	0.950234806000964	0.6225902722611013	0.3276445337398626	0.2710527275211276	-1.5592785	3.0249590315354986	3.366246731127175	2.917799246031406	0.4484474850957691	0.707493418628904	0.8113251539800918	0.5093422408606185	0.3019829131194732	0.3443472059287917	-2.3925056	4.169941242275884	4.317184957635936	3.893737844317394	0.423447113318542	-6.802176978797399	4.002551044513787	4.561962976072775	3.703252628082956	0.858710347989819
r1_99_TrROS	ATCCACATCATGTTCGACTCTCCGGAAGACATGCTGAACTTCATCAAAGACGCGGTTAAAAAGCTGCCACCGGGTCAGGAAATTCCGATTCACATCGAGTTCTGGCACTACAAACCGGAACCAGACCCGGAAAACGGTAAACCGAAACAGAAATGGAAACCGACTCGTCACACCATCGAATTCCCGATCCGTCTGCCGCCAGGTGACCCGCTGTCT	-0.1092253337422048	-0.0668258074830908	-0.1471348571866394	0.0803090497035485	0.1683323886511076	-0.74924755	0.7052820226192678	0.7778660339220201	0.6385974970401828	0.1392685368818373	-0.3160534899468237	-0.226265586351467	-0.4255315965515179	0.1992660102000508	0.1948391472684605	-2.3656254	2.7348125724092904	2.856345441291765	2.5864789472862664	0.2698664940054991	-6.0699210263323184	2.043495701445119	2.197880913132218	1.8474759225306716	0.3504049906015465
r1_100_TrROS	GGTATCGAGATCGAGTTCGACAACAACTACCTGAAAATCACCTTCGAATGGGGCGGTAAAGAAGTTACCGTTACTTTCCCGTTTTTCTTCCCGGACAACGGTCATATTTTCACCATCAAATTTACCATGTACCCGGTTAACGGTCGTATCGTTCTCCAGATCGAAATGCAGATGATCAAAATGCCGCCACCGCCAGCGAAAGACCCGGACGACTCT	1.1222880947252816	1.3407745358871437	1.0538301146579778	0.2869444212291656	0.3053480708056816	-1.2112195	3.1385307188768774	3.448215639732793	3.0429553852976583	0.4052602544351349	1.6710609650392865	1.8118075052171692	1.4114961578660787	0.4003113473510906	0.3972711478059487	-2.5002174	5.937704617187767	6.36484222164794	5.397037990714011	0.967804230933929	-7.128818307322848	7.460607639973206	14.417223581638584	5.764667743627534	8.65255583801105
r1_102_TrROS	CCAAAAGGTTGGGAAATCGTTGAACCGATCACCATCCCGTTCCCAGACGGTTGGCAAATCAACCTGAACCTGATCCGTCACCCGGACGGCTCTGTTAAACTGAACATGATGTTCCAGCGTTATGATGCTAACAACGGTAAACCGCGTATGTACCACATCGAAATGTGGTTCGACGCGAAAGACGGTGAAATCGACATTGACATCCAGCCGATGTCC	0.7186455360345971	0.847305093158502	0.6360279116280613	0.2112771815304407	0.2849943757999448	-1.275316	2.666699008642118	2.843419228052084	2.553429158138392	0.2899900699136926	0.3511743419881362	0.5316331164651381	0.2658694752574042	0.2657636412077339	0.3978866461481475	-2.6516914	4.022916884162961	4.271017717861997	3.90649676201886	0.3645209558431372	-6.707612802912959	3.495701788858418	3.7323992141571978	3.2333948728578545	0.4990043412993432
r1_104_TrROS	CCAAACTTCCGTATCACCGACATCGACATCACTCCGATCCCACCGGGTGAACAGGTTCGTATTACCATTACTATCGAACCGCCGGACGACGGTCAGCCGATGACCATCGAAATGGAATTCTTCGTGAACAAAGACGGTTTCATCTTCATCCCGATCAAAATCGAATTCCCGGGTGGTACTATCACCTTCATGCTGATGTTTAAGATCAACAAGTCC	1.5352588311513156	1.6175862220302373	1.266230267977539	0.3513559540526982	0.210414054050684	-1.3945017	3.9785962146419	4.103579598017979	3.5870238935683743	0.5165557044496047	1.4913017128646286	1.58821282345837	1.4203788724603736	0.1678339509979964	0.4456846996055622	-2.6206818	5.706687455730669	5.9052101253426965	5.57398001561652	0.3312301097261763	-6.4444103881360455	5.705709231455688	6.11199874077256	5.339709764870592	0.7722889759019678
r1_105_TrROS	CCGAAATACAAAACCAAAACCTTCCCGATGGACGACAACATGCCGGACATCCTGGACTGGCTGGCGAACCTGCCGCGTGTTAAATCTGTTAAACCGTCTCCGCCAGGTTACATCACCGCGACCATTCGCCCGGACGGTGAAGTTAACATTGAATGGCAGAACCCAGACGGTAACCGTCAGGAATACACCATCAAACTGCCACCGGATGACATCTCT	-1.075787992129082	-0.9399174311349568	-1.1275838307859418	0.1876663996509849	0.1429712234028029	-1.15365	-0.9439721604073325	-0.2624465239833412	-1.6139595739977062	1.3515130500143648	-1.2115603925582452	-1.110856345320698	-1.3039648805455952	0.1931085352248973	0.1146557314193773	-1.8673763	0.7314253683035168	0.8990804340738395	0.5675892499318137	0.3314911841420258	-6.276238497303096	0.1460488874565808	0.5577308489561592	-0.1467474749713339	0.7044783239274931
r1_106_TrROS	AAACTGGAGATCGACATCAAAATCGATCCGAAAACCGGTAAGATCGAACTGGAACTGAAGTTCGAAGACCCAAACGGCCCGAAAATGGAACGTGAATTTGAATACGAACCGCAGCCGAACGGTATGTTCAAAATGAAATTCCGTTTCCCGGGTAACGGTCGTCCGGAAGAAATCCCGATCCAGATCCAGGTTCGTCCGCCACCGGACAAAGACTCT	1.7495183669440584	1.9003604536400744	1.48592503022449	0.4144354234155842	0.3841164626376516	-1.1658547	4.006201849176603	4.262367280566748	3.5992131692517075	0.6631541113150403	1.23115666456484	1.3418725944298613	1.139015774410462	0.2028568200193994	0.372833026841171	-2.4709759	5.052345417179346	5.235868000365826	4.906944793614749	0.3289232067510763	-7.284511786335655	3.84193770515492	4.576759882916677	3.3490110573005367	1.22774882561614
r1_108_TrROS	ATGTGGATGCTGCGTATCTACCCGCCAGATGGTGAAGAAAAGACCATCCAGTTCACCAACAACATGATCTCTATCCAGCCACCGGATGGCAAAGAAGTTCACGTTCCGATGGACGATGCTCAGGAAATCCTGGAAGAAATCCAGAAAGACGGTTGGAAAGTGGAAATCGACGAGATTGACCCGTCTGGTTGGGCGACCGTTCGTGTTCCGAAATCT	-0.7715789437921279	-0.4908986741576426	-0.932723482504545	0.4418248083469023	0.1616448236630044	-1.2952628	0.493278616554768	0.975828713975163	0.1543014542365717	0.8215272597385913	-2.4371011806254943	-2.265296015268881	-2.595003942322812	0.3297079270539309	0.1472359963208176	-2.653553	-0.2533383293525193	0.2134854537422463	-1.122687534676484	1.3361729884187303	-6.506474156851178	0.0413037300875708	0.6747599231806048	-0.5997724762164066	1.2745323993970117
r1_109_TrROS	AAAATCACCCTGAACATCCCGATGCCAAACGGTCAGCCGATCACCATCAAAATCGAACCAAAAGACCCGAAACAGCGTAAATGGCTGGAAGAGATCCAGAAAGAAATCCGTGACGAAATGAACATGGAACCAGGTCAACCAATGCCGGCGAAAGACATCGCGAAGCTGATCGAAAAACGCTTCCCGGGTTACAAGATCGATAAGATTGAAATCTCC	-0.0897168991467199	-0.0279990482900145	-0.1113628130707836	0.083363764780769	0.1293670210534831	-0.97362304	1.1007474310875534	1.1948332822040213	1.0672950703410191	0.1275382118630019	-0.5082257571656088	-0.4357831612585674	-0.5673436692558472	0.1315605079972798	0.131758693184714	-1.2766476	0.9196488550040088	1.0347491167515068	0.8228240104403982	0.2119251063111086	-6.368342956906106	1.0753407197332532	1.2643577309341545	0.8965038972045916	0.3678538337295629
r1_111_TrROS	AAGCCAGGTTGGGTTGAGAAAACCGTTCCGATCCTGATGTTCCCGCTGCCGGACGGTGCGTTCGTTGTTATCACCATCAAAATCCACGTTCAGGTTGAGCCAAACCCAAACGGTGAACCGAAACTGCGCATCCGTATCAAATTCGAAATGCACGTTATCGACCCACCGGGTAAACCAGTTGCGTCTGTGCCGATGGACTCTGACATCCCGGTTTCC	0.8896867708080607	0.9802216533764369	0.769291573409053	0.2109300799673839	0.2243287140722978	-1.2041674	2.806053648182235	2.9312390915018205	2.6402386578492454	0.2910004336525751	1.5361062575619902	1.7103201940729529	1.4419283355722208	0.2683918585007321	0.2705448808681998	-1.2700253	3.9908882021122576	4.397232659460431	3.808524211796928	0.5887084476635032	-6.667460380604888	3.717582538041	3.940788929419533	3.522813507612337	0.4179754218071965
r1_112_TrROS	GAACCAGAAATCCCGGACCCGGACGGTAAGCCGTACCGTCTGAAAATTGAATCTGTTGAAATCGAACCGACCATGCACCCGATCCCGAACCCGAACGGTAAACCGTACATGATGATGGACTACAAGATCACCTACAAACTGGAGATCTACGACGGCAACAAGCCAGTTCCGATCGAATTCACCTTCACCCTGCACTTCATCTTCCCGCCGAAATCT	1.229080731195347	1.3238716840833542	1.1122100716110876	0.2116616124722665	0.1650442764093482	-1.0906756	3.1271946199772	3.262401400380731	2.96255413326769	0.2998472671130407	0.652489898793745	0.7459007257254643	0.6023728816203265	0.1435278441051377	0.272191936026589	-2.7659683	4.591787429915418	4.723164499639673	4.521863230138685	0.2013012695009886	-5.714227395505682	4.119817328197514	4.250293712247615	3.9926539856370815	0.2576397266105323
r1_113_TrROS	CCGATCAAAATCCGTATCGTTGTTTTCAAAAACATGCCACCGGACCAGGCGAAAATGCTGGTTGAAGAACTGGCGAAATACCTGCAGCGTCAGCTGGGTCACCCAAACGTTAAAATCGACGTTGTTCCGTTCCCACCGGGTATGCCGATGGAGGAAGCTATGTACCGTGCGCGCGAAGAAGCGGAAAAAGAAGGTGACATCGTTATCTTCATCTCT	0.6407840166819334	0.7084476970919344	0.5699718840705131	0.1384758130214213	0.2714442681880143	-1.525588	2.897297382405202	2.98960911511895	2.800799954730078	0.1888091603888719	-0.2743335351720677	-0.242817248680432	-0.2920735998016354	0.0492563511212033	0.153549726620014	-2.6809597	3.214861245246718	3.257344410738769	3.190950127393593	0.0663942833451765	-6.264363110112228	3.1238972237921354	3.3174308363350136	2.980135899965388	0.3372949363696254
r1_114_TrROS	TGGATGTGGGTTATCAAAGTTCGCAACCCGAAAAATGGCAAAAAGCGCACCATTATGATTCCGGACGACCCGGAACGTGCGAAAAACCAAATCAAAAACCTGAAAAAGCAGGACCCGAACATGACCGTTGAAATCATCGGTATTAAAGAGCCGGAAGTTCGTAAGGCGGCGAAAGAGGCGGGTCTGGACGACATCGAAGTGGAACCGATGCCATCT	-0.7174315151183079	-0.6471832355361988	-0.7556830921625106	0.1084998566263117	0.1308301002571862	-1.3885908	0.7575919963691791	0.8744833877619643	0.6918210367365659	0.1826623510253984	-1.697789868144611	-1.4633434358226447	-1.8491389204092048	0.3857954845865599	0.1851851649656638	-2.3159466	0.6658008823586817	1.0510969832853037	0.3813221649568593	0.6697748183284444	-6.665315705626618	0.7263060319068734	1.0806309563833358	0.4608947941670023	0.6197361622163335
r1_115_TrROS	TACATGGTTTTCATCCGTATCGAAGTTGAAGACCCGAAAAACGGTGAAGAAAAAGCGGAAATTCCGATCCCAATCCCGATTCCACCGGGTGACCTGAAAAACATGCCACCGGAAGACCGCGAAAAGATGATCGAAGAAGCGAAATACTTCGCGGAAGAACTGGCTGAGGAAAAAGGTAACGTGAAAATCAAACCGGAGATCCAGTGGTTCGAATCT	-0.7098104798582434	-0.6648907757599206	-0.7729860742546327	0.1080952984947121	0.0556899037627662	-0.9281924	-0.2464567875426065	-0.1051727707576971	-0.4897695044652506	0.3845967337075535	-1.8376857862954024	-1.640942414064603	-1.9940854599503093	0.3531430458857063	0.0753293392396821	-2.0621376	-0.2264332564498386	0.2861774426154712	-1.028906371224192	1.3150838138396632	-5.864521842190891	-0.0292826514365275	0.1890952652277252	-0.275298338861648	0.4643936040893732
r1_116_TrROS	AAAATCAAAATCACCGTGAAAGACTACGAATATGATCCGGACGAAGGTTACTACCGTTTCACCGTTGAAATCGAAATCCCGGACCCGGATGGTAAACCGCTGCGTAAGATTACCGTGCCGATGTGGTTCCGTTACGACCCAGACGACGGTCGTCCGATGACTCCAGACATGTTCGAAGACTGGGCGAAAGAACAGGCGCGTGAAGCGCTGAATTCT	1.1900415625485254	1.275563818711837	1.1162932272679325	0.1592705914439045	0.2502681758090212	-1.2826581	3.329461663572432	3.4505653581773568	3.225961170652633	0.2246041875247235	0.9374114617712282	1.0207165023992302	0.8251166693552268	0.1955998330440034	0.2044843431375603	-2.4087067	4.521000906797689	4.644042927287602	4.358561650886124	0.2854812764014784	-6.401082386776952	4.302833629391234	4.500138668493508	4.091465521255776	0.4086731472377325
r1_117_TrROS	GACGCTATCGCTAAGATCCTGAAAAAGGCGGGTATGCCGCCAACCGACGTTGACGTGGAACGTAACCCGGACGGTTCTCTGAAAGTTATGCTGATGTTCCGTGACCCGAAAGACGACCGTTACTACCACTTCACCATCAACATCAAAGTTGAACGTGACGACGGTGAACCGAAAATCAAAATCGACATTGACATGCAGCCGGTTCCGCCACCATCT	0.603069399111289	0.7751531713972205	0.5644240910149861	0.2107290803822343	0.1222363169543051	-1.1119478	2.2865165880517577	2.5236843357874963	2.233210238456216	0.2904740973312809	0.0975426214308364	0.1361820898430866	0.0722176527646679	0.0639644370784186	0.148162395443225	-2.534912	3.5215942741652846	3.573997162125238	3.487275075958753	0.086722086166485	-6.290385011085824	3.083265769215585	3.27496350136134	2.88476794126533	0.3901955600960098
r1_118_TrROS	AACATCGAAAACGCGATCCGTATGGCTCGTGAGTCTATCAAAAACGGTGACCCGGAAGACCGTCGTCGTCACATCACCACCATCGTTGGTATGCTGGAAGAAATGCGTAAAGAATCTGAAAAGAACGGTCACCCGCCGTCTCCGGAACTGAAAGAAATCCGTGAGGAAGCGCGTGACCTGGCGAAAGAAGCGGGTATGCCGATCCACGTTATCTCC	-0.6305156505596481	-0.6089180250117912	-0.6786529422174082	0.069734917205617	0.1013644207405357	-1.1577234	0.5001039522240387	0.540738331571412	0.4063102556852514	0.1344280758861606	0.0638274239773812	0.0919959269456294	0.0365047501951207	0.0554911767505087	0.1051510471235607	-0.82429314	1.112480638317399	1.1559433686784104	1.069952787002399	0.0859905816760113	-6.016726313513099	0.8521683342397317	0.9473052250108674	0.7115073634533474	0.23579786155752
r1_119_TrROS	AAGAAAATTACCATCATCATTCCGTCTCCGGACGGTTACTGGGTTGTTATCAAAATCGAATGGCCGAACGGTCGTCCGATCAACGTTTTCTTTCGTTCTCCAGAAGAGCTGCTGAATGAAATCCAGCGTCAGCTGGGTATGTACCCGGAAAACTTTGAAATCACCGACATCGAAGTTATGCCACCAGACGACCTGAAAGAAGCGATGGACAACTCT	0.9463724275888328	1.0065238870720234	0.8570809056952118	0.1494429813768116	0.2738104454911574	-1.1206765	2.771992329502864	2.855455319514228	2.648507097389562	0.2069482221246654	0.3295783082106747	0.4305755939544847	0.2537325634648725	0.1768430304896122	0.1535001299969963	-2.203083	3.393186155188812	3.531745646939482	3.289543651169116	0.2422019957703662	-5.890942707185152	3.2186607085680388	3.328287587079344	3.11019015292255	0.2180974341567938
r1_120_TrROS	AAACTCCCACCGGGTCAATTCTACATCAAAGCGAAAATCGAAATCCAGCACTACAACCCGAATCCGAACGGTAAACCACTGGAATCTCGTAAAATCCCGATCGAATTCCCGTTCACCGTTGACGAAGCGCTGGACTTTGCGAAAGAAATCATGGAAGACCACCCAGGCTACCAGGTTAACGTTGAAATCGACGACATCGAGCCGCTCCCGGGCTCT	1.1067437205357806	1.2460308982919792	0.9875331762153612	0.258497722076618	0.2060604611794661	-1.0010283	2.8343238916674243	3.0309074731394308	2.6678387518219826	0.3630687213174481	0.3272403875161351	0.406383257686264	0.2244551072433015	0.1819281504429625	0.2891350487230217	-2.1178532	3.2757902660280487	3.3843553486431888	3.1353154653398017	0.2490398833033871	-7.046906529296677	2.993164947821022	3.5268181672536145	2.5371185548700828	0.9896996123835318
r1_121_TrROS	AAAAAGAACGATCCGGAAGCGGCGATGCCGCCAGTTCCGCCGGTTCCGATCACCATTACTATCCCGTTCAAAGTTGAACGTGACCCGGATGGTCAGCCGCGTATCACTCCAGACGCGATCCAGCGTATCGCGAAAGAACTGCAGGAAGAGGGTCTGAAAATCGAAAAGATCGAGTACGACGACGATTGGATTACCATTGACTTCTGGGTTTACTCT	-0.0505640292048184	0.0208640477511019	-0.1066178664534412	0.1274819142045432	0.1468534749605141	-1.0602369	1.2903609551993107	1.3955031116576924	1.2065759167286303	0.1889271949290618	-1.0723014553053205	-1.0110232283743543	-1.1609523056843996	0.1499290773100452	0.1255561389138973	-2.373701	1.7087853630924923	1.7946966004101277	1.5833534394673523	0.2113431609427749	-6.199554242448373	1.6470243822496022	1.7924164107938334	1.4752258374184732	0.3171905733753601
r1_122_TrROS	ACCATCGAGATTGAACTCCCGAACGGTTTCCGTATCTCTATCGAACGTAAACCGGGTAAATGGAAAATCGAAATCATGTTCCAGTACAAGGACAAAGACGGTGAGCCGTCTCCGGAACACCAGGAACAGGCGCTGGAGCTCGCTAAGGAGCTGCAAGACGAACTCAAAGAAGAAGGTCGTGACATCAAGATCACCGTTGAAGTTATGCCGGGTTCT	0.4911392210548061	0.544229981190888	0.429625179226082	0.1146048019648059	0.1629283420689078	-0.93331313	1.8858187338344896	1.9600720217374905	1.7994480173434422	0.1606240043940481	0.23982768533285	0.3078429986904622	0.1628808923668792	0.1449621063235829	0.1872426930720437	-2.370535	3.4948771721547907	3.5876592372578595	3.390175854066216	0.1974833831916438	-6.269998612590063	2.921957646846202	3.1372795478445017	2.725054926841657	0.4122246210028448
r1_123_TrROS	ATGCCGCCGAACGCGAAACCGATTCAGGTTGAGGTTAAAGTTGAAATCGAAATCTACCCGGACCCGGAAAACGGTAAACCGGTGATCCGTATCCGTGTTAAGGTTGAAGTGACCTACGGCGGTCAAGAAATCACTCCGGAAGCTCAGCGTCTGGTGATGCAGCTGGCTAAAGAACTGATGGACCGTGGTGTGCCAGTGGAAGTTGACATTTGGTCC	0.8972391916312146	0.9571685944346466	0.8422421222461488	0.1149264721884978	0.1523632460252528	-1.2588136	2.8900040035546524	2.9727661088682	2.814241365877205	0.1585247429909948	0.321043811272431	0.3613526658399286	0.2489330737208512	0.1124195921190773	0.2238362929380099	-2.067358	3.199608779095976	3.2548601904630656	3.1009796524859943	0.1538805379770713	-6.042808934548789	3.083247642514726	3.209917208052424	2.9302190948218985	0.2796981132305256
r1_124_TrROS	ATGCGTATTACCCTGGAACACCCGGACATCAAACGTCTGACCATCGAATTCCGTCCGATGCCGGACGGTTACTTCCGTATGGACATTAAGGTTGAACGCCCGGATGGTAAACCAGTTCCGATCCCATTCCCAATGCGTTATGAAGACGGTAAGATGACTCCGGAAATGATGGAACAGATGATCGACGAAGCGGTTGAAGAAGCGCTGGCGGACTCT	-0.5134292172598951	-0.4705937506953199	-0.555904395662455	0.085310644967135	0.1624468803814034	-1.0988047	0.6078538305903248	0.6839300131502677	0.5297742956444337	0.154155717505834	-1.3718077214604354	-1.259981711114773	-1.476186180210001	0.2162044690952278	0.1054664462074808	-1.9621639	0.6165059608813501	0.8097269627530526	0.4198716143085194	0.3898553484445332	-6.388247492214523	0.6885430954875135	0.8287272025746862	0.4181140981867595	0.4106131043879267
r1_125_TrROS	AACATCCGTATTACCGACATCGAAATGTACCCGTTCCCGAACAATAACCAGCCGCAGATGGAATTTACCCTGGAATGGCCGAACGGTCCACGTCGTACCGTGGAATTCGAACTGCCGGGTCAGGAAATGGAAGTTTACGTTGACCCGAAAAAGGGCGAAATCTGGTTCTACTTCCCAAACAACGGTATGTTTATGAAGATCACCATCGAACCGTCC	-0.1363863432960075	-0.0943287822033076	-0.1863595030674908	0.0920307208641831	0.2181721069739275	-1.2022576	1.372701835136304	1.4340169593054997	1.2991293894467069	0.1348875698587928	-0.1005589114606622	-0.0442425701976717	-0.196423314134186	0.1521807439365143	0.3358105544291992	-2.323328	2.969643137361268	3.045920808011473	2.839834836993764	0.2060859710177092	-6.656196065257511	2.6341219144092207	2.981402920977524	2.271696266956812	0.709706654020712
r1_126_TrROS	GACGCGGGTGAATCTATCCCGATCCCGTTCCCGAACGGTATGGAAATCGAAGTTTACCGTGATCCGGAAAACGGTTCTCTGGTTGTTACCATCGAAATGCGCATGTACAAGCCGAAACCAGACCCGGACGGTGAACCAAAACCGGAATGGTACCCGATGCGTATGACCTTCGTTATCGACCCAAACGGCAAAATCAAAGACATCGAACCGATCTCT	0.6328911223993096	0.6602426569407496	0.5554148363051572	0.1048278206355923	0.1726182702220825	-1.1881373	2.4310878063221093	2.4686775342261487	2.324575907069811	0.1441016271563375	-0.2231051962835975	-0.203837589187698	-0.2910385523934849	0.0872009632057869	0.1877469213003674	-2.6212158	3.2038317923189386	3.229823082764048	3.1122072013104094	0.1176158814536383	-5.9285851014342485	2.9161274980174667	2.998736534660784	2.8029707084881763	0.1957658261726078
r1_127_TrROS	GTGACTATCCCGATTTGGTTCCCGGTTGGTGATGTTGTGGAGTTCATCAAGAACCTCATCAAAAAGATTTTCAACCCGGGCTGGAACGTTAAAATCGATGTTGAAGTGGTGAACAACGACAACGGTAAACCGATGACCATTGAAGAAATGCTGGAGCAAAATCCAGGCGCGTATATCCGTATCACTATTACCATCGTTCCGCCACCGGAAGGTTCT	1.7369775483750662	1.9428376996485892	1.5405257177087466	0.4023119819398428	0.182626763186575	-1.1053116	3.9049140304971712	4.258586012557983	3.5996482515311023	0.658937761026881	1.2202194433465194	1.3593935935683117	1.019141686331821	0.3402519072364904	0.3565748913789072	-1.9022675	4.2749539610610325	4.506292317903283	3.96486494101874	0.5414273768845432	-6.530272100650963	4.150569274437024	4.527889953259712	3.866546646377045	0.6613433068826668
r1_129_TrROS	CTCCCACCGGGCCAGCCGATCTACATTGCGATTAACATCTCTATCGAAAAGAACCCAAACGGTATGCAGAAAATCGAAATCGACATCATGGCGTTTGTTCCGGACGGTCACTTCTACCGTATCGAAGACGTTGAGATTACCATCAATCCGAATGGCAACATCGAAGTGGAATACGAATGGGAAATCCTGGGTCCACTCCCGGCTGGTGATCTGTCC	1.0122154816599065	1.1639192308934263	0.9030041281032964	0.2609151027901299	0.2302679657521706	-0.5134084	2.039094405521801	2.2551352978500683	1.8838055346037497	0.3713297632463184	0.8453317539755278	0.8729623018265132	0.7555681106257832	0.11739419120073	0.3503909865575127	-1.5762062	3.2738753987838267	3.3137884200797925	3.145389835083648	0.1683985849961446	-6.648121355116576	2.938868917156035	3.224355229622938	2.703556225616305	0.520799004006633
r1_130_TrROS	CCGTGGGTTCTGAAAATCGAAGTGGAATACAACCCGGAAGACCCGGGCACCATCCGTGTTCGTGTTCAGATCTACCCGCGTAAAGACGGTAAACCAGATCCAGGCGAACCGATCGCGCCGATCACCGTTCCGATGCCACCGGGTCAGACCATGAAAGAATGGGCGCGTGACATCATCAAAGAACTGGCGAAAGAAAACGGTTTCCGTATCGTTTCT	0.5809310167338273	0.6391436365080688	0.5383364698872716	0.1008071666207972	0.1125099054852937	-1.3873954	2.629456591333941	2.7090055736645806	2.571260924275938	0.1377446493886425	0.2908095436277896	0.3150518523090946	0.272078135569175	0.0429737167399196	0.1535471936141633	-2.5892525	3.856998343019925	3.8900792632256778	3.831461205512946	0.0586180577127315	-5.815868885634995	3.39541883461633	3.515071260555163	3.305181784175068	0.2098894763800953
r1_131_TrROS	CAGACCATTATGATTCCGATCCCACCAGACTTCCCGAACATGCCACCGGACGACATTAAAGACGAACTGCGTGAAGCGTTTCTGCCGCCAGGTCGTGAAGTTGAGGTTGAACGTCAGCCGAACAATGGTATGGTTACCGTTGAACTCCGTAACAACGGCGAAGACATCAAAATCACCTTCCACCCGGACGGTTGGATTCAGATCGAACCGGACTCT	0.178930274073149	0.2090926372568656	0.127413657580296	0.0816789796765695	0.1114690619017138	-0.45322323	0.692961563871158	0.7451633338011779	0.6011899787371608	0.1439733550640171	-0.2014707381303883	-0.1719222148734347	-0.2568385231643882	0.0849163082909534	0.1836882450737976	-0.55164146	0.1282368038779255	0.1979442123597741	-0.0135339003248988	0.2114781126846729	-6.292273619861112	0.3970829013444186	0.5719790073358523	0.1903350499627769	0.3816439573730753
r1_132_TrROS	ATGACTCCAGACGACATGAAAGACCCGAACGGTATGCCGCCAGAAGACATGTGGATGGTTGAAATCTATGTTCCGCGTCGTGACCCGGAGGACGGTGGTCCGAAATGGAAACCAGTGGGTACCATCTTCATCCCACCGGGTATGGACCCAGAGGAACTGAACGAAATCATCGAAGAACTGCCGGGTCTGGATCTGATCGAGATCTACCCGATGTCT	0.2687724813050675	0.3306104982539022	0.2169486024250579	0.1136618958288442	0.1164822636522422	-0.5710683	1.0344366327729528	1.13041366022913	0.9522796110627758	0.1781340491663541	-0.4031430099403701	-0.3676603209875975	-0.4264299150991383	0.0587695941115407	0.148833839097385	-1.5022583	1.4220587344227436	1.4735635215395646	1.388069498524297	0.0854940230152676	-6.118716770731708	1.3296718268845935	1.4518576423124936	1.1807726177602718	0.2710850245522218
r1_133_TrROS	ATGACTCCGGAAGAAGCGGAAGAGCTGGCGAAACGTGTTGCTAATATGTTCCTGAACTTCGCGCGTCAAATGGGTCTGCCACCGGACTCTATCAAAGACATCGACGTGGACGTTGAAGTTGAATGGGAAAAAGAACCGGACGGTGAACGTCTGGCGGAAGTTCGCGTTTCTGTTAATATCAAATTCCGTTACCCGGACGACGGTCAGCCGCTGTCT	0.1922494770346049	0.2214330460346189	0.1672281538522019	0.054204892182417	0.1823876584150276	-1.4000511	2.114356505583272	2.1545188456229285	2.079876655337551	0.0746421902853775	-1.0088388070709793	-0.9375241563430696	-1.0759811877501966	0.138457031407127	0.1103320560244337	-2.483801	1.950617064872552	2.048995611182823	1.8574961141335555	0.1914994970492678	-5.927274856408198	2.19199327488698	2.2881105629738263	2.102858012332416	0.1852525506414104
r1_134_TrROS	GTGGACCCAGATGATCCAGAGTACCAGCGTTTCGTTTACTTCGTTCAGGAACTGGCGAAAACCATCGTTGAGGAACATCAGGAAGAAGGTCCGACTGTTGATGAACTGTACATCACCGTTGACCCGAACAACGTTAAAATCGAACCAGTTGACATGCCGCCAGACGAATGGGAAGAACACCAAAAAGAAGGCCGTCCGGTTATCCCGATCCGTTCT	-0.4389427949701138	-0.3891928260154673	-0.5040527448466989	0.1148599188312315	0.1002320271589477	-0.81201863	0.179388688022761	0.2902974558802605	0.0189550393084526	0.2713424165718079	-1.5466561430051344	-1.3890697074569345	-1.6710978254043698	0.2820281179474355	0.1110702465094334	-1.923254	0.1870213195900457	0.5131205410426583	-0.138706087857293	0.6518266288999514	-6.420811462579945	-0.0607648535967312	0.2396609465843808	-0.3265359732562308	0.5661969198406116
r1_135_TrROS	ATGAAACCGATTCCAGCGGAAGAAATCCGTGACCTGGCGCAGAAACTGGGTCTGCCGCTGCCGCCAGGCCAGATCCAGATCAAAGTTCGTCACAACAACAAGAAAAAGACCTTCCCGATCCCGGCTGGTGACCCGATCACTATCGACGACATCGTTGAAAACATGCAGCAGCAGAATCCGAACATCAAAGACATCGAAATCGTTATCCACCCATCT	-0.7037281875060304	-0.6451944132982871	-0.7768828839586956	0.1316884706604085	0.0918374550416848	-0.80828214	-0.7543525892221293	-0.4553510176479037	-1.5022245839236286	1.046873566275725	-0.7458831449331386	-0.676647715294986	-0.8138110223871945	0.1371633070922084	0.1608356314803586	-0.92492104	-0.3892567175344313	-0.1494483537147452	-0.7139913678450472	0.5645430141303021	-6.357588284095044	-1.1010255854740545	-0.3196099198696854	-8.184026935721427	7.864417015851742
r1_137_TrROS	AACCGTTACTACCGTATTACCATTCGTAATCCGGACGGTATGCCGATCGAACTGTTCGTTCGTCGTTCTCCGAACGGTGAATACATGGTTCGTGTTAAGATCAACATGCCGAACAAGAAACCGAAAACCATCTGGTTCCCGTTCAAATCTCCGGAAGACATCCTGGAGGAAATCCGTAAGCACCTGCCGTGGGATATCGAAATCGAGCCATGGTCC	0.91129353736788	0.9809228142018276	0.8509996430992527	0.129923171102575	0.0964385724224157	-1.6683784	3.458770374385358	3.554662121493369	3.37603374996469	0.1786283715286791	-0.3130700812121897	-0.2619708189298886	-0.3405780414138763	0.0786072224839877	0.087543271677512	-2.7703552	3.282503052947687	3.351325489116969	3.2454594445498506	0.1058660445671182	-5.821562731531316	3.3101439315253534	3.43284309702075	3.258968754664121	0.1738743423566293
r1_138_TrROS	GACATGGACTTCAAAGTGGAAGACATCAAAGTTGACCCAGACGACGGTAAGGTTAAAATCGAGATGCCAATTCCGAACCCGAACATGCCGATTGCGATTTTCGCGCCGAACGGTAAAATCAAAGACGTGAAATGGGAACACTACAAAGAAGACGGTCGCATGAAGATCGAAATTCCGGTTAAATCTCCGGACGAAGTTCGTGCGTTCATCTTCTCT	-0.9046422789826992	-0.7969913975748485	-1.076323990495267	0.2793325929204185	0.0809855811531322	-0.9384439	-1.4579182622851463	-0.5533110336613871	-25.0	24.446688966338613	-2.283512752533145	-2.132029264709164	-2.456466893653208	0.3244376289440436	0.0768402163665307	-2.2908764	-2.3598029023304163	-0.4740103614771017	-25.0	24.525989638522898	-6.328471826788634	-5.736404218841842	-1.2479458251859372	-10.729688911364622	9.481743086178684
r1_139_TrROS	GGCCAGAAATACAAACACGAAAAACGTGACCCGGACAACGGTAAAGAACAGGAACAGAAAGTTGAAGTTCCGCCGCCACCACCGGTTCCACCGCCGACCATCATGATCCCGATCCCAGCGGAGCAACTGCGTGACATCCTGGACAACCTGGGTCTGGGCTTCACCATCGACTCTATCTCTTTCAACCCGAACGGTTGGATTATGATTTCTATTTCT	1.507837586608761	1.6904628394752303	1.4313840235774673	0.259078815897763	0.2645852161196426	-0.8252263	3.175389101759581	3.455644422016927	3.062246892307262	0.3933975297096652	1.261482025545939	1.5717093743788708	1.1202416471558596	0.4514677272230112	0.2802388538094701	-2.3444214	4.932475852477393	5.500669258787862	4.708895679349296	0.7917735794385656	-6.753649022748894	4.597032801599614	5.562297578040762	3.934421082972911	1.6278764950678513
r1_140_TrROS	ATGAAACCGGGTGACATCGAGATCGAAATCGAAAAGATTGAAATCTTCCCGAACCCGGACAACGGTCACCTGTTCATCCGTTTCCCGATTTCTATCACCTACACCCGTCCGCGTTACGAAAAAGACCCAGACGGTGGTCCGAAATGGCGTCCGGAAACCCGTACCCAGGAAATCCCGATCGAATTCATCATCCCGCCGAAAAACGGTAAACTGTCT	-0.4560320016802976	-0.3902678443986852	-0.6793027986264161	0.2890349542277308	0.1295201609551976	-1.2096665	0.8945978180354641	0.9997231571048008	0.506044741495253	0.4936784156095478	-1.5212942248518293	-1.2612050788729263	-1.6676758489526902	0.4064707700797636	0.0998136763614017	-2.5242252	1.2789125302940032	1.6545315463747832	1.057148511087542	0.5973830352872411	-6.372266921225423	1.1031724861963872	1.3040373608032136	0.8580103813157907	0.446026979487423
r1_141_TrROS	GAGAAAGACGTTAAAATCACCGTTGAGATGGAAATGGAGATGTACCCGGACCCGAACAATGGTGAAGAATACATGTACATGCGTATCGACCGTATCACCATCGAACCGCCGAACGGTAAGAAAGTTGAACTGGACATCTACATGCCGATGACTTACGACGACATGAAAGACCACGCGGAAAACATCGCTCGCGAAGCTGCTGCGGAAGGTGCGTCT	-0.3042581514966458	-0.2841452159506521	-0.3324370816077441	0.0482918656570919	0.1447472838646609	-1.0446546	0.8733309779452927	0.9060382830493288	0.826936441927121	0.0791018411222078	-0.7142542274884407	-0.6225821542552751	-0.7800584676274825	0.1574763133722074	0.1747148984810338	-2.0749722	1.7925155414609075	1.9202146423328168	1.70013646056515	0.2200781817676667	-6.39910934247295	1.5221161403252028	1.7146107328962894	1.2910735476443356	0.4235371852519538
r1_142_TrROS	CACTACATGGTTCATGTTGAAATCAAATGGCGTTTCCCGAACGGTCAGCCGAACAAATTCAAAATCATGTTCTGGGTTCCGGACGACCCGGAACAGCGTGAAAAAGCGCGCGAAGAAGCGGACTGGATCGCGCGTGAACTGGCGGAACAAAACCCGAACTACGAAATCGAAGTTGACGTTGAAGTGTTCCCGCTCCCACCGGGCCAGCCGATCTCC	0.7964019919881004	0.8723007028995012	0.720157554953793	0.1521431479457082	0.2885429261671921	-1.129246	2.5763695631409487	2.681088348346319	2.471324624103017	0.2097637242433019	0.5635650834636672	0.6113213779869302	0.4895315443967984	0.1217898335901317	0.2684605429463998	-2.519804	4.138989007590372	4.20538479603405	4.036584295545573	0.1688005004884765	-6.582977823873103	3.45421377456696	3.6933448768084554	3.2182274383385496	0.4751174384699048
r1_143_TrROS	CCGCCAATCGAAATTGAAGTTGAGGTTTTCCAGCACCCGCCAGGTGACTACATCGTTAAAGTTAAGCTGCGTCCACCAGGTGGCAAGCAGGAATACATGTTCCCGTTCGAATCTCCGGAAGAAGCGGAAGAGTTCCTCGAAAATTTCCTGGAGAAGTTCCCGGGTTACGAAATCGAAGACGTTGAAATCATGCCACTGGACGACATCAAGAAATCT	0.2905929770699251	0.3474001589690423	0.2449350475107168	0.1024651114583254	0.2052483599953405	-0.64350796	1.17931745334661	1.2649791019373702	1.1094505339295964	0.1555285680077738	0.0479766213654669	0.0747712878703581	-0.0343787315065977	0.1091500193769559	0.4523984384592479	-1.7178345	2.354721981575861	2.391528386724997	2.2414893575646726	0.1500390291603248	-6.543183739276588	2.0425162901216005	2.3748477980193643	1.7645170697880483	0.610330728231316
r1_144_TrROS	ATGGAACCGGGTGAAGAACGTACCCTGAAATTCCCGTTCCGTGACCCGGAAAACGGTCGCCCGTTCACCGTTAAAATCCATATTCGTCGTGATCCGGACAACGGTCACGCGGAAATTATGATCGAAATCGAATGGCCGGACGGCAACAAATTCACCTTCTCTGCGCGTATCAACCCAGACGACGGTAAGATCGACGAAATCCACATCTTCTACTCT	0.9225890865500728	1.0520042702086911	0.8136103426397102	0.2383939275689809	0.1643145333520694	-1.2992449	2.979320717659871	3.158554493881487	2.829292313189743	0.3292621806917437	0.1858260354537086	0.2239008863285618	0.1071590370972165	0.1167418492313453	0.152784744897709	-2.707199	3.8718567539593294	3.923596580674854	3.7651543544744177	0.1584422262004361	-6.396588009682634	3.544027155885661	3.726819445279581	3.378397766578159	0.3484216787014222
r1_145_TrROS	ATGGTTACCATCGAAATCGACGAAATGGAACCGTACCGTAACCCGAATAACGGTAAACCAAACTGGTTCTTCCGTGTTAAAGTTTACGACAATGGTAAGCCGAAACAGGAAATCCCGATCCCACCGGGTGACGACTTCAAACAGTGGGCTAAAAAGCTGGCGGATGAAATCGCGAAAAAGTTCGGTATCCCGGTTGAGATCGAATGGTACCCGTCT	0.3849779150643034	0.4363757423011147	0.3698664805315905	0.0665092617695242	0.1068361025264203	-1.2292931	2.146053380731832	2.2168693617983024	2.125206880377683	0.0916624814206192	-0.8136520497051305	-0.7614517832945275	-0.8638933155336739	0.1024415322391464	0.1298222954723742	-2.7469368	2.575989211585384	2.646591045368045	2.507954750108664	0.1386362952593813	-5.786431693125686	2.390821528731359	2.5367881637233585	2.287755439486741	0.2490327242366175
r1_147_TrROS	CTGGAAATCAAAGAAGTGATGATCTACCCGTTCCCGGAAGACGGTCACATTATGATCATGGTTACCTTCGAAATCCCGAAAATCCGTATCCCGGAGTCTGGTAAACCGCTGCCGCCAGGCATGACCATTATGTTCATGTTCGAGATCCGTGTTCCGCCGAATTCTGGTGAAATGGAAATGAAATTCAACCTGATGATTATGCCGGACGCGAAATCT	1.1252764376885207	1.2625968497026103	0.857540662547784	0.4050561871548263	0.4338158281207259	-1.3137965	3.280271460943245	3.473818061611836	2.909261725558522	0.5645563360533141	0.7299185899092355	0.8239191940079413	0.5494954867156432	0.2744237072922981	0.2118510395864566	-2.5582619	4.423073382402579	4.556676905651429	4.17088361761938	0.3857932880320485	-6.838071526992881	4.015738917742146	4.4623094964128045	3.5528215344634244	0.90948796194938
r1_149_TrROS	GACCGCTGGCTGGTTAAAATCGAAATCAAAATCTACAATCCGGGTAACCCAGGCCAGACCATGTCTCACAAAATCATCGTTCCATACAAAACTCCGGAAGAAGCGCTGGACGAAGTTCTCGAAGAAATCGCGGAGCAAATGGGTATGCCGCCGAACCACCCGTTCCGTCTGAAAGTTAAGATCGAAGTTGTTCCGCTCGACCCAAATGACTTCTCT	0.4904736258890916	0.5665473815329624	0.4190113315764334	0.1475360499565289	0.2474155916381284	-0.9861784	1.9580854038843616	2.063988267352302	1.858186495322056	0.205801772030246	-0.2617480287963672	-0.224083463350077	-0.3220454543326443	0.0979619909825673	0.2920929032463164	-2.6295414	3.1628776602298103	3.213675355228764	3.0815647534198103	0.1321106018089533	-6.602922970397135	2.7766846500123954	2.9852934845605	2.56462874764482	0.4206647369156799
r1_151_TrROS	AACATGGAACCGATCCGTATCGTTGAAATCCCGATGACTGCTGATGAACTGAAAGACATCCTGGAAGACTTCCCGAACTACTACGTTATGATCGAAATCGAACATCCGGGTAAAGAACACACCCGTATGTTTAAAACTCCGGAACAGATCAAAGATTTTCTGCAGGCTCCACCGGGTGAACCAATGACCGCTCGTATCACCGTTTACAAACCGTCT	-0.1583660005816418	-0.1201425950793049	-0.2029937374209222	0.0828511423416172	0.165191488535023	-1.1257374	1.2270397019591035	1.284078945686234	1.1596803229960673	0.1243986226901667	-1.2723911681727214	-1.1915640689884903	-1.4971816103092743	0.3056175413207842	0.1230184676772346	-2.429142	1.503244264278598	1.6185853918213613	1.172673563841193	0.4459118279801684	-6.507811338490606	1.3872181791331943	1.5816897194511177	1.225972815659076	0.3557169037920415
r1_152_TrROS	CCGCGTGACTGGGTTCCAATCGAGGACTTCAAGATCAAAAAGGTGGAAATCGAAAAATTCCCGAACGGCATGCACAAAATTGAGTTTGAGTTCCCGGGTGGTAAAGTTGAAATCATGTACAATCCGGGTCAGGGTCGTCCGCATATCGAAGTGGAACCGCCAAACGGTGAACCAGTGGCTTGGATTCCGGTTGACGAAATCAAAGACTGGATCTCT	0.0479826561018136	0.08596913333417	0.0163652209842855	0.0696039123498845	0.1950757768082726	-0.43873048	0.4231877410566197	0.4971435357000937	0.3592313556152596	0.137912180084834	-0.4851013269022485	-0.4227806277807204	-0.5602713840487881	0.1374907562680676	0.2262986554293707	-1.4822426	1.272047914239815	1.3641848863020434	1.1589568265329533	0.2052280597690901	-6.4055127805715415	0.8263425413317929	1.058061589796218	0.6360391834001311	0.4220224063960869
r1_153_TrROS	GACATGGAACCGGAACCGTTCACCATCGAACTGCCGAACGTTAAAATCGAAGTTCAGGTTTACCGTACTCCGAACAAACTGTCTGTTAACGCGCCGATTGAATTCCCGAACGGTAAGAACCTGACCATCTCTTTCAAGTACGAACCGACTCCGGATGGTATCAAGCTGGAAATCTCCATTATGATCCCGAAGAAAGCGATCGAAAAACTGCTGTCT	0.7170586086458413	0.8011402686590309	0.6616639232199782	0.1394763454390526	0.3027337881546948	-1.0277598	2.3293112866022696	2.445550447822125	2.2527209807239474	0.192829467098178	0.0509784049863747	0.102846754416099	-0.0484481772811275	0.1512949316972265	0.3577544764852687	-2.524786	3.4449484781131385	3.5152299006305645	3.3104185965194466	0.2048113041111179	-6.5941966098527445	3.1045268988325527	3.397717497975804	2.7903372743592705	0.6073802236165329
r1_154_TrROS	GAAATCACCATCCGTAACCCGAACGGTATGGAAGTTAAAAAGGTTGAATTCGACCCGCCAGACTCTACCATCAAATTCGAGTTTCGTATGCCGGACTACTACGTTAAAATCGAGTTCCAGATCTACCCGGTTGGTGGTGGTTGGGTTATCCCGATCAAGATCGAAATCGTTCCGATCCCGCCGACTCCGGCTCAGCGTAAGAAAATGCAGGAATCT	-0.0445757401859731	0.0781061510715272	-0.0994986531964019	0.1776048042679292	0.351874122921246	-1.1577497	1.4417901976325338	1.617970417816141	1.3616782009704085	0.2562922168457324	0.4685032304238266	0.5587551542250349	0.3142877391983305	0.2444674150267043	0.4230064790399705	-2.0620365	3.395136071348748	3.520062898609683	3.18322055205971	0.336842346549973	-6.86704391694466	2.852667596086169	3.114499755450157	2.6090118240439577	0.5054879314061989
r1_155_TrROS	GACATCCACATCTTCGTTATGCGTTCTCCGCAGACCTTTTGGATGATGCTGCGTAAGATGCGTAAAAACGGTTGGGACCGTGTTATCATTATCATGCCGAAAAATCCGGGTGCGCGTCGTATGCGTGACTGGATGAAAGACGACGGTCTGCCGATTCGTATGATCCCGGTTGACTCTCCGGAACAGGCGCTGGCGGAAATTCTGGAAATCCTGTCT	-0.4244304154501275	-0.3866839868986282	-0.4720975098618585	0.0854135229632302	0.1050697670510808	-1.8392382	1.867408669427244	1.9198105792867908	1.800978756610309	0.1188318226764817	-0.3730080414776848	-0.3275445259100646	-0.396563446389792	0.0690189204797273	0.1397021746044498	-2.789627	3.227628759857489	3.2888393211402867	3.195915922046274	0.0929233990940128	-6.156448749943847	2.76051288628744	2.946649129975514	2.5479015652478503	0.3987475647276643
r1_156_TrROS	AACTGGAAAATCCTGGAAGAAGAACCGAACCCGGACAACGGTAAACGTGTTATCGTTATCGAACACGAACCAGACCCGGAAAACGGTCAGATGAACATGCCGATCGAACTGTTCGACCCGAAGAAAGGCAAACCGCGTCGTATCCCGGTTCGCATGGACTCTCCGGAAACCATGATCGACGAAATCAAAGACCAGCTGCCGCCAGACCTGATCTCT	-1.125324022862732	-1.0738969962570497	-1.3238891668826136	0.2499921706255639	0.0829939591677732	-1.1087828	-15.0	-1.4389472103143863	-25.0	23.56105278968561	-1.6670087895928294	-1.4818357579794417	-1.7564393367449305	0.2746035787654888	0.114552296539171	-1.385664	-15.0	-5.0	-25.0	20.0	-6.291229280203769	-7.86298064431762	-2.620528640723391	-16.22589997821145	13.60537133748806
r1_157_TrROS	TACATCACCGTTCCGATCCCGATGCGTCATGAAAAGAAAGATCCAGAGGATGGTAAACCGGAAGAGGAACCAATGCCGGAGGACCAGAATCAGAAGATGATGCAGAAAATCTCCCAAAAACTGAAAGACCTCGGTCCGGTTAAACCGACTCCAAACGGTATGATCGAGATCCCGCCAGAAGACCCGGAAGTTCAAGACCTGATCAAAGAAATCTCT	-0.9594506345309995	-0.90804335032609	-1.0249484826727713	0.1169051323466813	0.0509023002163167	-0.65112853	-15.0	-5.0	-25.0	20.0	-2.225543843238343	-2.1653358345723683	-2.326686170758892	0.1613503361865236	0.0269156312069784	-1.940876	-15.0	-5.0	-25.0	20.0	-5.717314794159277	-5.381269459721809	-2.7863337906271	-9.651164177298206	6.864830386671106
r1_158_TrROS	CCACCGCCAGGTATGACCTGGGAAGAACTGGCTGAACGTATCGCTAACGAAATCGCGAAAGAAATGGCGGAAAATGGCAACTACGAAGTGGACGTTGAAGTTACTCCAGACTCTGGTCACCTGAAAGTTGAGGTTGAACGTCGTTCTCCGAACGGCAAACCGCAGCGTCACAAAATCGAAATCACCATCCCGCTCCCACCGGACCAGATCGGTTCT	0.847007792590104	1.0245405662712863	0.7123665778202114	0.3121739884510749	0.2566119982880367	-0.5171721	1.8092687003373091	2.061790303128871	1.616345626840349	0.4454446762885218	0.6626157165755283	0.7447592948173617	0.5768112274029348	0.1679480674144269	0.3243956448758231	-0.63328934	1.727871761304525	1.8487269644056412	1.601498198028602	0.2472287663770394	-6.52185393966506	1.725106270215205	2.0146457210013464	1.315408853292783	0.6992368677085634
r1_159_TrROS	GACTGGCTGATCCGTATCAAATTCACCTACAAAGGTCCAGACGGTAACAAACACGAGATGAAAATCATCGTTCGTGTGCCGGAATCTCCGGAACAAGCGAAAGAAGAAGTTGAAGACATCGCGCGTATGATTATGGAAGAACAGGGTTACCCACCGGAAAACATCAAAAAGATCAAAGTTGAGGTGATCCCGCCAGGTGAAGAACTGACTCCGTCT	1.3850147560329449	1.464893082101267	1.326892159127177	0.1380009229740897	0.1146219314358905	-1.1714671	3.4588761484245705	3.575641973477434	3.37501469712328	0.2006272763541536	0.8465752183637231	0.8837413936215543	0.8267527104061455	0.0569886832154088	0.1791807075023918	-2.2691631	4.202861789122434	4.256461743753777	4.17441642848006	0.0820453152737163	-6.00291194682246	3.911799528185229	4.036056586378736	3.764588056894661	0.2714685294840753
r1_161_TrROS	AACTACAAAATCGAACTGGACATCGAAGTGATCCCGGTTAACGACCGTCTGATCATCACCTTCTCTATCACCATCCCGAACGCGCCACCAGGTGACGAAGTTGAACTGAAACTGGAATTCAAATTCCCAGGCGGTGTTGAAGTGGAAACCGAAATCGAGCGTGTTCCGGGTGGTGGTGTTCGCATCGAATTCATGATCGTTATTCCGCCAGACTCT	1.5715838139217904	1.78885801749721	1.4124535681584711	0.3764044493387388	0.1993707868939141	-0.9903569	3.4926510650433173	3.836104167559624	3.2561147308020137	0.5799894367576099	1.1723777795780943	1.3850465568377297	0.8880787192088191	0.4969678376289106	0.4257671060117521	-2.3804455	4.838020949624261	5.18994030278819	4.411449738790222	0.778490563997968	-6.632806117034114	4.765419027543304	5.297019527909368	4.458941599199113	0.8380779287102555
r1_163_TrROS	CGCATTATGATTCCGGTTGAAGACATCCCGCCAGGTATGCGTAACCCGGACGGTGAACCGATGCCAGCGGAAGAAATCGCGAAATGGCTGGCGCACTTCCTGCAGCAGCGTTTCCCGGAGGAAGGTTGGAAAGTGAAAGTTAAGGTTGACATCCACTGGGACCCGGAAAACGACAACGCGTACGTTGAAATCGACATCGACGAAATCAAATTCTCT	-0.2397751064106826	-0.1472118077266304	-0.3570568223813785	0.209845014654748	0.3870187826799239	-1.0955892	1.0569399652837843	1.1985649422738054	0.870182540030243	0.3283824022435624	0.0439859574422203	0.1104661664627452	0.0142176749129375	0.0962484915498076	0.4142232783340263	-2.2288857	3.0387700762955574	3.1290702617579065	2.9983640144901345	0.130706247267772	-6.821327462090272	2.7098723212625435	2.988062606441323	2.422622176971713	0.5654404294696103
r1_164_TrROS	CTGTTCCGTATCAAACCGGGTGAGTGGGTTCCGATCAAATTCACCTTTGAGATCCGTCCGCCGGACGGTAACCCGCTGAAGATTGAAATCGAAATCTGGGTTATGCCGGAAGACAACCACATCATGATTAACGTTGAGATTTACAACCCAGGTGACGACAAGCCGATCCACGAAATGACCATTATGATCCCGCCAGGCGACACCATCACCATCTCT	0.1659425849845908	0.3264573346247533	-0.0390977681278691	0.3655551027526224	0.1941777159938151	-0.98019814	1.4903827606123004	1.7195826843089648	1.1879716867486043	0.5316109975603602	-0.3300382261833235	-0.2479215390046894	-0.437294723069443	0.1893731840647535	0.2867191969801023	-2.664774	3.118067436935953	3.2287660187066978	2.973474639924621	0.2552913787820765	-6.7552800180463	2.380932745139752	2.7163096444615635	2.0138409798689607	0.7024686645926028
r1_165_TrROS	AACTGGTACATCGACATTGATGAGATCAAAGAAGCGATCAACGACGCTCCGCCAGGTGACGAAGTTGAACTGCCATTCAAGTTTTACGACCCGGACGACGGTCAGAAATTCAAATTTCGTGTTACCGTTGAAGTTAACCCGAACGGCAAACTGACCTCTGTGCGTATTCAGCATCCGGGTTCTGGTAAACCGCACGCGGAAATCAACCTGAAATCT	-0.4854858116648365	-0.4470801641618486	-0.5254700484886289	0.0783898843267802	0.061238352535174	-1.0867274	0.6363373885140475	0.7038598494475446	0.5638861680758358	0.1399736813717088	-1.4244835656176489	-1.3031849480774438	-1.4798272215648487	0.1766422734874049	0.0924556485054775	-2.4105835	1.2539452386280818	1.432059554485005	1.1708596727330425	0.2611998817519625	-5.665114775279854	0.9819011163232988	1.0843321462554276	0.861156205641588	0.2231759406138396
r1_166_TrROS	ACCCTGGAACGTCTGAAAGACCTGCTGGAAGAAGAAGGCTGGGACCCAAACGACTTCCAGAACGGTGACCCGGACAAAGCTGAAAAACTGGCGTCTAAACTGTCTAAAGAATTCCCGGGTTGGGACATCGAAATCGACAAAATCGAACGTCAGCCGATGCCGCGTAACGGTAAACCGCGTCCGATGTACCGTTTCGAGATCACCATCAAACCGTCT	-0.7617284917161071	-0.6947111222177417	-0.8153255384113979	0.1206144161936562	0.0974455431497589	-1.1428235	0.1974933032227742	0.3432682155612021	0.0689454996508228	0.2743227159103792	-0.9570859873563714	-0.8681286233150615	-1.0283491119241406	0.1602204886090791	0.1296954330025155	-1.6676521	0.8239858069128709	0.9683466476406926	0.7031513466325633	0.2651953010081292	-6.183279095343982	0.5839986949308462	0.687516593033841	0.4072855385707924	0.2802310544630486
r1_167_TrROS	CCGAAGATCAAAGACGTTGAAGAAGTTCGTATCCCGGCTGGTGAAATCGAAAACCTCCCACCGGGCTACATGATCTCTATCGAACGTCGTAACCCAAACAACGGTAAACCGCAGGAACACATGTTCCCGTTCCCAGCGGACGAACTGAAAAAGCACCTGCCGAAAATGCCGCCGAACCAGCAGCTGACCGTTCGTGTTATCAAGATGCCAGACTCT	-1.3084072440583836	-1.23503437796747	-1.382017413317736	0.1469830353502659	0.0959014777192024	-1.0973165	-15.0	-5.0	-25.0	20.0	-1.6220719499005765	-1.530530692837148	-1.7352408279824854	0.2047101351453373	0.0696969454525945	-0.9741459	-15.0	-5.0	-25.0	20.0	-6.290353958410728	-5.077243876938789	-1.811956664018553	-11.880060994922705	10.06810433090415
r1_168_TrROS	AAAACCATCGAGATTATGATTCCGATGGAACAGATGCGTAACAACAAACCGATCCCGGCTGACCAGTTCCTGAAAGAACTGGCGCAGGAATTCGGTGGCCCGAATGTGAAACCGAAAGTTGAACCGATGCCGGACAACATGATGAAAGCGACCATCACCCTGCCGAACGGTCGTAAAATTGAAATCACCGACCCAGGTGCTATCAAAATCAAATCT	-1.019764923003367	-0.9289721025606262	-1.1422460890426327	0.2132739864820064	0.1057121613124595	-1.1888325	-0.4304582045791564	-0.1155110976597654	-1.263281776187968	1.1477706785282025	-1.130298328387409	-0.9536909727755122	-1.3093715670220991	0.3556805942465869	0.1206567340194806	-1.2509823	-0.6598360947533022	-0.0093837121510206	-25.0	24.99061628784898	-6.252991618301305	-7.077069371378672	-0.2632114912592888	-9.816582391910172	9.553370900650885
r1_169_TrROS	CGCAAAATCGAAATCAACATCTGGCGTAACGAAAACCACTGGTACGTTCGTATCAAACTGGAACACCCGGACGGTAAAGAACAGGAACTGATGTTCCCGATGGACTCTTGGGACGAAGCGCGTGAGTTCATCCGTGGTATCCTGGCGAACCTGCCGCCAAACAACGTTAAGATCGAAGACATTGAAATCTACCCGCCGAACGGTCAGCCGATCTCT	0.828913097173404	0.8696162917215836	0.758575063710969	0.1110412280106145	0.0995774196888785	-1.2988429	2.8497816885446063	2.905773354489512	2.7531925189427784	0.1525808355467335	0.6965066597302645	0.7171969826224568	0.6847498690488782	0.0324471135735785	0.1031299556030926	-2.523283	4.329254730528377	4.358385458576854	4.312734068746115	0.0456513898307386	-5.5184700500929385	3.872917724854989	3.942957773955414	3.805718912803653	0.1372388611517614
r1_170_TrROS	CCGAAACCACTGTACATCAAAATCCGTATCCAGAACCCAAACAACGGCCAGCCGATCACTATGGAGTTTCCGATCCAAAACCCGGACGGTGAACCGTGGAAGGTTAAAGTTGAACAGACCAACAACATGTTCGAAATCCCGATCAAATACCCAGACGGTCGTGAACTGACCTTCAAAATGCACAATGGTCGTATCACCGAAATCGAACCGCTGTCT	-0.5967193087572429	-0.562018831470467	-0.6184856969660812	0.0564668654956141	0.0523006794704474	-1.2784245	0.7755475637812171	0.833517219811474	0.738568366963685	0.0949488528477889	-1.845386781151728	-1.7737172446943752	-1.922560625018909	0.1488433803245339	0.0525891109672402	-2.5318089	0.7831096609770709	0.9012724124126644	0.6500293956730794	0.2512430167395851	-5.580398181793495	0.8293292111271411	0.8981579072708802	0.7300637847027562	0.1680941225681239
r1_171_TrROS	ATGCACAAAGTTGAACACACCATCAAACACCCGGGCTACGAGATCAAAATTGAAGTGACCATGTACCCGAATCCGAACGGTAACTACTACGTTCCGATTAAGATCGAACGTGAAGACCCGAAAGACAACAAACCAAAGAAAAAGCCGATCATGGTGCCGTTCCCACCGGGCGACCCGGATGACTTCGTTGACTGGGCGCTGGAAGAAATCCTGTCT	-0.0540628121126275	0.0092229402911481	-0.098861933035452	0.1080848733266002	0.2986388766031597	-0.2894473	-0.1893700393872693	-0.004443600240247	-0.3443286793619601	0.339885079121713	-0.9133816893333222	-0.8421033203338356	-1.090966024835413	0.2488627045015773	0.1564987841271243	-1.0873852	-0.4097220061514663	-0.1590524815723909	-25.0	24.84094751842761	-6.438687537613797	-0.207473251870476	0.3349973421625251	-0.7504848812452559	1.085482223407781
r1_173_TrROS	AAGACTGTGATGATCATGTTCAAAAACCCGGAACAGATCCTGAACCAGCTGCGTGAAGCTCGTGACGACGGTAAAACCGTTTCTATTATGTTCCCGGACGAATGGATCAACGAACTGAAAAACCTGGGTTTCAAAATCGACAAGATCACCGACGTTCAGCCGATGCCGGGTAACGACTCCTACATGGTTGAGATCAAGATTAAGCCGAAGGACTCT	-0.0511637095810459	-0.016032671025904	-0.1699726206353272	0.1539399496094231	0.2318947469046341	-1.0618696	1.2918876424266852	1.3437951854281305	1.1127537902939648	0.2310413951341654	-0.617307530051596	-0.560170891916681	-0.7296813147640017	0.1695104228473206	0.171393390054052	-2.3523903	2.307829693736241	2.385672013282371	2.154214422438607	0.2314575908437643	-6.5234335739841045	1.951983013053284	2.1553937829736256	1.7558001786230375	0.3995936043505879
r1_174_TrROS	TGGCGTATCCGTGTTGAGATTGAAATGTACAACCCGGACGGTGACCCGATGGAAATGGAGATTCAGATCCCGGTTGACAAACTGCAGGAACTGCGTCAGGAAGGTGAACCGTTCACCAAAGAAGAACTGGTTGACGAAATTGTTGAAATCATCCGTGACATGATGCCGGAACATGGTATGCCGATCGAAATCAAAATCGTGGAAATCGTTCCGTCC	0.2867893852634348	0.314405552980793	0.2428152037578055	0.0715903492229874	0.2374197241657839	-0.96558475	1.642725288114873	1.6819542195096402	1.5799810500475056	0.1019731694621346	-0.583994413790014	-0.5288052635069718	-0.6349722512679113	0.1061669877609395	0.156508316978747	-1.9189129	1.7568331509130029	1.834090095729891	1.6850710880218729	0.149019007708018	-6.449879662700125	1.7555585420459277	1.978666205545636	1.5716579311342005	0.4070082744114358
r1_175_TrROS	TCTCCGGGCCAAGAAGTTCCGATCGAAATCAAAATCCCGTTCTACTGGTATGACCCGGATGGTCATATGTGGCAGTTCGACATTGAGATCCCGATCAAGGTTAAAGTGGACAACGGTAAAATCAAGATCACCGACATCGAAGAAGCGATCAAAGAAATCTTCGAGGAACTGAAAATTCCACCGCTGCCACCGGGTGATCCGGCTTTCCGTGAATCT	0.4009961083307475	0.4538963909629632	0.3474709461725687	0.1064254447903945	0.2028386184759249	-0.5772679	1.2466810934415056	1.325694911839448	1.1656517084184812	0.1600432034209666	0.2749711741557058	0.3506606888331363	0.2176340369438138	0.1330266518893225	0.3831550620356159	-1.3674145	2.1910665376209555	2.296432291701336	2.1112057668756363	0.1852265248256999	-6.249783707789971	1.8565857322636212	2.04162329748935	1.6785219450197189	0.3631013524696311
r1_176_TrROS	AAAAACATGAAGCCGGTTGAAAAAGAAATCACCCTGCCGGGTGCGAAAATCCGTGTTGAACTGTACCGTCACCCGAATGGTTCTCGTAAACTGAACCTGCTGATCTGGGACGAAGACGGTAAACCAATCTTCCGTATGACCATCACCTTCAACCCAGGTGACCCGAACGACATTTCTATCGACATGGAACGTATCCCGCCAGGCGAACCGATTTCT	-0.0017784377752926	0.041251155440459	-0.0435074007884457	0.0847585562289047	0.259183165308073	-1.3933263	1.836205584799836	1.8961727051674837	1.777828514280545	0.1183441908869382	0.8719606075089501	0.948589929779509	0.8005862898154723	0.1480036399640366	0.3995450521531926	-2.3376865	4.331006847767756	4.44247884998842	4.228593071393517	0.2138857785949026	-6.803822740845299	3.2535935762398984	3.670776781624743	3.006766427862209	0.6640103537625341
r1_177_TrROS	CCGAAAATCGAAATCACCCGTGTTGAATACCACCCGAACGAAGGTTACTACCGTGTTACCGTTAAACTGCCAGGTAAGGACGTTTCTATCTACATGGGTCCGGAAAACGGTATGATGCAGGTTTACTTCCCGGGTAACGGTCGTGAACGTGAATTTCCGTTCGACTCTATGGACGACGCGGTTGACCGTGCGAAAGAGCTGCTGAAAGAACGCTCC	-0.0920298606264832	-0.0503366923609924	-0.2143816942439255	0.1640450018829331	0.1550837043912791	-1.1303289	1.332438791695254	1.3935963543661491	1.149331328943628	0.2442650254225211	-0.7950911267423795	-0.6954310402686433	-0.8472873603248016	0.1518563200561582	0.1514677541739151	-1.9824829	1.547738622655504	1.6892781298778046	1.4727568023608266	0.2165213275169779	-6.538137184829743	1.2320845636413793	1.5499808290774066	0.98307233707441	0.5669084920029965
r1_179_TrROS	ATCGAAGAGATCAAAAACTTTGCGAAGAAACACGGTTTCAACGTTAAAATCGAGCCGGTGAAAGTTGACTCTGAAGAGGAAGCGAAGGAAGAAGCGGAAGACCACGAGAAAAAGAACGGTTACCCGACCATCATTATCAAGAACCCGGAAAACGGCGAAATTGTTTGGGTTATCAAAATCCGTCCACCACCGCCGCCACCGGGTCAGCCGCCGTCT	1.130750080135123	1.255918443141366	0.9439217598805936	0.3119966832607727	0.1601825558451062	-0.7350843	2.509196437364256	2.6870741680631487	2.246384519431025	0.4406896486321239	0.6376623784124331	0.7710434481054349	0.5296635331740828	0.2413799149313521	0.2505352473036901	-2.256977	3.8907943355761607	4.078662411240509	3.740585791681713	0.3380766195587954	-6.671531748496685	3.1841629343242914	3.4551139263358035	2.843018923981337	0.6120950023544665
r1_181_TrROS	CCAAACCTGGCTGAACAGGCGAAAGAATTCGCGCGTCGTTTCATGCGTGACCACCATCCGGGTTACGAAGTTGAAGACATTGAGGTTACTGTTGAACGTGATCCGGACAACGACTACATCAAAGTTACCGTTACCTGGCGCATGCGTCATCGTGACCCGGAAGGTGAAAAACAGCGTCACAACATGGACTTCGAGATCGAAATCCCGCTGGACTCT	0.2214216661516097	0.2533254101656756	0.1901200099261494	0.0632054002395261	0.0909792949154619	-1.5803151	2.40005149184878	2.443551490104977	2.35733905546275	0.0862124346422268	-0.0196217453177589	0.0312202355828541	-0.0988411009307776	0.1300613365136318	0.1929433253722899	-2.7082825	3.5950860651537173	3.663812558340376	3.488117892211127	0.1756946661292486	-6.237911204579969	3.0837797049841327	3.226011998298329	2.883278766738151	0.3427332315601785
r1_182_TrROS	TTCAAAATCAAAGTGGAATACGACGGTAAAGAAGTTCCGATCGAGATCGACTCTATCATGCCGAACTACATCTGGATTCCAATCCCGGACCTCAAACAGGCGGGTATCAAACGTATCGAAATTGAATTCGAAGACGGTTGGCCGATTGAGTACGACCCGGAATCTAACATGATCTACCTGATGCCGCCAAACTCTCCGGCTTTCAAAGAACTGTCT	0.3350916257961857	0.3729318395378082	0.283575680416709	0.0893561591210991	0.2204619804377292	-0.89166284	1.6068389031215655	1.660782537609944	1.5329674746636848	0.1278150629462591	-1.0626197228091658	-0.9260995240425784	-1.169422324968422	0.2433228009258438	0.112180920361738	-2.1784573	1.4444882454641814	1.6398293236364958	1.2881745655863963	0.3516547580500992	-6.233324547651581	1.397694577551401	1.5618662041455584	1.2571327111544406	0.3047334929911178
r1_184_TrROS	TCTGTTCGTGAAATCCTGGACGAACTGAAAGACAATCCGGGCGAAGAAATTCGTATCCGCATGCGTAACAACGGTCGTCCGTATGAATTTGACTTCAAAATCCCGGAAGACGTTAAAATCAAACCGGACCCGGATAACAAAAACGTTATCACCTTCAAAGGCCCAGGTAACGGCGAATTCAAGATTCCACTGTCTGACGTTGACTCTATCTGGTCC	-0.9649226165082224	-0.872768903883962	-1.1240253905853193	0.2512564867013572	0.0886822307256779	-1.2455225	-0.0557170764606881	0.1782198670548127	-0.6556650960573632	0.833884963112176	-1.8423420415013056	-1.733804025724845	-1.9347313485692	0.2009273228443546	0.0436639374633761	-2.4708748	0.6839544608964994	0.8670940996968864	0.5166447594220737	0.3504493402748128	-6.164094555461853	0.4232420835829568	0.6633495913279357	0.2286637892459205	0.4346858020820151
r1_185_TrROS	TACCACGTTCGTGTTGAGGTTGACATGGAACGCGACCCGGAAAACGGTCGTTTCAAACTGGACGTTAAAGTTGAAGTTCAGTACCCGCCAGGTGACCCGAAAAACCGTAAAAAGGTGGAAGAACTGGTTGAATGGGTTGCGCAGTGGCTGCGTAAAATGTTCCAGATGCTCCGTCAGATGCCACCGCCACCACCACCACCACCGAACGACCCGTCT	1.083571216130518	1.1771295606672787	1.006183002333005	0.1709465583342737	0.25856212865312	-1.5977383	3.6023481226923635	3.7331142630625647	3.494998732078187	0.2381155309843778	1.483222151150573	1.562280978013605	1.3580508179023083	0.204230160111297	0.5457591113289008	-2.7444878	5.856468276950228	6.015044738601154	5.629024641572076	0.3860200970290783	-6.743094284217681	5.598241614575116	6.162671299111375	5.21439736478218	0.9482739343291956
r1_186_TrROS	GGTCGTATCAAATTCTGGCCGGACAACCAGCCGGTTGAAATCCCGATCAACTCTACCATCGCGTTCGGTAACGACTACTTCATGATCAACAACCCGAACGGCAACCACTTCCCAATCCCGCCAGGTGCGAAAATCGAAACCGACGACGATGAAATCACCGTTCGTGTTCCACCACCGCCACCGTCTCCGGAAGAACTGAAAGAAAACAAGAAATCT	-0.9501220697143608	-0.8837802360862275	-1.0900267023517975	0.20624646626557	0.1646905933995238	-0.82880116	-15.0	-5.0	-25.0	20.0	-1.8745619329293115	-1.6848971601133798	-1.968326031438016	0.283428871324636	0.2133855290949757	-0.7949314	-15.0	-5.0	-25.0	20.0	-6.829283229781355	-6.564696849090605	-2.3385646134835403	-13.464586508439064	11.126021894955525
r1_187_TrROS	TACATGATCGAAATCCGTAACCCGGAGGAAGGTCGTCCGCTGCCGCGTGAACAGGTTCGTGACGAAATTGAAGAAATCGCGGACCGTAACGGCCATGAAAACGTTATGATCAAATCTGGCAACGGTCAGTGGCGTACCTTCGACGACCCGGAAGACATCGAAGATCAGCTGGACAACTACCCGTGGCCGGTTGAAATCCACCCGGTTCCGAAATCT	-1.3167029085506752	-1.2481936038193493	-1.3487046673619427	0.1005110635425934	0.0306937012702176	-1.0909421	-15.0	-5.0	-25.0	20.0	-2.1573151367971386	-2.1133416693318354	-2.178383369136759	0.0650416998049236	0.0191803673987086	-1.5454254	-15.0	-5.0	-25.0	20.0	-5.236804503406543	-6.04051569995176	-3.651380185477636	-13.097014272147051	9.445634086669418
r1_188_TrROS	AACTGGATGATCTCTATCAAATTCGACGACCCGAAACAGCTGGAACAAGCTATTGCGGACGCGGGTTATCCGATTACCAAAGTTACCGAAGTTCAGCCGACTGGTAACGGTATGACCATCCACATCCGTTTCGAACCGGGTGACCCGGACCCGATCCAGAAAATCCTGGAAGCGATCCCACCGGAAAACATCAAAGACATTGAAATCTGGCCGTCT	0.1892532635985229	0.2132916877797252	0.1682820154452383	0.0450096723344869	0.1020015433925953	-0.8865285	1.3886675484702444	1.4237895475564797	1.3578891979447465	0.0659003496117329	-1.0819539653779309	-1.0132715437548128	-1.1414778079722234	0.1282062642174106	0.076422234014531	-1.3453827	-0.1047158835521976	0.0808072627058877	-0.2966262904451664	0.3774335531510541	-6.09814803153263	0.9727987703809444	1.1261983215004805	0.797090213475918	0.3291081080245622
r1_191_TrROS	AAACCGCCGCAGATCGAGGTTGAGATTGATGAGATCGAACCGCTGCCGGACGGTTGGTACCGTGTTGAGTTCAAAATTGAAATCCCGCCGAATAACCCGGAAGCGATCGAAGAAGCGGCGAAAGAAATCCAGGAACACTTCGGTAAAGTTGAAATTGACGAAGTGACTCCGAACACCATCGAAATCACCTTTTGGATTCCGCTGAAGCTGCTGTCC	1.0124893145281346	1.1081182994799734	0.9521092553826076	0.1560090440973657	0.1961680943392695	-0.66836476	2.251747866168253	2.386722353266071	2.1667380208893845	0.2199843323766863	-0.1992737431567445	-0.1731271032399158	-0.2223282373056355	0.0492011340657197	0.2376287620105485	-2.4368324	2.988569335720042	3.0239143336769323	2.957405301446164	0.0665090322307682	-6.2607774075792975	2.6815771278690543	2.7793493744789943	2.576631425724695	0.2027179487542993
r1_192_TrROS	GACAAAGTTGAACCGGAACCGCATCCGTTCCGTCTGCCGGACGGTCGTCCGCTGCGTATCCAGATCCAGCGCTACCGTAACCCGAACGGTGGTCCGCGTGTTGAAATTCAGATCTTCGCGCCGAATGGTAAACCGATCGCGAAAATCGACTTCGACGGTAATTCTATCGAAATCACCGAAGTTATCCCACCAGGTGCTCCGATCACCATCTCTTCT	-0.090789243045431	-0.0524850912733839	-0.1333828118584385	0.0808977205850545	0.0930024539589867	-1.128042	1.3309047205944748	1.387124537833635	1.2678103202609945	0.1193142175726407	-1.464835962415835	-1.3865113335083732	-1.5362480416234388	0.1497367081150655	0.1432036471858304	-2.6101437	1.486689678697524	1.59866244804962	1.3832431104356246	0.2154193376139952	-5.616482473537859	1.393343146217407	1.5122772617312088	1.2852602449707728	0.2270170167604359
r1_195_TrROS	ATCCGTATCGAAACCAACGACGGTAAAGAGATCACCATCCGTGCGTACTACCCGAACATGCCACCAGAGATGCAGAAAGAAATGGCGAACTACATCGCGAATTACCTGGCGAAAGAACTGCAGAAGAAAAACGGTGACAAAGTTGACGCGGTTCGCATCGAAGTTGAAGTTGTTCGTCCGCCACCGGAGGAACCGCCGTCTAAAGGTCAGAACTCT	0.2775624623114982	0.3427793566638717	0.2505172526086551	0.0922621040552166	0.119806019157066	-0.9092634	1.549485617016527	1.6427481920015343	1.5105574682663558	0.1321907237351784	-0.779443960402308	-0.6252318242543655	-0.8126438548650156	0.18741203061065	0.1552718900981352	-1.83144	1.3520219681052472	1.575019634352078	1.3031092835106708	0.2719103508414073	-6.113939558015626	1.6211710990713564	1.778120655759984	1.419774803029998	0.3583458527299861
r1_196_TrROS	ATGACCAAAGAAAAAGCGGAAAAACTGATCGAAGAAGCGATGGACGAATACATGAAAGAAGGTCGTCCGATCGAGGAGATTGTTATCGTTATCAACCCGAAAAACGGTGGCGAAATCAAAATCGTTCCGCGTGACAACATGCCGTGGGAGGAATGGGAACAGCACGCGCAGGAAAATGGCGCTGACGCGGTTATCACCATCCGTATGCGCCCGTCT	-0.1732998599421583	-0.1420001484431048	-0.2458848286002162	0.1038846801571114	0.1561850979464145	-1.0792742	1.1342600879152305	1.181842883641335	1.021978093902726	0.1598647897386091	-0.2951025880458675	-0.2498402201432752	-0.3652860191674179	0.1154457990241425	0.2207010973832196	-1.2268105	1.1750543963553353	1.2433858255083292	1.0672414804209085	0.1761443450874207	-6.241039450660384	1.093777793896809	1.2755546971722436	0.8912644570062069	0.3842902401660366
r1_198_TrROS	GAGTTCCCGGTTAAAATCGAAGAAATCGAGTGGGAGAAAAACGGCAACAACATGTACAAAGCGACCATGAAAGGTAACAACGGTGAAGCGGAAATCATGTTCAACCCGAAGGAGGGTCAGATCTCTATCGAAGCTCGTGTTCCGAATAACGGTCGTGAAATCAACCTGACCATCCCGATCAAACCGGTGCCACCGAAAGACGAAGGTGGTAAGTCT	-0.701184774380678	-0.6678252621589055	-0.7454536707211776	0.0776284085622721	0.0520344774800844	-0.7334635	-1.485549717144886	-1.0511712931944477	-25.0	23.948828706805557	-1.6097465805631268	-1.5469729924078148	-1.6760503694627014	0.1290773770548865	0.0530656395041245	-1.67453	-1.0596111930826295	-0.6231684311377157	-25.0	24.376831568862283	-5.642943560277768	-0.996683885360696	-0.6648197161429871	-1.5543460932941062	0.8895263771511192
r1_199_TrROS	TGGTACATGATCATGGTTAAGATCGAATGGTGGAACGGTGGTAAACCGATTGCGGAATGGTCTATCCCGATCCCGTTCATGACCCTGAAACAGATGCTCGACTACATCTACAACCTGCTGTGGGAAAACGGTCTGGAAGTTGAAATCGAAGTTATGATTATGCCGATGCCGCCACCGAAACCACCGCCAGAACCGAAAGACGGTGAAGACAAGTCC	0.742852182576459	0.9210789166848674	0.594344438038281	0.3267344786465864	1.1781105766101347	-1.2678971	2.6899038242806044	2.935108969726587	2.486254613696806	0.4488543560297811	-0.6754164083121197	-0.4431426342518104	-0.9437485424556044	0.5006059082037941	0.7764340676036031	-2.7000332	2.6995939179873814	3.0129511823990542	2.3359216211209617	0.6770295612780926	-7.3383052806426115	2.95114378545012	3.561176390245953	2.305750883065567	1.2554255071803857
r1_200_TrROS	CCGTACTGGCAGTTCGAGTTCGAAATCCCGCTGTCTCCGGAACAGATCCAGGAGGCGTTCCAGAAGCGTTTTGGTCACCCGATCACCATCAACGAAGTTGAAGAAGACGACGGCAACTACAAAATCTCCATCTACATGAACCCGGACTCTCGTAACCAGATGCAAAAACAGAACGGTATCCCGATGCAGGAAATCGCGAAAGAACTGCTGAAATCT	-1.0784943073798705	-0.8717535370353132	-1.1784108711644026	0.3066573341290893	0.1047248634583997	-1.1699762	-0.8410854112193988	-0.0072763034943449	-25.0	24.992723696505657	-1.625601456818512	-1.4617295656804674	-1.9090505116403584	0.447320945959891	0.1339531860835995	-2.4032955	0.9328785577211128	1.1871955117670892	0.4360705046154978	0.7511250071515914	-6.553125498394692	0.4796563539956477	0.8492696344270858	-0.0411158072608559	0.8903854416879418
r1_202_TrROS	AAGAAAATTGAGATCGAATTCCGCTGGCCAAACGGTTGGAAATGGAAAATCGAAATCGACCCGGACTACGCGATGATTAAGATGGAATGGGAGCCGCCGAATGGTCAGAAAGTTGAGATGGACATGATGGTTAAACCGGACGGTACTGTTATGATCCAGGTTCGTTTCCCGAACGGTAAACCGCTGTGGGAATTCATGATCCCGATCAAGAAATCC	1.604194346402223	1.859088242012788	1.152033564079403	0.7070546779333846	0.3299569878292934	-1.1807873	3.7972401958771633	4.209765193883217	3.139410573827486	1.0703546200557312	1.742166170711918	1.9287386581966417	1.4905513644399184	0.4381872937567233	0.262003928754516	-2.592619	6.255167855578282	7.133460920554396	5.667754878871808	1.465706041682588	-6.8042178806193725	7.814965724556574	14.365625411046954	5.833869245770309	8.531756165276645
r1_204_TrROS	CCGACCCTGAAAGACCTCCTCGATCAGCTCGAAGGTGAGCCGGTTCGCATCTACAACAACGACGGTGAAGAATTCAAATTCCCGGTTAAAGACGTTGACATCGAACCAGACCCGCCGAACATGATCACCATCACCGTGGAGTTCCCGAACAACGGTGAGGAGTGGACCATCCACATCAACCCGAACTCTGGTGCGCTGTACGTTGAACCGTACTCT	0.9346241848283006	1.0069348992320244	0.7992925531577542	0.2076423460742702	0.3763552173197907	-0.37751532	1.7393784060537612	1.843435105710606	1.5433489009072647	0.3000862048033412	-1.379133286276439	-1.3044726346218043	-1.5107957371393017	0.2063231025174972	0.2893234632631284	-2.2040253	1.007855515983257	1.1235135552364883	0.7946307826699717	0.3288827725665169	-6.866136051349139	1.2925788179555204	1.7182997606535844	1.0308839316605625	0.6874158289930219
r1_205_TrROS	AAAGGTAAAGAATTCCCGATCGAGATCGAAATCTCCAAAGTTGAAATCAAACGTGACCCGGACGGTATGTACGAAGTTACCGTTCCGCTGACCATCCGTTTCCCGAACGGTTGGTATATCCGTATTATGATGACCTGGCACATCGACCCGAAAGACGGTAAACACGAAATGTCCATGTCTATCGAAGTTCTGCCGCCAGACGACCTGAAAAAGTCT	0.6018777720995618	0.6898379986187523	0.5092641093920846	0.1805738892266677	0.2052221597976799	-1.3738418	2.6397862122310185	2.7600623423833066	2.5132007262460974	0.2468616161372092	1.3522609654635351	1.4679983041156233	1.241675388041514	0.2263229160741091	0.2821225105601648	-2.6218967	5.455291359788495	5.66373220420953	5.270909021210208	0.3928231829993214	-7.05376904043031	5.135040947042258	5.674952674879546	4.622563992461598	1.0523886824179485
r1_206_TrROS	TGGATGCGTTACTGGATCAAACGTCTGGCGAAACGTGCGGGTCTGCCGCCAGGTAAAAAGCCGGAAATTGAAGACATCGACAACTTCGACCCGAACCCGGACGGTATGCCGGAGATCAAAGTTCGTGTTCGTTACAACGGTAAACCAGTGGAAATTCCGTTCAACCCAAATCAGTCTCCAGAACAGATGCTGGACGCGGTTCGTAAAATCCTGTCT	-0.2347900579777129	-0.2077022205463075	-0.2683116136522465	0.060609393105939	0.1171276923720062	-1.7445073	1.9990770016825856	2.0364396891972927	1.9527424763027577	0.083697212894535	-1.2338779395634591	-1.1466805420916764	-1.2870337845189488	0.1403532424272724	0.1700376509979639	-2.7480621	2.0045013653184487	2.124350363407147	1.931083545720681	0.1932668176864658	-6.199176827014415	1.9843481450464169	2.099854181669927	1.8082180927105336	0.2916360889593934
r1_207_TrROS	TGGTGGTTCATCAAGATCAAAATTGAAAACCCAGGTGACGGTAAAAAGGTTGAAATCACCATCTTCGTTCCGGACCCGGAAGCGCTGGACAACCCAGAATTTCTGGAAAATATCGCGTGGGAGATCGCTTGGGGTAACGGCCTGCCACCAGAAAACATCAAAGACGTTAAAATCGAAGTTGTTCCACTGCCGCCAGTTCCGCCACCGGACAACTCT	1.454454972229687	1.6343965857631508	1.275047680294189	0.3593489054689618	0.2455429436005071	-0.81722045	3.0854382024925093	3.357045426398827	2.825137986976753	0.5319074394220746	1.1822419691862098	1.34825317526643	1.0676039029758173	0.2806492722906126	1.0344912606840853	-2.3624096	4.82943707511875	5.101797658222745	4.652631835064934	0.449165823157811	-7.092182506953947	4.188780467400907	4.970051975616157	3.61240420891664	1.3576477666995173
r1_208_TrROS	CTGGAAATCCGTATCCCGGAAGGTGCGCCGGAGGAACAGGCGAACAACCTGGCGAAAACCCTGTCTGACCGTTTCCCGGATGGTATGACTCCGGACGACATCAACATCGAAGTTGAACGTGTTCCGCCACCGAAAGTTTCTCCGGAAGAAATCGCTGAGGAAATGTCTCAGAAATACGGTGGTCCGATGACCAAAGACGACGCGCAGGATATGTCC	-0.6822023726178787	-0.6393330832275302	-0.7677708674398307	0.1284377842123004	0.1010544577303861	-0.600816	-15.0	-5.0	-25.0	20.0	-1.3823653713178647	-1.2871781302862848	-1.4949558804754643	0.2077777501891795	0.0885026146585646	-1.2383366	-15.0	-5.0	-25.0	20.0	-6.137826113338345	-5.873378975810732	-1.1841424382458652	-13.765683848186738	12.581541409940872
r1_209_TrROS	CCGATGAAACCGATCCGTACCATCACCTTCAAAAATGACGACAAACCGCTGCGTCTGCGTATCTACCGTTCTCCGGGTCCGGTTCACATTTCTAACCCGGACGGTGAAAAGAAGCCAATCCCGGAAGGTATGATGATCGAAATCGAAAACCCGAACGGTCCGAAAGAAACCCGTCGTTTCCCGCCAGGCCAGGTGGGCGACACCATCGATATCTCT	-1.9196943373845283	-1.7568195210429214	-2.0789097688234817	0.3220902477805603	0.0858213527598299	-1.3397737	-15.0	-5.0	-25.0	20.0	-2.670775686815521	-2.530446088141428	-2.8242760998525025	0.2938300117110746	0.049992104805677	-2.6332226	-15.0	-0.7658773931516935	-25.0	24.234122606848302	-5.984316089110001	-8.46151539323363	-3.447038167334504	-15.522332379626675	12.075294212292174
r1_210_TrROS	TTTCGTATCCCACCAGGTGCGAAAATCAAAGAAATCGAGTTCGAGCCGCTGGAAATGGAACCGGACCCGGAGAACGGCAAACCGTATTACGAATACAAGATCATGATCAAGTTCGACGACGGTCGTGTTTTCCGTATCGAAATCCGTTTCAATTTCAACGGTAACATCGAGGAGATCGACATTGAACCGATCCCGCTCGAAGATCTGAAAAAGTCT	0.2144085975319805	0.4382303672106234	0.1369596131359718	0.3012707540746516	0.1725664415027955	-1.2562113	1.947060050477169	2.2561370964604164	1.8391547876615983	0.4169823087988178	-0.5662554239469085	-0.3409834818329287	-0.635775183511492	0.2947917016785632	0.4348889836151227	-2.6236248	2.744087544076483	3.0480838251536624	2.6501196843605888	0.3979641407930736	-6.887742950031206	2.621281812793216	3.1653513905689024	2.1014306743042908	1.0639207162646116
r1_212_TrROS	GAACCGTACTACATGATTATGATCGACATCGAATACCGCTCTCCGAACGGTAAACCGGTGGGTGAAATCCCGATCTTCATTATCGTTCCACCGGGCGACAAACCGCTGCCGCTGGAAGAAATCCTGGACATCCTGCGTGAAGAAAACCCGAACTACCCGGTTGAAATCAAAAAGATCGAAGTTATGCCACCGGAAGAAGCGAAAGAACACATGTCT	0.3600213356254474	0.435897955896312	0.302140610201135	0.1337573456951769	0.1528854120752753	-0.5729761	1.178274327454927	1.2925693484804772	1.0894200469556072	0.2031493015248699	0.2664434007690482	0.3656525007649023	0.2123439007895848	0.1533085999753174	0.2027431809651253	-1.1924343	1.938620824720955	2.078172513222861	1.8623163937142504	0.2158561195086104	-6.09766091632361	1.7588393065119667	1.8682548307022229	1.641236983180401	0.2270178475218218
r1_214_TrROS	AAAAACGACTGGAAGGAAATCGAAATTACCATTATGATCCCACCGGGTGAACCGATCGACCCAGAAGAGATCGCTGACGAAATCGCGCGTCCGCTGGGCCTCCCGCCGAACATGCAGATTGACATCGACGTGGAAGAACAGCCGATCCCGGACCCGGACAACGGTAAACCGCACGAGATGTACTACATCGAGATCAAAATCACCTTCCCGAAGTCT	0.7021580996580568	0.798448511694783	0.62335991851805	0.1750885931767331	0.1912484797598788	-0.5188699	1.6040368716238775	1.7422978139595031	1.4898190627641754	0.2524787511953279	-0.3615445115675662	-0.2877053527119209	-0.4788219363837232	0.1911165836718023	0.1456082901279773	-1.4860439	1.4590312188819208	1.5654276898513055	1.2870259889183282	0.2784017009329773	-6.277016875288341	1.6092569427630183	1.7489168286333758	1.4051263164019403	0.3437905122314353
r1_215_TrROS	CCGATCACTCCGGGTGACGAAATCCCGATCCGTATCCGTTTCCGCTACAAGAAAGATGGTAAAGACAAAGAACGTGAATGGGAGTACCCGATCAAAATCGAGAAGATCAAATACGACGGTGGCAACGGTAAAGTTCGTATCAACTTCGAAATGGACCCGGCGATGAAACCGGCGCTGAAAGACCTGGCGAACTACCCGGGCATCGAAATCTACTCT	-0.2655198312995915	-0.1873580226810761	-0.4116396788814009	0.2242816562003248	0.2965459974079604	-1.3453746	1.3927564996236907	1.5059439303675453	1.175883288542938	0.3300606418246072	-1.028659274201819	-0.8509321298665152	-1.1880779510573314	0.3371458211908161	0.2137414105258848	-2.5546246	2.020929604364059	2.264508714701178	1.7999072408492134	0.4646014738519646	-6.808440227973232	1.6457116184418292	1.981800076460424	1.2869629343830808	0.6948371420773427
r1_216_TrROS	AAACCGCGTAAAATCGAAATCCCGATTACCGAAATGGAACGTAATCCGGGTGATGGTCAATACTACATCCCGGTTAAAATCAAGATTAAGAACCCAGGCGACGGTGAAGAACAGGAAGAACCGATCCCGGGTCCGATGCCACCAGGTGAAACCATGGACGAAATCGCGAAACAGCTGCTGCCGAACGGTTATCGTATCGAAGAAATCGAGTTCTCT	-0.897308411483116	-0.7907298685405539	-0.954258396584038	0.163528528043484	0.0830136155548911	-0.9036286	-2.4489269963748046	-0.7040769676274329	-25.0	24.295923032372567	-2.058383812915053	-1.909526900366136	-2.1154579179131225	0.2059310175469864	0.1094290134577834	-1.6371593	-15.0	-5.0	-25.0	20.0	-6.407979021778418	-4.850206502705911	-1.7235631017978288	-9.9809862572091	8.25742315541127
r1_218_TrROS	CCGAACATCCGTAAAATCCAAATCGACATCGAATTTGACATGGAAACCAACACCATCAAAATCGAAATCCAGGCTCCGGACGGTCGTCCGATCTTCGAACACAAATTCCCGATCCCGCGTCGTGACCCAGACGACGGTAAGGAACAGCGTCACGAATTCACCATCGCTATTTACCTGGACCCGAAAGACGGCAAGCTGCAGATTATGATCGGTTCT	1.2860483006536474	1.57440456828353	1.2191486009968628	0.3552559672866673	0.1791386287611378	-1.0693185	3.1795937036931825	3.602650458667548	3.084457252346286	0.518193206321262	1.3404368070786643	1.4227673458512786	1.236602208014724	0.1861651378365547	0.2356116113211973	-1.6075802	4.0797824289800015	4.224829013304145	3.907341616409496	0.3174873968946494	-6.507775433074022	3.8069870485255617	4.175572941547959	3.558574948661814	0.6169979928861453
r1_219_TrROS	GACCCGGACAACAAAAAGCCGATCCCGTACATCATCATCCGTATCAAAGTTAAGTTCGAGCACAACGGCAAACCGTTCGAAATCTGGATTCCAATCCAGTTCTCTGCTGAAGAAGCGAAAAAGCTGGCGGATAACATCGCGGAAGAAATGCAGAACAACTTCCCGGGTTTTAAAGTTGACATCGAAGTTTTCACTCCGGACGGTAAATGGATCTCT	1.2553550113973886	1.38912525944158	1.171605100326893	0.2175201591146869	0.1534406417258214	-1.1347799	3.2236544155406683	3.415702806272028	3.105193101543468	0.3105097047285601	0.8620640573936782	0.907792143351604	0.7978707236649198	0.1099214196866841	0.2016159729083388	-2.3586826	4.344788904723664	4.410971430540819	4.252780339614416	0.1581910909264028	-6.224456458128051	3.9106944576209295	4.046512329287356	3.774467090717669	0.272045238569687
r1_220_TrROS	AAGATCAAGAAAATCGAACCAGTTAAGCCGGACCCGAACGGTAAACGTAAATACAAATTCCGTAACGACGGTGGTCTGTATATCGAGATCGACATTGAGGTTAATCCGGACAACGACGACAACATGATGAAAATGGACATCGAAATCTGGAACAACAACGAGCCGCAGAAACGTGAAATCACCTTCCCGTGGGGCGCTAAACTGAAAATCCCGTCT	0.2335687535669294	0.2888463542823907	0.1709643584620393	0.1178819958203514	0.1793371431830301	-1.2564642	1.974009723200848	2.0505749847516594	1.8869627272346845	0.1636122575169751	-1.2780094776049813	-1.1620787539121542	-1.368142769959625	0.2060640160474707	0.1788022160189509	-2.5870667	1.719359608878378	1.8812505687652767	1.5919826959906025	0.2892678727746747	-6.918802791459085	1.7555611672084424	2.084174283668484	1.3839682385255505	0.7002060451429339
r1_221_TrROS	GAAGAATGGTACATCATCCAGATCAAAATCGAATACTGGGGCCCAAACGGTAAAGAACGCGAGATCGACATCATGGTTCTGATCCCGCCAGAACAGATGACTCCAGACCAGCTGAAACAGGTTAAAGAAATCGCGCGTGAAATTGCGGAAAATCTCCAGGAGAACGGTTACAACATCGAAATCAACGTGGAAATCATCCCACTGGACGATATGTCT	1.6251497388408098	1.825502780671853	1.497870789814446	0.327631990857407	0.3301136260884055	-0.6160462	3.0728196224075672	3.3964751367074264	2.8794497214520707	0.5170254152553557	1.5994530814111387	1.690577479365773	1.4818759088816933	0.2087015704840797	0.3266225322745282	-1.1041355	3.903461337897306	4.122435780430249	3.661724279105956	0.4607115013242926	-6.773722588253426	7.348487463447901	11.507790866369428	3.775724651947698	7.73206621442173
r1_223_TrROS	ATGAAGATCGAAATCGAACGTGACCCGAAAAACGGTAAACTGAAGATTCAGTTCAAAGCTCCACCGGGTATGCCGGTGATGATCGAAGTTTACTGGCCGGACGGTGAGAAAGAAGAACAGTGGATTCCGAACGACTCTGACGCGAAGATCCCGATTCCGCCAGGTGAAGACTACGCGATCCGTATCTACAACCCGGAAAATGGTCAGCCGCTCTCT	0.0362873054831843	0.0608215872178367	0.0169422937042149	0.0438792935136218	0.092957197638904	-0.83092093	1.0755244788589244	1.1133894115182692	1.0454368254144315	0.0679525861038377	-0.7769308960696382	-0.6850913165563788	-0.8147372247396448	0.129645908183266	0.1062414932244734	-1.9860878	1.5788118113798288	1.7089264036195748	1.524756437874052	0.1841699657455227	-5.956327926088204	1.4041905713817189	1.521145757855427	1.2976868024435613	0.2234589554118657
r1_224_TrROS	CCGAACATGAAAATGGAATGGATTCAGATTCCACCGGGTGACCTGAACGACCCGGTTAAGATCGAAGCGCCGCTGCCGCCAGGCACCCAAATTATGATCTGGGTTCATGATAACGGTAACGGCGAGTGGCGCCCAATCTTCACCGTTAACAACGACGAAATCACCATCAAAAACCTGCCGGACGCGGACCACGTGTGGGTTTGGGTTATCAAATCT	0.5279954417333785	0.6080381551001172	0.4221270031293354	0.1859111519707817	0.4193223994101611	-0.8534615	1.8265419200334705	1.9389222637516976	1.6768211844158925	0.2621010793358052	-0.4826744494649129	-0.3986954066006379	-0.5500005368862005	0.1513051302855626	0.3391519374636088	-2.5152187	2.710967074622221	2.8244839381870817	2.619866650675257	0.2046172875118248	-6.6246871868884725	2.467427297652089	2.741514651908937	2.189277480793184	0.5522371711157534
r1_226_TrROS	GGTGGTATCCGTCCGATCACCGTTGAGCATGAATACCCGAATCCGAACGGTATGCCAATCAAAATCGAAATGCGTATCTACCAGGTTGACCCGCCAGGTACCGTGTACGTTGATATGTCCATCGAACATGAAGACCCACCGGGTAAAAAGCACGAACACACCTTCCCGCACCCGATCAAACTGCCACCAGGTCAGTCTGCGGAAGACCTGCTGTCT	-0.2089042668804811	-0.1707992956251661	-0.2607847025486506	0.0899854069234845	0.1312552892409966	-0.643744	0.3162548395414469	0.3948775096832084	0.2024382046530468	0.1924393050301615	-0.7878624554548479	-0.7044241673950765	-0.8858853766923859	0.1814612092973093	0.1558683696435448	-1.6392422	1.0499422469151605	1.1779555744963972	0.8942601944223025	0.2836953800740946	-6.2945067190647865	0.8606072989811354	1.06070740304023	0.6530169330201396	0.4076904700200903
r1_228_TrROS	GTTCGTATTCGTTTCCCAAACGGTATGGAGTTCCCGATCGACATCCCACCGGGTGAAGAACTGAAATTCCACCACCCGAATGGTATGCACTTCCAGTTCCGCGTTACCAAGGTTGGTAAAAACACCATCAAAATCGAGATGCGTATGTACGGCCCGAACGGCAAACCGATCCACCGCTGGCCGCTGGAAATTGAAATCCCGAAACCAAAAGACTCT	0.627808720170574	0.721356374588815	0.5590826178476465	0.1622737567411685	0.1289302144594916	-1.4120159	2.726705695548339	2.8545721732794216	2.6328519195001325	0.221720253779289	0.2044170269340373	0.231561264820366	0.1848777570396057	0.0466835077807602	0.1299378836832518	-2.5289516	3.658700872480813	3.69562603430304	3.63214174016306	0.0634842941399802	-5.828513801680554	3.354951235557801	3.458148255197061	3.2355525927356	0.2225956624614609
r1_229_TrROS	GACCCAGAGGACTGGAAACCGATTGCTGAAATCGAGATCGAATTCCGTCACAACGGTCAGCCGTTCGAAATTGAAGTTAACGTTTGGGTTCCGCCAGACGACGACAAAGTTCTGGTGGACGTTGACGTTCGTGACCCGGAAAACGGTAAACCGTCTCCGGAAATGAAAGAAATGGCTGAAGAGATCGCGAACACCATCGCGGAAGAATTCCACTCT	0.5355801113366663	0.5816580845488344	0.4976624381117046	0.0839956464371298	0.1381923041249473	-0.071905375	0.6531657359768169	0.7342474400648571	0.5843824403916174	0.1498649996732397	-0.2044537820694411	-0.1899512012852773	-0.2339973432495416	0.0440461419642643	0.1229807037015141	-1.1351566	1.1742201978561464	1.196237953586138	1.1290740171732971	0.0671639364128409	-5.985962783542225	1.0367178096200704	1.1366283563146131	0.9111316534074536	0.2254967029071598
r1_230_TrROS	CTGTCTCCGGCGTTCCAGCGTCTGGTTGAACAGCTGAAAGAACTGGCGCGTGAATTCGCGCGTCACATCGCGGAGGAAATGCAGAAAGAAGGCTACCAGTTCAAAGTTGACGTGGAGATCAAAGGTGAGATCGAGGTTACTCCAGACGGTCAGTTCCGTATCAACCTGGAAATCGAAGTGAAAATCGAGATCGTTCCGCCGAACCAGCCGCTCTCT	1.2641700221453651	1.40782651268553	1.1537095403173552	0.2541169723681749	0.1709746854992481	-1.2344916	3.3698343495402514	3.576405656352717	3.213800381744992	0.3626052746077248	0.7145562677925185	0.8456981815378373	0.6188634141854109	0.2268347673524263	0.3331356810333689	-2.1862736	3.90419380392756	4.090808643219801	3.769980434775924	0.3208282084438769	-6.813745621974077	3.621425596931896	3.9114995580459104	3.381864813866995	0.5296347441789155
r1_231_TrROS	GACGACTGGGTTACCCTGCCGGTTGAAATCTGGATTCCGGTTCGTAACCCGGACGGTAAACCGCTGACTCCAGAACAGGTTAAAGAAACCGCGAACTCTATCCGTAACGAACTGGCGCGTAACCACGGTATCGACGTTGAAGTTGACGTTAAAGTTGAACCAGTTGGTCCGAACGGTTACTACCGTATCAACGCGACCGTTACCATCCGTCCGTCT	0.7261378022045315	0.8131803190858007	0.6627938061575681	0.1503865129282325	0.1521323427688351	-0.9491663	2.234832385541917	2.355553693492154	2.1469220669989864	0.2086316264931675	0.0348455945144737	0.0797837391294525	-0.0009151869122945	0.080698926041747	0.1672046309517443	-2.193491	2.9788223473428057	3.039869168200047	2.930265796185638	0.1096033720144085	-6.182194862845501	2.721298967184404	2.871862851295394	2.592679003230658	0.2791838480647359
r1_232_TrROS	CCGCCAAACATCAAGATCGAGATCGAACGTGACCCGGACGACGGTGAAATCCAAATCAAAATTGAAAACCCGGATGGTCACCCGTTTGAGATCAACGTTAAAGTGGAAAAAGACCCAGGTAAGCCGAAAGTTGAATTCGCGATTATGATCCCGGGTAACGGTTACATGATCCAGATCGACCTGGACACCGGTAAAATCGAAATTTTCCCGATGTCT	1.0256777530275916	1.10142388433202	0.5777924063595727	0.5236314779724474	0.694729351136627	-0.5794823	2.148903884442059	2.2562700087484355	1.5106660392893978	0.7456039694590377	0.3031937542616648	0.4243971330958592	-0.009418156074889	0.4338152891707483	1.1932153617346877	-1.4070129	2.284341254607102	2.452851467776932	1.8484944264646077	0.6043570413123247	-7.248676257113944	2.442584692905632	3.058586475564617	1.8972271026868004	1.161359372877817
r1_233_TrROS	GACGACGACAAAGAAGGTAAAAAGCCACCACCGCGTCCGATGCGTATGGAAATGATCCCGATCGAAATCACCATCCCGGTTGACGACCCGGAAGACCTGATCGCGAACCTGCGTGAATACCTGCCGCCAGGCATCCGTATCGAAGAAATCGAAGCGGAACGTCCGGGTAACGGTAACGCGCAGATCAAAGTTAACATCTACATTATGCGCATGTCT	1.3759610634040425	1.446106139039539	1.2829287345783922	0.1631774044611471	0.3277972041374684	-1.2165208	3.506088858954297	3.608310437248232	3.3724712598198896	0.2358391774283421	1.1945421109627894	1.3331939294265622	1.1158092505030337	0.2173846789235285	0.3513652260147608	-2.4752598	4.999614209170196	5.226775479193358	4.876866935315886	0.349908543877472	-6.746599654145221	4.7170434286533	5.059532487207576	4.407228983005313	0.6523035042022638
r1_234_TrROS	AACAACATGATCGAAATCACCTACCGTATCCCGGGTATGACCGTTGAAATCTGGATCTCTCCGGACGACGGTACCATCGAACTGGAAATCTACAACCCGAAGAACGGTTGGCCGGTTACCATCACCATGAAAGTTAAGAAAATCGACCCGGAAAACGGTGCGATCGTTATCGACATCAAAATCCGTATGCCGCCAGGTGCGAAGATCCCGCCGTCT	0.1429873334014428	0.2089896233774625	0.0805061345048114	0.1284834888726511	0.3107265985176651	-1.1939325	1.760676562390482	1.8531757188713625	1.672543035427023	0.1806326834443394	0.5835567277686871	0.679880914531294	0.4030153182569457	0.2768655962743482	0.3864053761753046	-2.3773594	3.9763362393594552	4.110872756173029	3.727085282661942	0.3837874735110866	-7.060857362212191	2.8533430964771824	3.210347729280372	2.379141631414073	0.831206097866299
r1_235_TrROS	ATGTCTCCGGAAGTTCAGCGTGCGAAAGAAAAAGCGAAAAACATCGCGCGTATGATTATGGAAGAACAGAACCAGCAGCACGGTATGCCGCCAGAAGAAATGCCGATCACCATCAAGGTTCGTGCGCCAGACGGTTACAAAGTTAAGGTTAAGATCCGTTTCCGTCCGAACTCTATCCGCATCGAAGACATCAAAGTTCGTCCGCCGGATGACTCT	-0.8164838163593864	-0.7158357930887741	-0.9949248267465868	0.2790890336578128	0.2803345679931088	-1.5322857	0.8322958268240147	0.9946845345351718	0.5190547338247806	0.4756298007103912	-1.1911897877206608	-1.0284576802840395	-1.3242321223694982	0.2957744420854586	0.1785192463108592	-2.0116272	1.00098425957698	1.2499045414974506	0.7849375803080046	0.4649669611894459	-6.690792951935113	1.0003765175346675	1.345871896613115	0.7379188638817882	0.6079530327313267
r1_236_TrROS	CCGGACACCGTTGAAATCTCTTTCATGATTCCGCTGGGTGACCCGAAAGCGATCAAAGAACTGATCGAAGACTTCGCGCACCAGCACGGTTACAAAATGGAAGTTGAAGACGTTCAACCGACTCCAAACGGCTACTACATGGTTTCTTACAAATACCGTAACCCGGAAGCGCAGAACAACGGTAAAGAAGTTAAACTGACCATCATGATCCCGTCT	0.5068652670097018	0.5410457911609418	0.473277054209291	0.0677687369516507	0.092789989781903	-1.0505426	2.06954276389475	2.116928081698011	2.0229123206435737	0.0940157610544374	-0.9388615859365304	-0.883637199117627	-0.972200326546071	0.088563127428444	0.0877597401983687	-2.6499062	2.2743739389919555	2.349588950283046	2.228881927355565	0.1207070229274807	-5.749668618911228	2.16710715741884	2.2326713104039984	2.111097505122553	0.1215738052814452
r1_238_TrROS	AAACGTGTTACCATCATGTTCAACTTCCCACCGGGTAAACCGCTGCCGCTGTCTGAGCTGGCGGGTTTCGCGCGTAACTCTGGTGGTGAAGTTAAAATCCAGATCTACAACCCGGATGACGGTAAATGGCAGGAAATCACCTTCCCGGGTGGTAAAATCGATGACGTTGAAATGTTCCCGGACGGTTGGATGGTTATGATCACCGTTAAAGGTTCT	0.2507498926147423	0.2842242912977438	0.1948597212270465	0.0893645700706973	0.1314734991271158	-1.3226156	2.088804042980936	2.1349518535818115	2.011576170216708	0.1233756833651034	-0.2904855387937937	-0.2428423502086562	-0.3741357960446002	0.131293445835944	0.0971483655620493	-2.4137764	2.8342494258926374	2.8986801996167952	2.721076261371976	0.1776039382448191	-6.303728738251202	2.523409608922882	2.6681575190825697	2.358756421733575	0.3094010973489949
r1_239_TrROS	AACATCCGTCCAGGTCAGACTATCGAGTTCGAGTACTGGCTGCCGATGCCGCCAGGCCAGACCGCTGACAACCTGAAGAACAAAATCAAAAACCTCGCGCAATTCCTGCCGGGTCTGAAAGTTGACGTTGGTGTTAAACACGTTCCGGACGGTATGTACCGTATCACCTACACCGCGAAAATCCCGCCAGTTCCGCCGGACCCAGGCGATATGTCC	-0.1529157698233835	-0.1126087418221884	-0.1642974839691968	0.0516887421470083	0.1202763844222303	-1.0218377	1.0774656457058984	1.1394052364695928	1.059818500072369	0.0795867363972238	-1.0753790529335552	-0.950927991877992	-1.1479080155451895	0.1969800236671978	0.1410871332879615	-2.2567348	1.5386707081239068	1.7151376069297968	1.4342523401951477	0.2808852667346493	-5.844215399224542	1.3602881227087087	1.468524997266496	1.2190605703499855	0.2494644269165105
r1_242_TrROS	GACGACAACCAGGAATACGAGTACGAAAACCCAGGCGGTATGAAAATGCGCGTTGAATACAACCCGTCTACTGGTAACATGAAAGTTGAAATGGAGCCAGTTCCGCCGGTTCCACCAATTCCACCGATTATGATCCCGCTCGACCTGACTCCGGAACAGGCTAACCGTCTGATCAATGAACTGCAGGACCTGGGTATCCCGATCATGGTTGGTTCT	-0.0951437821869787	-0.068557604317377	-0.1420395568124641	0.0734819524950871	0.1342629845270789	-0.85528016	0.905956400561535	0.9487518959279256	0.8291014189090451	0.1196504770188805	-0.6343015451383034	-0.5583272621001686	-0.6747791584161975	0.1164518963160289	0.077290213267564	-1.6706371	1.3294136517004025	1.4404879703353857	1.269468379649579	0.1710195906858067	-6.054809532590067	1.1648625734516904	1.322619917282463	1.010960730922249	0.311659186360214
r1_243_TrROS	GACTGGAAACCGATCGCGACCCTGATGCGTCCAGATCCGGAATACGGTACTATGGTGAACATCACCATCTATCGTCCGCCGGACGGTCAGTACCGCATCAACGTGAACGTTATGCGTATGAAACGTGACCCAGATGGCAAATGGAAAATGAAAATGCAGACCCGTGAAATTACCATCCCACCGGGTGAAGACATCGAAGACCTCCTGCAGCGTTCC	0.5088893712550957	0.5389972027287324	0.4628065909238829	0.0761906118048494	0.1544065112860252	-1.5517073	2.7528091632652885	2.79378840137455	2.6900938714881546	0.1036945298863956	-0.4239759401355545	-0.3788088130707818	-0.4668519420033137	0.0880431289325318	0.1741389742668863	-2.739624	3.091924804707006	3.1527641564349	3.0341653412486065	0.1185988151862931	-6.04804126128099	2.8342522857905714	2.9803303575148785	2.64881359518584	0.3315167623290391
r1_245_TrROS	GACCCGGAAGGTATGCGTATCGTGTTCGAGTTCAAAATCCCGATCCCAGAACCGGGTGCGACCATCCGTATCAACATCATGGTTTTCCCACCGAACGGTGACATTCGTACCGAGCCAATCCCGTACCCGGTGCCGCCAGGTGACGAAGTTAAAATCAAATTCGAAATCCGTGTTCCGCCGAACATGTTCATCTTCTTCAACATTTCTATCGGTTCT	1.656974057846086	1.8285537511001655	1.4322048543345882	0.3963488967655775	0.2216918769821361	-1.2774298	4.008089393147151	4.286573080817226	3.669451311434476	0.6171217693827504	1.9237232580868653	2.0326576834698544	1.833644378385402	0.1990133050844524	0.3964215918869561	-2.6632633	7.184916824382507	25.0	6.66970631444315	18.33029368555685	-6.752822813218693	10.16390956848629	16.468102907897777	6.777565918182376	9.6905369897154
r1_246_TrROS	ATGTACCGTCACCAGATCAAATTCCGTATCCCGGGTTCTCTGGACGAGATCGAAGAAATCATCCGTGAAGCTGGTATTCCGCCGCAGGACATCCGTATTGATGAAATTGAACCAGACCCGAACGGTGGTATGCAGATTCGTATCGAGGTTTACCATAATCCGGGCCAGCCGGACGCGGCTGACCGTATCATCGACGCGCTGGAAGAACTGTTCTCT	0.3542810741177876	0.4534760952298012	0.2914523520471889	0.1620237431826122	0.100901563754474	-1.1056299	1.933399879105803	2.071186904262861	1.845677284565044	0.2255096196978165	-1.3666234264303916	-1.2683507747781653	-1.4300715407027893	0.161720765924624	0.1017023338719019	-2.5365543	1.5220833148604818	1.6618458647583112	1.430659655321597	0.2311862094367143	-5.983553215634736	1.802170815021388	1.916901699901285	1.684194747563435	0.2327069523378502
r1_247_TrROS	AAGATCGAGATCGAAGTTCACTACTACAAGGACGGCATGTTCCGCATCACCGTGAAAGTTAAACTGCCAGATGGTAAGGAACTGGAAATCGAAATTTGGGCGCGTGTTCCACCGGGTATGCCACCGGACGATCCAGGCCGTATGGACGAAATGGCGGAATACATGGCGCTGAACGCTGCGCGTGAATTCCTCCGCAAACGTGGTCTGGAAGTTTCT	0.5158305188613694	0.5625265070305437	0.4611445698214054	0.1013819372091383	0.2469315915912056	-1.5586429	2.7715979289556154	2.8351528930499525	2.6971845681852447	0.1379683248647079	-0.1770555745011732	-0.1517998116511091	-0.1973785232716479	0.0455787116205387	0.2225301106484142	-2.737278	3.4214475383482297	3.4554996443001924	3.394052010968093	0.0614476333320994	-6.545649371350717	3.065127983328664	3.3327974116801005	2.826597147950866	0.5062002637292347
r1_248_TrROS	ATTGTTATCTCTCCGTCTATGCTGCGTGACGCTCGTCGTCAGGGTATCCCGAAAGAGCTGCTGAAGAAAGCGAAAAACGTTATCATCTGGTCTTCTAACGGTAACCCGGAATGGGCGAAAGAACTGAAAGAATGGCCGGGTGTTAAGAAGATCAAGCCGGTGCCACCGGGCGACCCGGACAAACAGAAAGACGCGGACCACGTGATCCACTTCTCT	-1.1700908144221218	-1.0350158689127118	-1.2557444412710177	0.2207285723583059	0.0744169560520648	-1.3113542	-0.5543889067377595	-0.0677706172397629	-1.1544798253452968	1.0867092081055338	-2.2001750511986584	-2.1166713928269725	-2.272805418414809	0.1561340255878365	0.0365684334658405	-2.3185005	-0.673323520265181	-0.304429230194603	-1.275193317670024	0.9707640874754208	-5.747324384905917	-0.481526198374804	-0.2342542778265155	-0.805023347360503	0.5707690695339874
r1_249_TrROS	CCGCCAAAGAATATGAAAATCATTGAAGAGATCCCGATCCGTTTCCCGGACGGCATGGAATTCAAACTGAAGATCGTGCGTGCGCCAGACGGTCGCGTTACTGTGCAGTTCGAATTCCCGAACGGTTGGCCAGCGTCTATCCAGGTTCCGCCGGACGATCCGGACAAAATCTCTATCTACATGCCGGGTAATGGTATGCCGATCGAGCTGGAATCC	0.458721833831278	0.5297056727548413	0.4302092219235612	0.09949645083128	0.1516143219431245	-1.0707204	2.03047001694233	2.128871690435584	1.9908536931555716	0.1380179972800126	-0.726438370333693	-0.623182799746125	-0.7696920875997174	0.1465092878535924	0.2001899501069625	-2.2308407	1.9917717840226503	2.133915000444783	1.9319369007273568	0.2019780997174263	-5.763042347044593	2.107638104975936	2.220132476687573	1.9975801160169917	0.2225523606705817
r1_251_TrROS	GACCCAAAACCGTGGAAAGTTATCGAATTCCCGTTCAAATCTCCGGAAGAACTGGAAAACTTCCTGGAAGAAGCGCTCGATGAAGGTGCGGACCGTGTTGAAATCCCGAACCCGGAATCTGGTATGACTATGACCATCATCATCGACCCGAACGGTGAACGTCGTATCGAAATGCGTGACAATGGTGAACCGAAAGGTGGTTACGAAATTCCATCT	-0.3475893283627486	-0.3016564349143892	-0.3830553148249262	0.0813988799105369	0.0968583074078529	-0.812917	0.3790609476839748	0.4700541972565046	0.3053348220922831	0.1647193751642215	-1.7874918617978988	-1.6301079203665034	-1.8480968576376111	0.2179889372711076	0.096430581762883	-2.1091614	0.0539720607679109	0.406027747236297	-0.1120794802457546	0.5181072274820516	-6.172197016134188	0.2543161632488931	0.4066324392168144	-0.069666598312767	0.4762990375295816
r1_252_TrROS	CCACCGGTTCCGTTCGAAGTTATGGTTAAAATCTCTATCTGGCCGTGGGACCCGAACGGTAAACCGAAAGAACCGATGACCATCGACATCCCGGTTGAGGTTCCGATGGAAGAAAACCCGTCTCAGGCGAAACGCGCGGTTGAAGAAGCGGCGGACGAAATCGAAGACGAATTCAAGGAAAACGGTTACCGTATCCGTGTTGACATCTACCCATCT	-0.5425733429356102	-0.4993080840366333	-0.6168939956902499	0.1175859116536166	0.0798874530578927	-1.0794632	0.518508843884995	0.5984337402832718	0.3730675061341693	0.2253662341491025	-0.4334468702164222	-0.3628033763696123	-0.483630482441286	0.1208271060716736	0.1648013822151211	-1.834156	1.849264779439025	1.9475810616840048	1.7790623532164611	0.1685187084675432	-5.937945310726089	1.5229890441229408	1.5941369225035815	1.351478041514531	0.2426588809890502
r1_253_TrROS	AAGGTGAAAGTGGAAATCTTCATCATGATCCCGTTCGACGAACTGGAATTCGAAATCAAAGTGAAAGCGCCACCAGGCGCGAAATGGAAAGTTAAGATCGAGATCGAAGAAATCCAGATCATGGAGCCGGTTCGTGACCCGGACGGTAAACCGAAACGTTGGTACATCATGTTCCGTATCAAGGTTGAAATCTACCCGGCTGGTGCGAAAGGTTCT	1.3725175964518028	1.5132173561331894	1.2316141175047033	0.2816032386284861	0.3768619098988132	-1.47225	3.843298618102554	4.0495936623620095	3.6419986383962257	0.4075950239657837	1.716656549714509	1.8142317724999648	1.4251548732068076	0.3890768992931572	0.5305762455640154	-2.7546654	6.398076638725693	6.713924604903452	5.76160406059874	0.9523205443047128	-7.101125645736728	8.117728507186408	15.212748538597062	5.562902063687124	9.649846474909936
r1_254_TrROS	TCTATGTTCGAACGTGCGATCGAAGCTGCGAAAGAAGCGGCGGAAAACGGTGACAAAGAAGTTGAAATCACTATCCCGCTGCCGAACGGTATGTTCATCCGTATCAACGTTAAAGTTGAGCGTAAAGACGGTAAACCGAAACGTGTTAAAATCAAAGTGGAGTGGTACAACCCAAATGGCGAGCAGATGCCGTTCACCTTCACCATTAAGGTTTCT	0.0412684404385775	0.0964883600011425	-0.0456923595846871	0.1421807195858297	0.4189440790665946	-1.4041867	1.9112472422902944	1.987837477670411	1.789942548552871	0.19789492911754	-0.0976073415840229	-0.0251048129791682	-0.2071106255052509	0.1820058125260827	0.217380860378535	-2.617649	3.368411108378369	3.4663572976790014	3.220625728471136	0.2457315692078654	-6.7846115832711815	2.8989471319532063	3.1913037378647844	2.6324822335776537	0.5588215042871307
r1_255_TrROS	GCGCTGGAACAGATCATCGAAGCGATCAAGAACATGCCGCTGAAACCGGGTGAAGAAGTTACCGTTGAGATTCAGGTTCGTTACCCGGACGGTGGTACCTGGCGTATCGACATCGAATACAAAAAGGACCGTATCAAGATTGAGATCGAGATGTACCCGCCGAATGGTAAACGTCAGCCAATCGGTGAGATTGAAATCCCGATCAAACCGGACTCT	1.3898354594009377	1.5020691111068702	1.3072424129270843	0.1948266981797859	0.226824815592745	-0.8650956	3.055072527680859	3.220268160183825	2.935700842480792	0.2845673177030332	1.033853281906532	1.1688468887114516	0.9350318067267104	0.2338150819847411	0.6378025294865973	-1.9030914	3.987973903372176	4.194650209652729	3.841692508082672	0.3529577015700571	-6.65953304984545	3.546381027576719	3.9305832412233697	3.1220622033923977	0.808521037830972
r1_256_TrROS	ATGGAAGAAATCCGTGACCTGCCGGGTATCAAATGGCAGCCGATCGAACGTGACGGTGACCGTTATTACTGGATGTTCACCATCCCACCGGAACAGTTCAAAAACAACGGTAAACCGCCGGTTATCGTTATGGCTGAATTCGAACCGAATGGTAAATGGCGTATTACTCCGTGGATTCGTCCGTGGCTGCGTAAACTGGGTATCGAGCCGGTTTCT	-0.2341466039558803	-0.1883429115275457	-0.2590658015612336	0.0707228900336878	0.1069272610040181	-1.6882257	1.9222387186677856	1.9856398645287636	1.8876502051484647	0.0979896593802986	-1.4740062567508396	-1.4294895829821268	-1.546483591740898	0.116994008758771	0.0869439212014852	-2.7809029	1.716213715800259	1.7786113945964694	1.6138985255939555	0.1647128690025137	-5.6066910729881405	1.919176401256852	2.013079546738288	1.8300910403251849	0.1829885064131027
r1_257_TrROS	ATCCGTATCCTGATCATGGGTCCGGGTTTCGCGGACGAACTCGCGGAAATGCTGCAACAGCACTTCCCGGGTGTTCCAATCGAAATCTACGACGTTCCGATGAAACCAGATCCAGAAAACGGTGAACCGTACTCTCCGTCTGACATGTTCGACCAGGCGCTGGACCTGGCTGAAGATTTCCCGGAAGCGGACATCGTTATCTTCCTGGCGTGGTCC	1.1901753937657502	1.2510259802163013	1.1164538001370905	0.1345721800792108	0.1171380172965155	-1.0117002	2.96608663894782	3.052343780680681	2.862305930308303	0.1900378503723776	0.3498185558803159	0.4258117199638092	0.3104794514518319	0.1153322685119773	0.2020625002000566	-2.2797604	3.523565011263846	3.627817078504663	3.469749721301117	0.1580673572035458	-5.986951566105624	3.3782537045495054	3.5290895882309075	3.277528676599625	0.2515609116312824
r1_259_TrROS	GAAGAAATCGTTCAGAAACTGATCGACCGCCTGCAGAAAGAATTCGGTTTCGAACCGACCTCTGTTTCTGTTAACCCGGACCGTGTTTACATTATGTTCCATGCGCCGGACGGTCGCATGCGTACCCTGGAAATCGACCCGGAAGACGGTAAAATCGAAGACATCGAATGGCAGACCCACCCGAACGGTTTCATGATGTTCGAGATTGACATCTCT	-0.1113127504516315	-0.0834377938929218	-0.1481898532435851	0.0647520593506632	0.1231485749017793	-1.3002739	1.5504705783596615	1.5902816689528183	1.4975375962972015	0.0927440726556168	-0.5705920897814023	-0.5133123295869195	-0.7145357917529455	0.2012234621660259	0.1076942821716833	-2.46797	2.5281151329043263	2.6057512546094697	2.332506366923736	0.2732448876857343	-6.088804696691774	2.0825134959871043	2.226470438081579	1.9120908807996877	0.3143795572818917
r1_260_TrROS	CCGAACGACCCGGTTATGATCATGATCAAGGTTAAGATCTACGACCCAAACGGTGAACCGATCGCGGAACTGCCGATTATGATTTTCTTCGATCCGGACGGTAAACCGCTGACCCTGGAGCAGATCCGTGAACAGGCGAAATCTATCGCGCGTGAACTGATGGAAAACCACCCGGGCTACCGTATCGAAGTTGAAATCCACGTTTTCCCGTTCTCT	1.7413764111367869	1.7926963785420775	1.663960135126601	0.1287362434154766	0.1064165485282726	-1.2080052	4.049351237518441	4.133529593145157	3.926176812295276	0.2073527808498809	1.1332723268014822	1.1719116061885864	1.0911008929725692	0.0808107132160171	0.164266468244025	-2.1198273	4.428918356724682	4.489100322047077	4.364183889847966	0.1249164321991109	-5.67702831653381	4.2657262734333	4.362737708285306	4.141641181818237	0.2210965264670692
r1_261_TrROS	AATCCGGGTAAACCGCTGGAAATCGACATCGAAGTTGACATCTTCGAATTCCCGGGTGGTAAATTCGCGATCATCACCTTTCCGATCCGTCTGCCGGGCAACGGTTACTGGGTTCAGATCGAATTTTGGATCAACCCGGACGGTGGTCTGGTTATGAAGATCGACGTTTACGACCCAGGTAACGGTAAGCCAGAAGAAATCACCATCCCGATCTCT	1.4978624868806836	1.7275056092796988	1.3772782212927872	0.3502273879869115	0.1951199237420938	-0.9063895	3.269378712542986	3.623485466283694	3.0922690186063453	0.5312164476773487	1.428400128484759	1.540668581125077	1.3182998427598915	0.2223687383651855	0.202272819048649	-2.206293	5.035070959388853	5.251385023525097	4.842253559062222	0.4091314644628756	-6.201758104692351	4.639053392562824	4.819084168928238	4.419391536751608	0.3996926321766301
r1_263_TrROS	TCTCGTACCATCGAAAACCCGGACAACGGCATCAAAATTACTGTTGACCGCGTTCCAGGTGGTCGTTACCGTGTTCACATCTTCAATCCGGGTGGTAAACCAATCCACGAACGCGAGATCCCAGACATGCCGATCCCACCGGGTGACACTCGTGAAATCAAGATCCCGATCAAAGGTCTGCCGCCAGGCATGTATCTCATGCTGGAACCGTGGTCC	-0.8781314437896748	-0.8041007377405969	-0.966451076551904	0.1623503388113072	0.0799555536699077	-1.4061909	0.5015346075813967	0.6375368794020956	0.3256295235802517	0.3119073558218438	-1.6871526003516937	-1.6193777586590563	-1.7782288586620998	0.1588511000030432	0.0511002329095865	-2.409052	0.8422015683815518	0.9520316766905502	0.6879640612721797	0.2640676154183705	-5.820509097422892	0.7189658395310241	0.8358066461927808	0.5681841504636699	0.2676224957291109
r1_264_TrROS	AACATCAAAATCAAAGACATCGAGCCGGTGCCGAATGGTCAGATCGAATTCACCATCGAAAACGACGACGGTAAACCGCTGAAAATCGAAATCCCGATGCAGAAGAACCCGAACGGTCCGCCGTACTTCCCGGTTCAGGTTCACAATGAAAACGGCAAACCGGTGGCGGAGATTCCGATGCCAGCGGACGAAGTTCTGGAACACGCGCTCAAATCT	-0.2879910585170604	-0.2555055515866352	-0.3158117636187957	0.0603062120321605	0.1447890674959652	-0.23076868	-15.0	-5.0	-25.0	20.0	-1.87382433799436	-1.7678914964513053	-2.0151247456992816	0.2472332492479763	0.0773408223603362	-1.3678646	-15.0	-5.0	-25.0	20.0	-6.214715875205564	-6.254741241860581	-2.033545759422257	-12.171989760144536	10.13844400072228
r1_266_TrROS	CATAAGATGCTGCCGTTCAACTCTCTGGAAGACGTTCGTGAATTCGCGGAAGAAATGCGTGACAACGGTGAACCGATTATGATTATGGCTCCGGACACCAACTACTTCTTCACCATTGACCTGGACGACGGTCGTATCGAAAAAGTTATGCCGATGCCACCACCGCCGCCACCACCAAAAGTTGATCCGGACGACCCGGAGGCTAAAGAAGACTCT	-0.4633608075032821	-0.4192649571483565	-0.506585453191213	0.0873204960428564	0.1479674627679614	-0.7081735	-0.1607091104033743	-0.0321422973986449	-0.3047685522136766	0.2726262548150317	-1.3023742700710124	-1.202392736865503	-1.3959301073313972	0.1935373704658942	0.1095941957030447	-1.2860394	-15.0	-0.8982150488151563	-25.0	24.101784951184843	-5.916897411724964	-0.6117056129464777	-0.306339651061657	-1.1264339428288002	0.8200942917671432
r1_267_TrROS	GAAATCGCGGACGAACTGCGTAAACTGGGTTTCAACTTTACCGAAGTTGACTGGTCCCAATCTCCGAACGGTTCTGTTACCTTTGAAGTTACCTGGCCGAATGGTTGGACCGTGGAAGTTATGGTTAATCCGCGTACTGACCAGATCCAGGTTCCGATCAAACCGGTGCCACCAGTGCCGCCGTCTCCGGAACAGCAAGAAAAACAAAACCAGTCT	0.0178390281984371	0.042297329434754	-0.0006424404367588	0.0429397698715128	0.097158580086084	-0.810694	1.015241569582321	1.0535256832875708	0.9860686628126112	0.0674570204749597	-0.5445503367979487	-0.50366440967395	-0.5676558078598435	0.0639913981858935	0.0786252254050979	-1.8394604	1.7008257385955892	1.758369828117504	1.6681869320939449	0.0901828960235591	-5.9087421747175135	1.5342065080364864	1.6332852268221174	1.4455059654004954	0.187779261421622
r1_269_TrROS	CCGTTCACTCCGGACGAATTCAAAAACCTGGCGGAAGAAGCGGCGGACATGATCCAGGAAGACATGCACGAACAGCACGGTATGCCGATCGACAAAATCAAAGTTAAACCGGAAGTTGAACCGTACCCAGACGGTAACCGTTACGTTATTCGCGCTGACATCGAAATCCAGTACCCGAACGGCAACCCGCAGAAAATCGACTTTGAGGTTCGTTCT	-0.8284424818539572	-0.7441513098532232	-0.8960808593457734	0.1519295494925502	0.1047573472290261	-0.70379496	-15.0	-5.0	-25.0	20.0	-1.8345527848623144	-1.706701798693374	-1.9692905130575065	0.2625887143641325	0.0745466801781088	-1.613657	-15.0	-5.0	-25.0	20.0	-6.166166680110935	-3.9964120077680536	-1.695085539787296	-7.771353828387379	6.076268288600082
r1_270_TrROS	TTCAAATTCAAAATCACCGAACTGTCTTTCAATCCGGAGTGGGGCTACATCCACTTCAACGTTAAAGTTGAAGGTCCAGATGGTCAGCCGCAGACCTTCCCAATTATGATCCGTATTCGTATCCCACCGCCACCACCACCACCACCGCCGCCAATGCGTGCGGACCCAGACGGTAAAGTTCGCAACCCGGACGACGGCAAAGAACACGATGCGTCT	1.0945425583989998	1.1735808497524864	1.030277807935844	0.1433030418166425	0.4483323891556667	-1.3582349	3.2968964904882503	3.4075504973882342	3.2074880683951803	0.2000624289930539	1.0749591828724616	1.3179646280831174	0.971014548037038	0.3469500800460794	0.2509698796113478	-2.5375805	4.897781542539931	5.284214973565952	4.742509799920045	0.5417051736459069	-7.2444158998087005	4.262556504011333	4.789795865815808	3.5255711438018755	1.2642247220139329
r1_272_TrROS	GAGTTCCTGGAAAAACTGCGTGAGCTGCCGGGTGTTGAAGACATCGAATTTATGAAGAACGGTTGGGTTCACATCACCTTCAAAAACCCGAAACGTATTAAAGAAGCGCTGAAAAAGCTGGGTCTGCCGATTGACATCCAGCGTAACCCGCCAGGTCACGTTACCATTATGATTCGTATCAAACCAGTGCCACCGCCACCGGAAGAGAAGAACTCT	0.206643912282413	0.2594567775987818	0.1411511410269822	0.1183056365717995	0.345106253737746	-1.3175678	2.020931620941153	2.093890805243156	1.9301330708579965	0.1637577343851592	0.8288799246059279	0.8971808183336618	0.707360998817713	0.1898198195159488	0.2427360134207004	-2.464941	4.439093789094761	4.537539663086414	4.266563033174594	0.2709766299118197	-6.780467451366288	3.9324452278964346	4.289960827507355	3.568767028260059	0.7211937992472959
r1_273_TrROS	AAATTCGAAATTAAGGCGGACATTGAAGTTTACGAAAACCCGGAGAACGGTTACCGTGTTATCAAAATCCGTATCCCGGTTAAAAACGGTGACCCGCAGGAAGCTGAAGAAGCGGCTATTGAAATCGCGGAAGAACTGTTCGGTCCGGGTGCTAAAGTTGACATCGAGATCGACCCGGATAACGGTTGGATCGAGGTTACCTTCGTTTTCCGCTCT	1.2240094980095986	1.3008795061820029	1.1283738191446036	0.1725056870373993	0.1839025250426117	-1.1837931	3.2449111455204607	3.3542557415694887	3.110252185929696	0.244003555639793	-0.0613275408237476	-0.0358667610021742	-0.0745262553565629	0.0386594943543886	0.1448497830982794	-2.5292397	3.2989751207015128	3.3333976119177526	3.2811350445822454	0.0522625673355072	-6.170628302984408	3.300206858115968	3.45118295474134	3.17588597147847	0.2752969832628693
r1_274_TrROS	CCACCGACCTCTCCAGAGTTCCGTAAAGCGCTGGAAAACATCAAGAAAGTTGACATCGAAATCGAACCGTACCCGAACGACGGTATGGTTCGTATGTCTATCGAGCTCAAATTCCCGGACAAACCGGTGGAAATTGACATTCACTACCAGTACGACCCGGACGGTAAAATCAATGGTATGTGGGCGCGTCTGGACGGCAAATGGATTCCAATCTCT	-0.3867670648454372	-0.2960284967988017	-0.4155172551070061	0.1194887583082043	0.1143590634130517	-1.2702467	1.0993517193308275	1.2369320853059989	1.054904530270769	0.1820275550352299	-0.3270425738375687	-0.2487371945567423	-0.3629477215130406	0.1142105269562982	0.2099881117585053	-1.8305969	1.992250566451475	2.100460120113043	1.942460598006292	0.1579995221067509	-6.334786923537271	1.8465407053543164	2.0861300938626317	1.6895763731933444	0.3965537206692868
r1_276_TrROS	CCGTGGCGTCCAATTATGATCACCGTTCGTGCGAACCCGAACCTGAAAGTTGACATCTACCCGCCGAATGGTCCGCAGGAAGAAATCCCGGTTGACTCTCCAGAGGACGCGCTGAAAAAGGCGCAGAAACTGCTGCCACCGAACTACCCGATCATGGTTAAAGTTCAGAACGAAGGTAAACCGATCGCGACCTTCCCGTTCTGGATTCCGCCGTCC	0.9404846933812854	1.170837719433082	0.6445343396306875	0.5263033798023946	0.3071174839434894	-1.1737425	2.8352901840591014	3.156394665018836	2.4275735501317373	0.7288211148870989	0.0759813816058084	0.1640099716283341	-0.0442640909214406	0.2082740625497747	0.7374319836522059	-1.7300358	2.4097476669120543	2.530570336755141	2.2445258768534377	0.2860444599017033	-7.212686695807877	2.611042757868506	3.2005745817413405	2.1580669244658472	1.0425076572754932
r1_278_TrROS	ATCAAAATCAACATCTACGTTCCGGACGACATGATTATCATCCGTATCGAGATCTACAACCCGAAAACCGGCAAAGAACAGCCGATCATGTTCATGATCCCGTCTGAAGAAGAAGCGAAACGTATCATCGAGAAATTCATCGAAGACTTCAACGACGAAAACGGTTACCAGATCGAAATCGACGTTCAGCCGCTCAAGCCGGGTCAGCCGGTGTCT	1.3036962610506349	1.4172845529538212	1.2650764695564296	0.1522080833973915	0.0927044747138472	-0.9974642	3.1084268838304694	3.272698584149887	3.053234996818454	0.219463587331433	0.7503019480817081	0.8050241181298136	0.6917363762030944	0.1132877419267192	0.109946449823359	-1.7994976	3.437210714762178	3.515149159671101	3.354412914795495	0.160736244875606	-5.96284411012803	3.258695677659724	3.373885530217754	3.157056530710414	0.21682899950734
r1_279_TrROS	AAAAAGATCCATATCATGTTCAACAACCCGCAGCACGTTCGTCGTATCGCTAAGAAGCTCGGTCCGAACGTTAAACCGGACGACGTTAAGAAAAACCCAAACGGTTACTACTACTTCGAGATCGACCTGCCGAACGGTCGTCCAATCGACATTCACATTCCGTCTGAAAATATGCCAGCTGAAGACATCGTGGACTACGCGCTGGAAATGCTGTCT	-0.4435437311358703	-0.4279310547558651	-0.4523949637141267	0.0244639089582616	0.0735680988433163	-1.1879067	0.8795486947625726	0.9049065484306996	0.865084463900152	0.0398220845305477	-1.097725900432589	-1.04919120876286	-1.1573339509444986	0.1081427421816385	0.0547449663497627	-1.830328	0.8601354026633917	0.9387734564863964	0.760756824333099	0.1780166321532973	-5.35979848316176	0.8940379105834122	0.9420400767574464	0.8260631652479699	0.1159769115094765
r1_281_TrROS	AACCACGAAATTCGTGTTCACATCCATATCCACGGTCCAGATAACAAATGGCTGATGTTCCCGTACACCTTCCCGGTTAACGACCCGAAACGTATCAAGGAAGAAATCCGTAAATTCCTGGAACAGCTGGGTTTCAAACCGACCAACCTGGAAGTGAACTACCAGCGTGACGACGACGGTGAAGTTACCGTGAACGTGCACATCCGTATCGACTCT	1.7713259821953091	1.8629497705943168	1.672416869770934	0.1905329008233827	0.1573690387692257	-0.9424012	3.7429743113569	3.897715619408747	3.5840774132282927	0.3136382061804541	0.8632997957956156	0.9078382776520711	0.6758685281816303	0.2319697494704408	0.1872138813016331	-2.2288055	4.172997841329893	4.237478196024214	3.906638381699037	0.3308398143251776	-6.203538869935759	4.008436544037437	4.224162397708777	3.828395156745655	0.3957672409631216
r1_283_TrROS	AACGTTTCTATCTCTATCGAAGCGGAAGGTAACCCAGAGAAAAAGAAGGAAATCCAGAAAGAACTGGAGGACCTGATCCAGGAAGACGGTATGCCGCCACAGGACATGCCGGCGAACGAAATCAAGAAAGCGATCAAAGACGAATTCCCGGGTTACAAAATCAAATCCATCGAAGTGCAGTACGACAACAACGTTATCACCATCAAAATCCGTTCT	-0.5376901856759222	-0.4781763835756731	-0.5527811748254932	0.07460479124982	0.0741010840790286	-1.0361357	0.4447674325408288	0.5578683120708041	0.4149816309919345	0.1428866810788696	-0.3513390027939084	-0.274515934380681	-0.4083904044563305	0.1338744700756495	0.1132700874504913	-0.69045067	0.1002023953077848	0.2777778388781067	-0.0495561713558325	0.3273340102339392	-5.887976691433938	0.2782080688216165	0.4565245101615773	0.1218760868136278	0.3346484233479495
r1_284_TrROS	CAGGAAATCCCGATCAAAGAACTGATCAAGGAAGCGCTGGAGAACGGTCGCCCGATCGTGTTCCCGAATGGTATGGAAATCACCGACATCAACCCGGACGGTTCTATCACTGTTAAAATGCCGTACTACAACCCAGACGATCCGGGTCAGCCAGTGCAGCCGGTGGAAATGCAGATCAAAATCGACGAAGACGGTCGTATCGAAGTTGAGTTCTCT	0.5743801201062899	0.6178781073659797	0.4729814005872682	0.1448967067787115	0.1142303501947293	-0.21580362	0.9596291584041324	1.0290524795472653	0.7924736772697383	0.236578802277527	0.4876944628649381	0.518490057592524	0.4436857611243579	0.074804296468166	0.1294691085425464	-0.83444023	1.7555146683401652	1.79997760088175	1.6918695071392753	0.1081080937424747	-5.662311000258452	1.454821549308941	1.5625357533783728	1.3148515183001772	0.2476842350781956
r1_285_TrROS	AACTGGGTTGTTTGGGCGAAACTGACCAATCCGGAAGAAGGTGAACGTAAAACCTACGAAGTTCCGGTTCCACCGGGCGAAGAACCGACTGAAGAAGAAATCCTGGATCAGGCGAAAGACATGCTGGGTCGTCCGAAAGAAGACCTGCGTAAAAACGTGGAAATTGAACCATACCCGGAAAACGGTTGGGCGGAAATCGAAATCCGTATTCGTTCT	-1.1390409336875558	-1.059179939174583	-1.2023359797324578	0.1431560405578746	0.0369896121436064	-1.1528986	-1.9886216166925177	-0.8255211742099574	-25.0	24.174478825790043	-2.362585966891123	-2.3024338913468125	-2.449600606289928	0.1471667149431148	0.0467186468017243	-2.3107643	-15.0	-2.2876095596333204	-25.0	22.71239044036668	-5.451583622636406	-4.8976742846038	-2.33827375003399	-12.94194744944602	10.603673699412033
r1_288_TrROS	AACGGTGAAATCGTTGAAGTTTACCCGATCACCATCCCGCTGCCAGGCTACCAGATCGAGATTTGGATCTACCGTATGCCGGACGACGGCCACTACTGGGTTACCATCGAAATCTTCCCGTACGACCCGAATGGTAAACCGAAAAACCCGCAGAAAATCACCTATCCGTTCCCGTCCCTCGACGACATCAAAGACTTCCTGAAAGACATCATCTCT	1.4316853233251492	1.6702512510135648	1.2540549029395596	0.4161963480740052	0.209066428002821	-0.7371831	2.944381564128847	3.3057481843509904	2.6872414891096783	0.6185066952413121	2.094122186558751	2.1862114627094917	1.9344084486773925	0.2518030140320988	0.5348973135691145	-2.3271828	15.0	25.0	6.830928242954979	18.16907175704502	-6.769711899953075	8.26610207722835	13.420969432163108	6.741363759933957	6.679605672229151
r1_290_TrROS	ACCTGGACCTTCACCATTATGATTCCGATCAAACCAGAAATTCGTGAAGCGCTGGACTCTGGTAAACCGCTGCCGATCGAAGAACTGGTTGACTGGATCAAAGATGAAATCGCGCGTATGTTTGGTTTCAAAGACGTTACCGTTAAAGGTATCGAAATCCACCCGGACCCAAATGGCGAGATCATGGTTATGGTTACCATCGAATTCAAACCGTCT	1.936227250755341	2.1309605725915333	1.8468437871712269	0.2841167854203066	0.1243886836029646	-1.1408713	4.293930373315558	4.692734164447	4.135278473846805	0.5574556906001948	0.8360952830475086	0.9316127552959846	0.7639507772613578	0.1676619780346268	0.1487589658717656	-2.60503	4.636606551745331	4.774810547728511	4.533721618567355	0.2410889291611564	-5.840687982001255	4.618583857512544	4.728222404391574	4.497498307957727	0.230724096433847
r1_291_TrROS	ATCCCACCGGGTTCTCCGATCCACATCGAAATCTACGACAAAGACGAAGGTGAAACCAAAACCATCCCGTTCCAGTTCGACTCTCCAGAACAAATTCTGGAACAGATCCGTAACATCAAAATCCCGCCAGGTTCCAAAGTTAAAATCATGTTCCACGATCCAGCTATGGCGGCTTGGATCAAAAACTGGATTCAGGACGCGGGTATCGAAGTTTCT	0.8830666402136278	0.9406157640988766	0.7397196030355037	0.2008961610633729	0.3908166780923942	-1.1964369	2.786509515280043	2.8660085554113404	2.589139287510171	0.2768692679011693	1.1712683886869235	1.2485318028615742	1.0793760359076925	0.1691557669538819	0.5305750787201938	-2.2250462	4.6286747528040575	4.751910243379682	4.486944784522477	0.2649654588572057	-6.959484272945907	3.767001216688858	4.213675688912932	3.2728941405983494	0.9407815483145828
r1_292_TrROS	GATCGTCGCACCATCCCAATCCCGTTCAAAGAGAACGGTTACCGTGTTATGATCACTGTTGAACGCGACCCGAACGACGGTCAGAAGAAACTGCACGTTATGTGGTCCGACCCGTCTATGGCGAAACAATTCCTGGACAACCTGCGTAATTGGCTCGCGGACAACGGTCGTATCAAAGACATTGAAATCGTTCCACCAGGTGACCCGATCCCATCT	-0.7311307485962326	-0.6755629181527288	-0.7998422839681383	0.1242793658154094	0.0964910479567476	-1.3533196	0.6731087179409088	0.7688033951433951	0.5492567458542108	0.2195466492891843	-1.1592926715011949	-1.06658985971604	-1.21889035270395	0.1523004929879097	0.0802796683016519	-2.2476807	1.4045819339945247	1.5383019495283028	1.3173092069128536	0.2209927426154492	-5.962052083034166	1.1058891595776137	1.275372682058805	0.9017301315513696	0.3736425505074354
r1_293_TrROS	TCTCCGGATGAGAAGGAAATCCTGATCCCGATCAAAGACATGACTCCAGACGAACTGCGTGACGCGCTGAAGGACATCAAACTGCCGAAAGGTCGTAAAGTTACCATCGAAATGTGGCCGCCACCAGGTCCGCCACAGGAATACGAAATCGATCCGGACGGCGAACCAATCGACCCGAAAGTTCCACCGAACATGTGGATTCGCATCAAAGTTTCT	-0.8868005381951107	-0.7265475292703405	-1.0555143323222822	0.3289668030519417	0.2742654250710138	-1.2858617	0.2379011949254901	0.5601026373655131	-0.2070394710486929	0.767142108414206	-1.256712949389497	-1.1323214069328913	-1.449686675168384	0.3173652682354926	0.1425654925535044	-1.9642067	0.8185667258562588	1.0190088594612927	0.4756249348837205	0.5433839245775722	-6.773274019498375	0.8534691800034184	1.37701513160198	0.3124650488459982	1.064550082755982
r1_294_TrROS	GACGGTTACGTTATGGTGGAGATCTGGATCAAGATCACCATCACCAAAATCAACCCAAACAATCCGACCTTCACCTTCAAATTCCCGTGGCTGGGTGAAGAAATCGAAATCTCCTGGCCGCCAGACTTCCTGGACGCGCTGCCACCGGGCGACGAAATTTGGATTCCAATCTATATCATGGTTCCACCGCCACCACCAGAGGACAAGGACAAATCC	1.4561449935513229	1.5816340087998206	1.3257460791474138	0.2558879296524068	0.4486514980538947	-0.94938684	3.2652540048774275	3.453057980521052	3.0755436909765064	0.3775142895445453	1.7007610018186536	1.98544108036416	1.544555658120088	0.4408854222440717	0.3995702674275818	-2.1602306	5.560699050069603	7.515595949588176	5.197830230871443	2.3177657187167338	-6.871850693112609	5.9897131859540345	17.827415281430998	4.9283519641158025	12.899063317315196
r1_295_TrROS	CCGATCCGTATCGAAGTTGAAGTTCAGCGTAACCCGGATAACGGTAATGTTAACGTTCGTGTTAAAATCTGGAACCCAGACGGTAAACCGTGGGAAGGTCCGTACCAGTACGAAGACCCGCAGGACCCAGAAGCGCAGGAATACGCGAAAGAATGGGCGCGTGAACTGGCGCAGCGTTTCCAGGAAAAAGGTGTTCCGATCGAAATCGAATACTCT	-0.021775754266324	-0.0072664841515381	-0.039410178651466	0.0321436944999278	0.0867024840887983	-1.1022065	1.3943464803083252	1.4155075078453383	1.368543805863918	0.0469637019814206	-0.8104939607412355	-0.7486919828208152	-0.8739427353672922	0.125250752546477	0.0829578628296153	-2.2409306	1.889308129703588	1.9749400457516784	1.8009225288671735	0.174017516884505	-5.730155897401084	1.688083608781904	1.7512765827399113	1.5810698414370132	0.170206741302898
r1_296_TrROS	GACCCGCTGAAGATTGAAATCAAAGTTGACATCGAAATCCACTACAATCCAGACAACGGTTGGATCATGATTTCCATTCCGGTGCGTATCCGTGTTAAAAACCCAGACGGTGAAGAAATCGAATTCACCATCCGCGTTATCATTTTCATTCGCGTTGAACCAGATCCGGACGGTAAGTGGAAACTGGACATCTTCATTATGATCTCCATTCAGTCC	2.031781165228969	2.140256972149962	1.9078670313665165	0.2323899407834455	0.1434547247585783	-1.4717083	4.919932953718575	5.156598840829162	4.684521587694193	0.4720772531349686	2.1296150074284874	2.2913845138801983	2.00705591639709	0.2843285974831082	0.2577440412114845	-2.5268135	15.0	25.0	5.0	20.0	-6.3095539052720095	9.435103914197228	12.349963961686672	7.658941555034729	4.691022406651944
r1_297_TrROS	ATGCCGAAAAAGAAACCGAAGATCAAGATCAAAATCTTCGTGTTCATCCCGGTTCGTGACCCAAACGGTAAACCGTCTCCGGAAGCGCGTGAACTGGCGATTCAGCTGGCTAAAGAAATCGCGAAAATGATCCGTAAACAGCTGCGTGAGGAAAACCCGAACATCGACGAGATCGAAATCAAGATCACCGTGATGATTTTCCCACCGGGTTGGTCC	0.40144946988646	0.5364416816146247	0.3383026589764396	0.198139022638185	0.1961731889599555	-1.489027	2.5218590357527457	2.705858744737604	2.435711768361038	0.2701469763765658	-0.2235052698276769	-0.1914494081444378	-0.3084687020656628	0.1170192939212249	0.2255968310596253	-2.5456028	3.1018676251915838	3.145142912489501	2.9871795053550523	0.1579634071344489	-6.598693292513448	2.825585333199975	3.0621707821963926	2.682618954563496	0.3795518276328966
r1_298_TrROS	AAACGTATCCACGTTCAGATGCCGGAAAACCAGATCCCGAAAGAACTCGAAGAAGCGATCCACGATGCTCCGTACGAAGTTGAATACCACCCAATGGGTAACGGTCGTATGTTCGAAATCGAGGTTCCGGACAAAAACTACGCGCAGGCTGCGAAAGACGCGCTGGAAGAACTGCCGTTCCCACCGGGTTACAAAATCTCCATTGAACCGCCGTCT	-1.0281476211953071	-0.9221053417927886	-1.1031188728010333	0.1810135310082447	0.0519685098721204	-1.0143704	-15.0	-0.8355334709044908	-25.0	24.16446652909551	-1.039031846836474	-0.9888577692810816	-1.1378509661226746	0.148993196841593	0.0731892805574989	-1.278326	-0.1780595732938718	-0.0307084119788675	-0.5578911998424277	0.5271827878635602	-5.845523410141415	-0.7773567963533635	-0.4817245366376767	-1.6390118256048056	1.1572872889671288
r1_299_TrROS	TCTCCAGCTGCGAAACGTCTGGCGAAAAAGGTTGCGGAAGAAATCCAGAAAATCATGCGTAACCACCACCCAGGTATGCCACCGGAAGATTTCAAAATCAAAGACATCGAAATCGACGGTCCGCTCGAAGTGGAAGACAACGGCGAAGAACGTCCGCTGAAAGTTAAAGTGGAGATCAAAATGCCGCCAGAGTACATGAAACGTATGATGAACTCT	-1.1506747605286702	-1.0248374405338765	-1.260724734304842	0.2358872937709657	0.1117470166404148	-1.3963699	-0.1584795311435857	0.1753135550533988	-0.5819013886949153	0.7572149437483141	-1.6988895710651524	-1.4329596305118677	-1.765050400320452	0.3320907698085846	0.1077579264932729	-2.1692505	0.3885455270531692	0.8659256632500338	0.2491371030593774	0.6167885601906564	-6.598169853942924	0.3952802329953989	0.689868471029311	0.0618565728148864	0.6280118982144246
r1_300_TrROS	CCGGGTGAAATGGTTCCGATCGAATGGCCGGTTAAAGTTCGCGTTCGTGACCCGAACGGTCCGGGTAACAAGAAACGTGAAGTTGAGATCCCGATTGAATACCCGTACCCACCGGGCCAGAAAGACCCGGAACAGATGCTGGAAATGGCGCACGAGCTGGCGGAAGAACTCGCGGAAAAAGAAGGTCCGAAAGACGTTGAAATCGAACCGATCTCT	-1.127227864621413	-1.0892502798083303	-1.1783626103552949	0.0891123305469645	0.0517704522247292	-0.7402117	-15.0	-5.0	-25.0	20.0	0.2748495312104997	0.3171255041626968	0.2039650266984282	0.1131604774642686	0.1229849930408341	-0.13423157	0.2707855716668484	0.3617809269632501	0.104708650780888	0.257072276182362	-5.858053033030007	-0.4744426968327709	-0.1716847900646639	-0.7986615862467453	0.6269767961820814
r1_301_TrROS	AACATCGAAGTTGAGGTTGAACCAGACGGTGACCACTGGCGTCTGACCATCGAAATCCCGAACGACGACGGTAACCCGGTTAAAGTTAAACTGTACTTCCACCCGGACGGTTACGTTCGTTCTGTTGAAGTGGAACAGTACGACAACGGTGGTCCGAAAGAACAGGAAATTCCGTGGGTTCCGATTAACGACCCGGAACTCCTCGACGCGCTCTCT	0.4167347919859758	0.4382057637147368	0.3815151169207012	0.0566906467940355	0.1255880538796516	-0.81854796	1.6197661027649786	1.650410765492222	1.5693201325539865	0.0810906329382354	-0.3401319014976604	-0.3100761496075319	-0.399335482914995	0.0892593333074631	0.1647129506764247	-2.2997627	2.613341880726873	2.6541022943133106	2.532995652543861	0.1211066417694497	-5.891833909175618	2.2018076873508146	2.3154189979824404	2.0706445660801918	0.2447744319022491
r1_302_TrROS	ATGAAAGTTAAAATCACCGACATCAAAGTTTACCCGCATCCAGGCCGTTGGTATATCGTTGTGACCCTGCTGGCGGATTCTCCGTCTGACATGCGTGACTTCATCCGTGACCTGCTGCCGCCAGGTTTTGAAATCACTGACATTAACTACCAGCGTACCGACAACATGTACACCGTTACCGTGGTTATCCGTTTCCCGGACCCGGAGCAGCTCTCT	1.319791630965654	1.4443211908146416	1.2067099054032326	0.2376112854114089	0.1673736141584789	-1.2788522	3.508648972508788	3.689104206621512	3.347866640199861	0.3412375664216505	1.0929700775442373	1.1373031807699825	0.947191983126442	0.1901111976435404	0.3082017793574151	-2.3825836	4.718106032369083	4.786212448443485	4.5004188470954105	0.2857936013480744	-6.10696953530775	4.227835951610761	4.417689743284236	4.094069388870015	0.3236203544142215
r1_303_TrROS	CCGAACGTTAAAATCGAGGACATCGAAATCAACAAAAACGGTGAAATCACCATCACCTTCCGTTACCCGAACGGTGTTCGTATTGAAATGGAAATGCGTATCCAGCCGCAGAAAAACCCGGACGGCGAACCGTGGTATATGATCCCGATGAAGATTGAGATTTACGACGGTGATAAACCGATCAAATTCCCGCTGACCATTATGATTCCACCGTCT	1.0918275049018824	1.3250723899613062	1.0060131864037742	0.3190592035575319	0.1733977707401056	-1.1415918	3.0024458825357287	3.33237162223382	2.882883113979403	0.4494885082544169	0.3556681076636798	0.417780212297804	0.3024118720114973	0.1153683402863066	0.2230229196380417	-2.4313602	3.734433263800888	3.819583606303917	3.6616344704510455	0.1579491358528715	-6.323461326603324	3.40940829617088	3.616865171690411	3.2046136907105915	0.4122514809798194
r1_304_TrROS	CAGATCCCGCCAGGTGCGAAGGTTGAATTCGGTAACAAAGAAATCGAAGTTCCACCGGGCAAAGAACTGATGATCTTCAACGGTCACATCATGACCCAGGACGACATGGAAGACATGATGAAAAACATGCCGGACGGTATGGAAATGTACCGTTACAAAGTGGAGGACAACAAGGGTAAAATCGACAAAGTTCGTCGTATGCGTATGAAACCGTCT	-2.2716864901621205	-2.117963996647369	-2.483247523376883	0.365283526729514	0.2816686196346716	-1.422996	-15.0	-5.0	-25.0	20.0	-2.380079209509673	-2.1961562749535117	-2.545981295390216	0.3498250204367044	0.1444286009897613	-2.644617	-0.1019203060721308	0.3436572100108946	-0.7926014301114152	1.1362586401223098	-7.000980322354252	-5.428147044378255	-1.4000985354093114	-8.544365335903915	7.144266800494604
r1_305_TrROS	CCGAACTTCAAAATCGACATCGAAATTATCAAAGCGGAAGAAGTGCCGCCACGTCCGACCGACGACGGTAAACCGCAGCCGGTTCGTCGTATCCACATCCGTATCGAAGTGAAAGGTCCGCCGGACCAGCCGCCAGAACTGGCGAACAACATCGTTGAAGAAATCATGGCTGAACTGCAGGAGCTGGGTCTGCCGGTGCACATCCACGTTTGGTCC	0.2933365945274831	0.3266744117404676	0.2508043228435886	0.0758700888968789	0.2037411679283112	-0.9403527	1.6163134510530337	1.6637768189204083	1.5554612404470327	0.1083155784733758	-0.2819885087709401	-0.2183491780379148	-0.3261039505116236	0.1077547724737087	0.176791777728919	-1.7236633	1.9070274380649157	1.995457670292919	1.845485449884643	0.149972220408276	-6.2679569687878365	1.8278366202645104	2.043568968983605	1.6187548325673242	0.4248141364162807
r1_306_TrROS	CCACCGGAAGACAACATCATGTTCACCATCAAAATCGAACCGCCGAAACCGAAACGTGAAAAGGACCCGGACGGTGGTCAGAAACCGCAACCAAAACACGAAGAGCGTGAGGTTACCATTAACATGGACCCAGGCGACGCGAAAAACCTGGCGAACAACATTGAGGACGAACTGCCGGACGACGGTTACGACATCGAAATCGACGAAGTTACCTCC	-0.7274360162372532	-0.6671642328660774	-0.7701815715030059	0.1030173386369285	0.055277697283885	-0.31922245	-15.0	-5.0	-25.0	20.0	-2.167953042437712	-1.997092806490168	-2.2330899942236786	0.2359971877335107	0.1071772830305999	-1.2859344	-15.0	-5.0	-25.0	20.0	-5.912638839485674	-4.7519916692344975	-2.383324226416961	-10.099319917369437	7.715995690952473
r1_308_TrROS	GACTTCGACGTTGACTTCGGTGTTCAGATCGAAGAGGTTGGCAACTACATCAAGCTGTCTTTCATGTTCTCTATCAAATTCCCGGGTCAGTCTATCCCGTTCATGATCGAAATCACCATCAAGATCAAACCGGTGCCACCGCCGGTTCCGCCGTGGCTGCAGAACCCGGAGGCGAACCGTCGTGCTGCGCGTGAGAAAAATCCAGATTACACCTCT	0.13921623264924	0.1787358387199157	0.067753479015654	0.1109823597042617	0.1327537821129538	-1.3822298	2.016697324472025	2.071281058162788	1.9176455314034504	0.1536355267593374	0.8030287523855157	0.9020239764200084	0.7386872134455079	0.1633367629745006	0.2685381325091923	-2.4906464	4.436480450236622	4.578911918052315	4.345111638519559	0.2338002795327556	-6.359763914206406	3.781532056389897	4.098055700118861	3.587918184919696	0.5101375151991654
r1_309_TrROS	AACCACCCGTGGTTCATGCCGCTGGAAGAGCTGGCGGACGAAATTGCTGACGAAGTTAAAGAAAAAGCTGCGAAACAAGGCTACCAGGTTAAGATTGACGACATCAAGATCAAGGAGATCCCGATCGAATTCCCGATGTACGACCCGAACGGTGAACCGTTCTGGATGCGTATTGAGATCGAGATCAAAATCAAAGTTGAGCCGGTTCCGCCGTCT	0.584224418140957	0.6603566521653481	0.5380314911218023	0.1223251610435458	0.199720408292772	-0.99318933	2.098166062635683	2.2037371711982794	2.0339848679724573	0.1697523032258221	0.6607506370587161	0.7471763294755679	0.5895656508470941	0.1576106786284737	0.2485859344271529	-2.02429	3.611855180463577	3.7336538324913664	3.512381475832968	0.2212723566583987	-5.97599904363881	2.8981959157754984	3.117640825769013	2.670516754654519	0.4471240711144939
r1_311_TrROS	GAGTTCATGATCCCGTTCCCGAACGGTAAATCTATCCCGCCAGGTGAAACTCTGAAATGGGACTTCCCGTGGCTGAAAATCGAATTTGAAATTGTGGGCGTTGACGGTGACTGGATCTACGTTCCGATCGAAATCGAGCCGGTTCCGCCGCCACCACCGCCAAAAATCTCTAAGGAGGATGCGCAGCGTGAACAAGCGAAAAACAACATGAAATCT	0.4748887685312645	0.5238626889250754	0.4185768173187454	0.1052858716063299	0.1945536890869782	-0.8710692	1.776268407480579	1.8452460872399183	1.696588481643288	0.1486576055966302	0.1972524399096794	0.2454288696053575	0.1511336904548045	0.0942951791505529	0.2444534202535722	-1.3982067	2.125029615600444	2.1920428936107346	2.0608089778143697	0.1312339157963649	-6.598731009746079	1.8127095143477487	2.1402147745784337	1.575923072684973	0.5642917018934608
r1_312_TrROS	CCGGGTGAATACCGTGTTGAAATCCCGATCAACTGGTTCCGTATGCCAGACGGTATGCCGTTCGTTTCTATCGACATCGAACGTTACGACCCAAAGAATGGTAAACGTGAACCGACCGAAGAAGCGATCGACAAAATCGCGGACAAACTGGCGGAAGAACACCCAGGTCTGCCGAAAAAGCGTGTTGCGAACATGATCAAAAACATGCTGAAATCT	-0.8014590982727634	-0.7506491562027963	-0.8664601118275012	0.1158109556247048	0.1398218076428873	-1.3952613	0.6227334536246205	0.7121186265358291	0.5029486811586465	0.2091699453771826	-1.5973708176173322	-1.5107480085078575	-1.6780724788098285	0.1673244703019707	0.1065986065610304	-2.5536938	1.2093475318270197	1.3379594926054117	1.086629935121059	0.2513295574843526	-6.411281548756964	0.868150794633967	1.041367454615999	0.6866383705009422	0.3547290841150567
r1_314_TrROS	TGGCCGATCCAGATTGACGAGGTTGAACCGAAACCGGACCCGAACGGTCAGGAAAAACGTGAAATCCGTATTTGGATTCCGTACCCGCCAGGTCAGCCACCGGAACAGGCGTTCTCTTTCGCGGAATCTCTGGCGGACGAACTGGGTCCGAACGTTAAAGTTAAGATCGACGAAATCCACGAAAACGGTTGGATCGAAATCGACATCAAAGTTTCT	-0.3270119885816044	-0.2925616819660266	-0.3558118475986973	0.0632501656326707	0.1141656727960444	-0.7022009	0.1844721475288273	0.2619170761803281	0.1162301156344323	0.1456869605458958	-0.5841389217091904	-0.4963925678734265	-0.6430330956938884	0.1466405278204619	0.094442994060987	-1.2058468	0.673437172643439	0.8233530188958539	0.5675233984137913	0.2558296204820626	-5.793473716246279	0.5349291088488857	0.6301931766357142	0.4017745839099071	0.228418592725807
r1_316_TrROS	CCGATCATCCACTTCCGTTCTCCGGAAGATGCGGAGGACTTCGTGAAAGAACTGGTTAAAAAGATCGCGAAAGAAGCGCGTAAAAATGGTGACCCAGGTCAACCATACGAAATCAAAATCCCGGTTGTTTGGCACGACGAAGACTCTGGTGGTCCGCACCGTTTTCCGATTGAAATCGAAATCCGTCCAGACGGTGACATCAAACTGACCTTCTCT	-0.2219539893401709	-0.2054110339666461	-0.2294140229356267	0.0240029889689805	0.0671358710883661	-0.9070425	0.7818844828495111	0.8096343624106059	0.7692818641952367	0.0403524982153692	-0.9173062646499262	-0.8825464723217825	-1.007873798710001	0.1253273263882185	0.0972530537792798	-2.2585907	1.7649324780482731	1.813539044160124	1.6373897148122645	0.1761493293478599	-5.373120488829381	1.423885453516094	1.4689440777483709	1.3453393032643384	0.1236047744840322
r1_317_TrROS	GAGCCGAAAATCACTGAAGATCCGGACGGTCGCCGCATGTACACCTACGAAATCCCGGCGTACTTCCCGCTGGACGAAGCGAAAAACTTCATCGAAGAACTGTTCCCACCGAACTTCCGTATCCAGAACATCGACCTGAAACCGCCGAAACGTGAAGATGGTCGTGAATACTGGAAAGTTCGTGCGCGTATTATGATTACCCTGGACCCGGACTCT	-0.7196421522798324	-0.6884703066002652	-0.757623303823298	0.0691529972230328	0.0826052600673704	-1.5977473	1.0906831260365129	1.1384373931768534	1.0317836578146375	0.1066537353622159	-1.4863615686758245	-1.4482069830589652	-1.5746239545503993	0.126416971491434	0.11862143345763	-2.661726	1.5298024710623852	1.5842554471825894	1.4024641151910038	0.1817913319915856	-5.606546573924805	1.319026251149478	1.4411305859324988	1.2626725224567936	0.1784580634757051
r1_318_TrROS	AATAAGGCTCAGAAACTGGCGCGTTCTCTGGCTCGTAAATTCATGCGCCCACACGGTTACCCGATGGAAATCGACCCGGAAAACAACTCTATCCGTTTCCCGAACGGTGAACCGATCATGGAGATTCCGATCGACATCGTTCTGCTGGACGACGACGGTAAAATCGTTGAAGAGATCAACATCCCGATTCGCATCCGTATGCGTCCGCCGAAATCT	-1.0149113392366176	-0.945426081423378	-1.1245445780261254	0.1791184966027474	0.1251812084383229	-1.6496849	0.6949223869474659	0.8130743887915243	0.4958804231945358	0.3171939655969884	-1.8872312555285604	-1.7442563303426577	-2.0630932807920868	0.318836950449429	0.088912383228936	-2.5728703	0.7817848511402568	1.013558843160016	0.4663220438879392	0.5472367992720768	-6.427351170615297	0.7618446817918442	0.9658453931085408	0.5055733837814294	0.4602720093271113
r1_319_TrROS	CCGAAACGTATCCACATCGACAACATCAACTGGCAGCGTAATGAAGACGGTCAGGTTAACTTCGGTTGGAAGGTTAAAGTGCGTAACAAGGACAAGAAGAAAGAGTTCGACTTCAACGAACCATTCAAACCGGGTCAGACTCCGAAAGAAATGCGTGAATGGCTGGAAAACTACGCGCAGGAACTGGGTTACGAAGTTGAAATCGAACCGTGGTCC	-0.7396662220882815	-0.7027207143978516	-0.7856123908555891	0.0828916764577375	0.0467826029612012	-1.1742547	0.3149235352191654	0.3911601467153215	0.2146250123411347	0.1765351343741867	-1.827515991579983	-1.7220871985459634	-1.9255175621512228	0.2034303636052594	0.0486793346616636	-2.45899	0.689088168338533	0.8668223734509822	0.5116087825036764	0.3552135909473058	-5.583593140091761	0.5224773195993706	0.6244717514984521	0.453720848953456	0.1707509025449961
r1_320_TrROS	ATCCGTGGTATGCCACCAGAAATGGTTCTGAACATGGCGCGTCACATCGTTCGTGAAGCTCGTAAAAACGGTCACCCGAACCAGAAGATCACCATCCACATCCCACCGGACAACTTCCCGCCGTCTGCGCGTCGTGAACTGAAAGAATACATCGAAGAAGCGCTGAAGGAAGAAGGTGGTCCGGTTAAAGACATCAAAATCCAGTTCTGGCCGTCT	-0.0780280220683122	-0.0599611645966508	-0.1018471521248698	0.041885987528219	0.0827179748844466	-1.3932152	1.729194272681902	1.7545885137662816	1.695636460376344	0.0589520533899377	-0.5282023259147116	-0.5074283750594306	-0.5827734643529977	0.075345089293567	0.0885566792231849	-1.532053	1.281822773218951	1.3126237730106842	1.2001320170648264	0.1124917559458578	-5.6626712310071845	1.467086291757745	1.5201574731233856	1.391721673664205	0.1284357994591805
r1_323_TrROS	GGTAAATACCGTAAAATCGAAATCTGGATTCCGATCCCGCCAGGTGACCCGTTCGCGCAGGAGATTGCGGACTGGATCTCTCAGTTTGCGGAAGACGAAGGTGCGGAGGTTAAAGTTGAACACCACCCGGACGGTTACTTCCGTGTTGACCTGTACGTTCCGGACGAAAACGGTGAAGAAGAACCGATCGACATCCACATCCGTATCCCGGGCTCT	0.4749150934010911	0.5367427441898229	0.4225300984410531	0.1142126457487697	0.1385302999590512	-0.82052064	1.7054080607530635	1.7929165285672863	1.630839824065967	0.1620767045013194	0.4523905569329133	0.4733832137005336	0.4137859968104329	0.0595972168901007	0.1948293351395365	-1.8899384	3.1422101130464464	3.171209155563863	3.08897043146179	0.0822387241020727	-5.658743171300697	2.668843624779057	2.7368326039249964	2.6010985488041776	0.1357340551208188
r1_324_TrROS	AAAATTTGGATTCCGAATGCGTCCTGGTCCCAGATCAAAAACATTATCCGTAACGCGATTAAAGACGGCAAAGAACGTACCATCTGGATCCCGATGGACCCAAACATGAAACCGAACATCATCGACTACCTGAAAGACCTGCCGGGTATCAAAGATGTTGAGCCGTACCCGAACGGTTGGGTTAAAATCGAAATCGATAAAGCGGAACTGAAATCT	0.405566520754798	0.447582723945377	0.3627571871387722	0.0848255368066048	0.1247436484731814	-1.1032717	2.0014818304635367	2.0597802219158448	1.9419440769333152	0.1178361449825295	0.2526006419804534	0.2806289236186615	0.1681776099331317	0.1124513136855297	0.2276610983214598	-2.16218	3.2331718243904826	3.2714483290699947	3.118080542816068	0.1533677862539271	-6.3328412392899445	2.8049787274166853	3.005266855893518	2.635509262577228	0.3697575933162902
r1_325_TrROS	AAAACCCGTCACATCCCGATCCGTGACGCGCTGGACGAAGCGGAAGAACTGATCGACGAAGGTCCGCGTATGGTTAAAATCACCATCTACAACAACAACGGTCAGAAACACGAAATCGAAACCCTGAAAGACATCCTGGACAAACTGAAATCTAACTTCCCGGGTATGCCACCGGACAACATGAAAGTTCAGGTTGAAGTTATCCCGCCACCGTCT	-0.8530198909780516	-0.7578346619697071	-1.016374572377283	0.2585399104075759	0.0782221096718841	-1.0567467	-0.2974228029178025	-0.0053505085178252	-1.3504943029214196	1.3451437944035944	-1.1702017209536568	-1.116457339295519	-1.2553585346219664	0.1389011953264474	0.075687710799329	-1.4373875	-0.09382806070665	0.0524324427992603	-0.3782317296340574	0.4306641724333177	-5.785075783709599	-0.2112612234012861	-0.010393214703765	-0.6126900722814618	0.6022968575776967
r1_326_TrROS	ATGTTCCTGGAAGAGATCAAGGACGCGCTGAAAAACGCGCCACCGGGTGACGAAGAAATCCAGATTTGGTTCCCGGGTGGTCAGATCCGTATCAAAGATGTTGACCCGAAAAAGAAGCGTTACACCATCGAATTTCCGGGTCCGTGGTACATCTTCACCATTAAAGTTCCGAAAGACGGTAACGTGGAAATCGAGGTTGAACCGATGGACCCGTCT	0.303330558235588	0.3573873700539744	0.2391006390007099	0.1182867310532645	0.2126392576640409	-1.1465724	1.919086057258536	1.9942633463742263	1.8293854378723289	0.1648779085018976	0.0232859261251797	0.0940387057173115	-0.0183140736784621	0.1123527793957736	0.2132574622081717	-2.4057808	3.2480054561012834	3.343916859022343	3.1916660866190942	0.1522507724032489	-6.625946945891976	2.418921176176537	2.673492416667727	2.063365597772434	0.6101268188952931
r1_327_TrROS	CGCATCGTTATCGTTCACGGTCCGAATTACTACGTTATCCGCATCAAATACCCAGGCCAGGGTAAGCCGCGTCACATTATCATGCCGGACGAAGAAGGTATGAACTTCTTCAACGAATTCATCCAACCGTGGGGTATCGAAGACATCGAAATCGAACCGTTCGAGTCTCCGGAAGAAGCTGCGGAGGAATCTCCAGCGGACATCATCATCTTCTCT	0.1671989427404972	0.2173697727848211	0.097886289032901	0.1194834837519201	0.1897070873927731	-1.3840418	2.057849302188291	2.1270109939250563	1.9619735807253624	0.1650374131996941	-0.4775259666349293	-0.4014820801281257	-0.676384123572793	0.2749020434446673	0.2020639794714653	-2.4543037	2.6357690650657783	2.7386890265328176	2.365880283596746	0.3728087429360718	-6.595966615627246	2.0531755402503866	2.341190791451487	1.9053394347497048	0.4358513567017823
r1_328_TrROS	AACGTTAAAGTTGACCCGAACGGTAAACTGGAATGGTACTTCCCGGACTCTGGTTACAAAATCGAAATCGACGTTCGCCCAATGGAGGACGGTATGCCGATGATCACCATCACCGACATCGAACGCTATGACCCGGAAAATGGTAAGCCGGTGAAGAAAGTTCCGCAGACCTTCATGCTGCCACCGGGTGACCCAGAAATCAAAGACCTGCTGTCT	-0.7317504818224084	-0.6713842960431946	-0.8384120775688356	0.167027781525641	0.0902575978834964	-0.6524193	-15.0	-5.0	-25.0	20.0	-1.8984815901742416	-1.80996132578838	-2.0326405577796494	0.2226792319912696	0.1278978567089359	-2.0199337	-0.6559759882593476	-0.2755763010996891	-25.0	24.72442369890031	-6.245188482778827	-6.163696470836198	-1.1864369893130573	-12.471898479114508	11.28546148980145
r1_330_TrROS	GACAACATGGACATGGAACCGGAAGGTTATGATCCAGACAACGGTCATTACGAATGGGAAATGCGTACCGACAACCAGTGGACCGAAATGACCATGCGTCCGAAACCGCGTATCCCGATCCCGCTGGAAGAACTGAAGAACATTGCGGACTATCTGGCGGACCAGAACCCGGATAACAAAGAAAAAGCGGAGAAAATCGCGGAAAAACTGGCGTCT	-1.3662822819216096	-1.187805328691675	-1.5405243965233315	0.3527190678316567	0.063965770497316	-0.6057942	-15.0	-5.0	-25.0	20.0	-2.608893999610053	-2.5256278810858324	-2.69518696525097	0.1695590841651375	0.0398391050873069	-1.8833675	-15.0	-5.0	-25.0	20.0	-5.818089422327915	-5.310815203328197	-2.976398187969007	-12.071509022511274	9.095110834542266
r1_331_TrROS	GGTAAAATCCTGGGCGTTTTCCCGTTCACCTTCCCGGGTTTCACCATCTCTATCGCTATCACTCCAGACGGTCGTATCTGGGTTCACATCTACGACCCGGACGGTAAGATCATCGACACCCAGACCATCCGCATCAAACCGCCACCACCGCCGAAACCGTCTCCGGAAGAACAGAAACAGCAGGAAGCTAATCGTAAAAACCGTGAAAACGGTTCT	0.4021336941164177	0.4570704724192831	0.3412344843771045	0.1158359880421786	0.3445582709431751	-1.2397566	2.184009263947613	2.259613379839125	2.100026576113517	0.1595868037256078	0.3582438414109336	0.4206401238826831	0.3050974256278044	0.1155426982548786	0.2114272675361746	-2.2734375	3.5266394649781856	3.61224748167848	3.4539279531584453	0.1583195285200349	-6.888277228661204	3.037146409911045	3.2948794497633425	2.7234699443031167	0.5714095054602257
r1_332_TrROS	AAACCGAACATGAAAATGGTGATGATTCCGGTTCCAGCGCCAGAGATCAAGAAAATCCTCCAGGAACTGCCGTGGTCTATTATGATCATGCCGCCAAATGGTAAATACGTGCGTATCCCGCCAGGTAAAGACATCGAAATTCCACCAAACGACGAAGAGTTCTGGATTATGATTATGTACCCGGACGGCGAACCGATCCGTATGTTCAAGATTTCT	-0.2056218198289316	-0.1876697853565647	-0.2392668776829948	0.05159709232643	0.1189585299148758	-1.469204	1.6561510323455666	1.6815265404784447	1.6084333799632289	0.073093160515216	-1.2959229964363028	-1.1197122104291366	-1.409112606501216	0.2894003960720794	0.1435207762514105	-2.6490574	1.781094509157396	2.025478657622176	1.6217928181706769	0.403685839451499	-5.980499623406812	1.831204412847628	1.9782079858493729	1.6688776457036991	0.3093303401456735
r1_333_TrROS	ATCGACGAAGCGAAAGAACTGGCGCGTGGTTTCGCGGAAGACTGGGGTGCGGAATCTGTTGACGTTGACATCGAAAAGCACAACAATTACCTGGAGATCGAAGTTACCGTGACCATGCGTAACCCAGGTGGTCAGCCGTGGCAGAACACCTTCGAAATCCGTATCAAAGTTCCACCGCCACCGGTTGTTGACCCGGAAAACGGTAAGTGGAAATCT	-0.187153110420038	-0.085492735103695	-0.2752534922795384	0.1897607571758433	0.2434827897357266	-1.0809987	1.1156898744123815	1.2692261014890625	0.9783971305524004	0.2908289709366621	-1.998887976190503	-1.5442981786391343	-2.231059366072402	0.6867611874332673	0.1709007745238052	-2.4207363	0.2875072932142815	1.087932080195528	-0.3491790982657189	1.4371111784612471	-7.151484146439746	0.6382554858722544	1.0827550758339808	-0.2023759826816281	1.2851310585156088
r1_337_TrROS	CCGTTCGACATCCGTATCAATGTTGAATACGAACGTGACCCGGATAACGGCAAAGAATACATCGAAGTTTCTATCATGGTTTGGGACGGTAACCCGGAACAAGCGCGTGACATCGCGAAAGAAATCCTGGAGGAACACTTCGGTTGGAAAATCAAAGACGTTAAAGTTGAGCGTTTCCCGGACATGTATATGATCACCTTCAAAATCCGTCTGTCT	1.1607901112905394	1.2369495127338892	1.0598979910143174	0.1770515217195718	0.2777123037892371	-1.4110975	3.460384558180815	3.567705901662486	3.319493966142408	0.2482119355200782	0.4208670637679739	0.4718911605849483	0.3529245526798006	0.1189666079051477	0.2358005638079996	-2.6988983	4.181495334537142	4.25164737926903	4.088414342018303	0.1632330372507269	-6.553161283266821	3.7825635493842102	4.119203905600941	3.485322994679168	0.6338809109217727
r1_338_TrROS	TGGATTCGCATCCCGAACGGTCAGCCGTTCCGTATCAAAGCGAAAATGAAAAACCCGGACGGTGATGACCGCAAACACACCGGTAAAATCCCGATGGAAGAACTGGGTCAGAAAAACGGTCGTCCGATCACTCCGGAAGACATCCTGGACGAAATCAAAGAAGAAGCGCGCGACCACGGTGCGCCGGTTGAAGACGTTGAAATCGAATACTACTCT	-1.9870798079342236	-1.9140784131847253	-2.074464317067423	0.1603859038826973	0.0925581920580939	-1.1627264	-15.0	-5.0	-25.0	20.0	-3.000139769629648	-2.8650326322341195	-3.081386384679428	0.2163537524453085	0.0273604809388299	-2.4534664	-15.0	-5.0	-25.0	20.0	-5.556297148329191	-4.920900486449186	-3.13677751295911	-10.43624051649156	7.299463003532448
r1_339_TrROS	TACTTCATGATTCCAATCCCGATTAAAGCGGGTGCGAAAATCAAAATTCCGATTCCGGGTATCGAAGTTTCTGTTATGATGTTCAACCCGAACGGTCAGATCAAGGAGATCAAATACGACAACGACTACATCACCATCGAAATCAAGGACCCGGGCTACTGGATCATGGTTATGATCCGTATCCCACCGCCGAAACCAGACCCGGACGACCAGTCT	1.371557987272044	1.5530500177592494	1.196332049406759	0.3567179683524903	0.2514495136771055	-1.3535123	3.683076233658259	3.950535560730013	3.433243205477582	0.5172923552524309	0.5044693014581775	0.5976988658236926	0.3141066365490548	0.2835922292746377	0.411700901572448	-2.6605816	4.245360100612638	4.374546713677889	3.984158591754037	0.3903881219238516	-6.878540836958284	4.115816248793701	4.580665771743317	3.69248062309446	0.8881851486488572
r1_340_TrROS	CGCACTATCTCTATCGACGAGATCCGCGAAAAACTGGGTATGGACCCAGACGACCTCAAAAACATGCCGATGGAAGAAATCGCGGACGAAATCCGTGACGAGCTGCCGCCAGGTCGTGCTAAAGGTGTTAAAATCTCTCCGAACGAAGACGACGGTATGTGGACCATCACCGTTAAATACAAAAACGGTCGTCCGGTTGAAATCACCATCGACTCT	-1.4289072925936033	-1.334132133503945	-1.6500804136803724	0.3159482801764273	0.0890501142174527	-1.1891325	-15.0	-5.0	-25.0	20.0	-1.3870553041187397	-1.2940539190794007	-1.479997172843315	0.1859432537639143	0.1278412018727256	-2.0082073	0.6711863975453756	0.8295833731953506	0.5017698031845645	0.327813570010786	-6.390562066057358	0.1558354503053952	0.545107548283543	-0.1884586515025778	0.7335661997861209
r1_341_TrROS	CCGGATATCGAAATCACCGACTGGGAACACAACCCGAAAAACAACTACATGCGTATCACCATCAAACTGCCGAACGGTTACACCATCTCCATCTCTATGCCACCGGGTGGTATGAAAGTTGAACTGTTTCCGCCGGACGGTGAAGAGCGTTCTGTTCCGTTCAAAACTCCGGAAGACATGCTGGACCAGATCAAGAAACTGATCAAAGACCTGTCT	0.1854667491146291	0.3129361302126626	0.1096213833909362	0.2033147468217264	0.3117194776828201	-1.2034438	1.833522505040216	2.0109700723790342	1.7270468906224918	0.2839231817565424	-1.0288640124733224	-0.8784499295497845	-1.0936155559602918	0.2151656264105073	0.1782437323815102	-2.3628063	1.7544955451801671	1.9637922398013297	1.663394328430088	0.3003979113712418	-6.694997896975169	1.9642484653936103	2.2548902977554364	1.6782933793600394	0.576596918395397
r1_343_TrROS	GAATGGTGGAAGGTTGAAGTTACCATCCGTAATCCAGATTTCGGTATGCCGATCAAAATCGAAGTGGAAATCCCGAAAGAATTCCTGGACAACCCGGAATTCGTTAAACAGCTGGTGCAGGAAGCGGCGATGGAAGCGATCGAATGGATGCAGCAGATCCGTCCGCCGAAACCGCCACCAAAACGTGACCCAAACGGTAAATGGAAACCGGACTCT	0.0087018684426828	0.1290986448854328	-0.1363815328319274	0.2654801777173602	0.183252040250349	-0.58206844	0.618877867275616	0.8268160320723582	0.3391985757398124	0.4876174563325458	-0.1017736923222105	-0.0410060740470331	-0.2124458288597327	0.1714397548126995	0.3303118809034522	-1.6247444	2.020870425400075	2.1050575861986114	1.8667995844694356	0.238258001729176	-6.9670432935420825	1.4302882930834486	1.7528820715265223	1.1471555816377084	0.6057264898888142
r1_344_TrROS	TTCTCTCCGTGGATGCGTGAATACGCGAAAAACGAAGCTAAAGATCTGGCGAAAGAACTGCGTAAGGAAAACCCACCGGGTCAGAAACGTGAAGTTACCGTTACCATCCGTTTCCCGTTCCGTATGTATGACCCAGGTGGTGAACCGCACATCATGCCGATGTATATCAAAGTTCGTATCCGTGTTGACAAAGACGGTCAGGTTAAAATCGAATCT	-0.5821341645301352	-0.3764377010369554	-0.769014356064656	0.3925766550277005	0.2374565451117064	-1.6351361	1.3530116187446442	1.648878430972592	1.0721600746649644	0.5767183563076277	-2.455311296107144	-2.273908126886432	-2.6671451759289835	0.3932370490425518	0.1724915345309418	-2.6361332	-0.3832544949051823	0.153376501223146	-25.0	25.153376501223143	-6.380627276720812	0.7965216183910451	1.0228678449810944	0.5260373406346781	0.4968305043464163
r1_345_TrROS	ATCCGTATCCCGCTGAACTCTCCGGAAGCGCGTGAAAAAGCGCGCGAACTCGCGAACGACTTCGCGGACGAAATGCAGCGCGAAAACGGTCACGACAAAATGCCGATCCCGATCGAAATCCAGGACGGTGACAAACAGTGGGAAATCGAGGTTCGTATGAAAATGAACCCGAACGGTGGCTTCAAAAACTTCGACATCGAACTGGAACCGTACTCT	-1.1203891232784045	-1.0789664552360587	-1.1537700102556012	0.0748035550195425	0.0432759853306066	-1.1608346	-1.349429390171564	-0.9121165808388922	-2.383951664988147	1.471835084149255	-1.495203399224312	-1.4359231172701603	-1.5703399420386428	0.1344168247684822	0.0659473316772391	-1.6515656	-0.4847721170387348	-0.2559047245137543	-0.9171256433674464	0.6612209188536919	-5.7230445354101445	-0.9549866077371548	-0.5493127534808949	-1.252502987482523	0.7031902340016284
r1_346_TrROS	GGCCGTATGTACATCGTTAAGATCGAGATCAAAGTGAAACGTCGTGACCCAGAAGAAGGTGAAACCCGTGAACGTAAACTGGAAGTTCACGTTATCTTCCCGCCGAACGACCCGGACGCGCTGGAAAAAGCGGACGAAATCGCGCGTAACCTGGCGGAAGAAGACGGTATCACCGACGTTAAAGTTAAAATCTACCCGATCCGCCTGCCGGACTCT	-0.1953107451277189	-0.1472617319242954	-0.2184192178868959	0.0711574859626005	0.1954537184835555	-1.3386579	1.4848410899634157	1.5538338736505437	1.4514586721674576	0.1023752014830861	-0.4770123839332905	-0.4177966457893476	-0.5234501460936211	0.1056535003042734	0.3014948739664675	-1.9085579	1.8918851044038931	1.9740864056132583	1.827148905898896	0.1469374997143626	-6.603622552043753	1.740380626870839	2.0055908701336365	1.561416757391881	0.4441741127417558
r1_347_TrROS	AAACGCACTATTACCATTATGATGCCGTTCGAGCAGATCATGGAAATCCTGAAAGAACTGTTCGGTTGGCCGATCACCGAAATCAAAATGGAACGCCACCCGAACGGTTACTTCCCAATGACCTTCACCTACAAGAACGTTGAAATCACCATCATGATCCCGATGCCACCACCGCCACCAGACCCGGAGGATAACCCAGAAGATAAAAACAAATCT	0.4383430038775422	0.6415910391655231	0.3572380026811561	0.284353036484367	0.539618086202183	-1.1789346	2.150755032436245	2.4305676258260305	2.0386218892432164	0.391945736582814	0.8331877480872044	0.9480708253085328	0.690335747591867	0.2577350777166658	0.4288709576003164	-2.4288158	4.396997507958275	4.563477684063386	4.194333391493219	0.3691442925701675	-7.052744827573662	4.176951739677486	4.740234289599011	3.6199981702270927	1.120236119371918
r1_350_TrROS	GACTGGAAAACCCGTACCGTTATGTTCCCGGTTCCACCGGGTGACCTGGAAGAAGCTAAAGACCGTGCGAAGGAACTGGCGAAAGAACTCCCGCCAGGTAACAAGATCGAAATCGAGATGCCGAACCCGGACGGTCACTACTTCATGGTTACTGTTACCGTTGACCCGAACGGCGAGATCGACATCGACGTTTCTCCGGGTATGCGTCCGATCTCT	-0.8135989729834767	-0.7136210585855324	-0.8650629094572377	0.1514418508717053	0.1133733453339009	-0.9857695	-0.417595956929806	-0.0795368055187875	-0.659891122338404	0.5803543168196165	-1.3602542656514045	-1.2076960210141523	-1.4530529931288216	0.2453569721146693	0.0981322482179944	-1.3491364	-15.0	-0.5533024241886146	-25.0	24.446697575811385	-6.028397073079949	-0.5471899193363143	-0.2045590621056361	-0.9663919350231126	0.7618328729174765
r1_351_TrROS	CCAGGCTATATCATCAAGATCAAGATCAAGTACCGCTACAAATACGAACGCGAAAAAGACCCGGACGGTGAAACCCGTCCGCGCATGAAGCCAGTTCAGCGTGAAATCGTGATTAACTTCCCACCGGATAACCTGGACGACCTGCTGGATGAACTGAACATTCCACCAGATTACATCGACCGTGTTGAAATTGAAGTTATGCCGCCAGGTGAATCT	-0.6155712563883463	-0.5559860835422046	-0.6699123661520775	0.1139262826098729	0.2177675705532702	-1.2879317	0.7597231162233531	0.8591061043783782	0.6658351547197645	0.1932709496586137	-0.3290357521026767	-0.2905960009455035	-0.4458867020929258	0.1552907011474223	0.1617650141644582	-2.4227734	2.794217610033399	2.846205736145208	2.6360626133987086	0.2101431227464996	-6.68974206597948	2.1671810618404965	2.46916962638921	1.9036746265342157	0.5654949998549945
r1_352_TrROS	CCGGGTGTTATCACCTTCAATGTTGAAGTGCGCATGCCACCGGGTGACATCGAAGAAGCGGTGGAAGAGGCGAAGGAACTGATCATGAAGTTCTTCCAGAAACTGGGTTTCGAGCCGACTGAAATCACCGTTGAATGGGAGCCAATCCCGGACAACCAGGTTTACGTTAAAGCGATGTACGTTATTCGTCTGCCAGATGGTGAACCGCTGTTCTCT	0.9606905584252328	1.0296964668649136	0.9061819843061616	0.1235144825587519	0.1398364323950114	-1.2521467	2.968679583208425	3.06434056677296	2.8933737479844344	0.1709668187885258	0.2794752626829325	0.290963532939057	0.2654629230648518	0.0255006098742052	0.1330499067220161	-2.641714	3.911695266881182	3.9273577291516895	3.892601813289382	0.0347559158623083	-5.625097972564896	3.5831289588145525	3.651173495143338	3.5306840867009406	0.1204894084423973
r1_354_TrROS	TACGAAATCAAAGACGTTGAATTCCCACCGTATGAACACCCAGGTCAGGAATACCCGATGTTCAAGATCGAAGTTAAGGACGAGAACGGTAAACCGAAGAAAAAGGTTTACATCAACCCGAACTCTGGTCAGCTCATCCCACCAGGCCAGTCTCTGGAGGACATGCCGATGCCACCGCCGTTCCGTAAATTTGCGAAAGAACTGGCGGACGAATCT	-0.8443110602235666	-0.7458679334091648	-0.9031335390008474	0.1572656055916825	0.1036926695189954	-0.8399701	-15.0	-0.8227179933193487	-25.0	24.17728200668065	-2.3134280169129395	-2.072451272043458	-2.460523869536565	0.3880725974931072	0.0384739093069945	-2.1810303	-15.0	-0.7299593612735858	-25.0	24.27004063872641	-6.211330954773586	-3.459436728060175	-1.4024077650250246	-7.081513716037128	5.679105951012103
r1_355_TrROS	ATTAAAGTTAAACCGAAAATCGAAGAAGCGATGATCTTCCGTGACCCGAAAGACGGTCGTCCAATGGTGATGGTTCGTTTCACCATCGAAATCAAAATCCCGGTTGTTCCGCCAGGTGACAAAAACGACCCGGAACTGCGTAAAAAGCTGCAGGACCAGCCGGTGGTTATCAAAGTTCCGATCTACGTTATGGTTCCGCTGGACGATATCAACTCT	0.480373699772879	0.514524364418093	0.4248040028172211	0.0897203616008719	0.1396545325871766	-1.208772	2.249434932535701	2.296416517291371	2.17289394475496	0.1235225725364115	0.2469437554879446	0.2823674309652668	0.1653975580181804	0.1169698729470864	0.508802470482799	-2.5374737	3.727967306159671	3.77623706434536	3.6170831732975177	0.1591538910478425	-6.492901928030781	3.2674369102992635	3.545673781529635	2.960332533338155	0.5853412481914799
r1_356_TrROS	CCAGACTTCAAAATCAAAGACTTCGAACTGAACCCGAACAACGGTACCATCAACATCTCTATCAAATGGCCGGACGGTGAATGGCACAAAATGGAAATCCGTGTTGAAATGCCGGTTCCGCGTCCGGAACGTAACCCAAACGGTAAACCGAAATGGGAACCGTACCGTGTTCGTCACCCGATCCCGATCGTTATCCCGCCAGATGACATCAAATCT	-0.4961305314150757	-0.4686471379106434	-0.5288878890904134	0.06024075117977	0.1131331243930587	-0.69451547	-0.3163469096907897	-0.2212176570330223	-0.4444576649795198	0.2232400079464975	-1.940903702757795	-1.773221744487917	-2.093353235009094	0.3201314905211769	0.1251726680234603	-1.9532204	-2.0580944895857183	-0.3864113820756016	-25.0	24.6135886179244	-5.979283649694616	-0.3911531111403502	-0.1052192624549051	-1.0966210108266596	0.9914017483717544
r1_358_TrROS	AAAATCCGTATCCACTACAACCCGGAAACCGGCTACATCCGTGTTAAAGTTAAATGGCCGGATGGTGGTGAGCGTTCCCTGCCATTCAAGATCCCGGAAGACGACCGTAACGATCCGGAACGTGGTCAGGAATGGGCGCGTGAACTGGCGGAATCTATCGCGAACGAAGAAGGTTGGCCGATCAAAGACGTTGAAATCGAATGGTACCCGCCGTCT	-0.0383791631512205	-0.0020218973046777	-0.0886277591834716	0.0866058618787939	0.1155569157050725	-1.2764273	1.6205600728644871	1.67211276168163	1.5488880525084003	0.1232247091732297	-0.4319582551456583	-0.3907665465714012	-0.5104921080943483	0.119725561522947	0.1659468511870022	-2.394415	2.616650475570858	2.672454477022688	2.510143849816452	0.1623106272062355	-6.36588452918311	2.2118076503239346	2.4384254013068087	2.022258974772356	0.4161664265344527
r1_359_TrROS	CCGAATTGGGTTTGGATTATGATCGTTATCCCAATCGACGAAGGTCAGAAAATCGAAATCCCGATCCCGAACGGTAACAAAATCACCGTTGAAATCAATCCGGACTCTGGTCAGATGGAGATCGAATACCCAAACGTTAAGATCGAGATCAACATCTACCCGCACCCGGAAGACGGTCGTCTCTTCGTGATGATCCGTATCGAACCGCCGAACTCT	1.7027245947893503	1.8437431582973696	1.3558160670328705	0.4879270912644993	0.4427430396967615	-1.1695359	3.9358938582097833	4.168275384326126	3.414056040799708	0.7542193435264184	1.3163917232738265	1.547140626746938	1.2290116099789878	0.3181290167679502	0.5735221181530624	-2.407734	5.1081255953062366	5.533743870169902	4.964416308917046	0.5693275612528561	-6.796037267044783	4.51015256747457	5.315998039739468	3.992921071708812	1.3230769680306564
r1_361_TrROS	CGCCCAGTTGAAACCTACGAATTTGGCGGTATGTCTATTTCTGTTATGAAGTTCCCGGAACTGGACCAGGTTTACATTTCTATCACCTTTCCGGATCAGATCATCCCGATCACCATCCGTATTCCACCAGTGCCGGTGTCTGCTGAAGACCTGCGCGAAAAAGCGCAGCAGCAGGGTAAACCGCTGTCTCCGGAAGATGCGGACGAAAACGCGTCT	0.3730613319287679	0.3955477738649469	0.2948630842543002	0.1006846896106467	0.1451404058590918	-0.88023305	1.6448124411133285	1.6768022510602716	1.5328570622774695	0.143945188782802	0.1747148908823288	0.2361516300637907	0.141579300910405	0.0945723291533857	0.2034895532689745	-1.858036	2.7180716718974347	2.802175520344159	2.6727421332203947	0.1294333871237643	-5.935479062820436	2.309756218721749	2.4482128921578177	2.1886829522404243	0.2595299399173933
r1_362_TrROS	AACACCTATGAAATCGACCTGAACTTCCCGGAACCGTCTGAAGAGCAGCGTGAAGAAATTAAGCAGGCGATCCGTGAAATCCAGGAAGAACACGGTGTTGATGTGGACGTTGATCCGGACCCGAACTACGGTCACTTCAAAATTGATGTTACCATGAACAACCCGTGGAAGAAAAAGCGTCTCCAGAACGAAATCAAAGAAGCGTTCGGTTTCTCT	-1.291812611164756	-1.2082911333884854	-1.3526549809215107	0.1443638475330253	0.0891793562525484	-1.0093851	-15.0	-5.0	-25.0	20.0	-2.4282132592931607	-2.309812873932644	-2.547661308864085	0.2378484349314416	0.0692304244897961	-2.4028015	-15.0	-0.8306934354713559	-25.0	24.169306564528643	-5.95363094335326	-5.287347037386558	-1.3247774796104943	-7.722537844055818	6.397760364445324
r1_363_TrROS	AAAAACATCAAGATCTCTTTCGACCCAGACACCGGCACCATCTCTATCCAGAACCCGGAAAACGGTGCGCCGATTAAGATCAAAATTCCGCGTATGGAACCGGACCCGGACTACGGTCGTCTGCGTTTCCCGATGAAGATCGAAATCCCGGGTAACGGTCAGAAAATCGACCTGCCGATCTACTTTTACTTCCCGCCACCAAACCAAAAAGTTTCT	-0.2389106549308389	-0.2119755256886349	-0.2991939371792965	0.0872184114906616	0.1714190148545168	-1.2554772	1.299980900870765	1.3397236833766009	1.2100629760805155	0.1296607072960853	-0.4311773778688123	-0.3694226289341163	-0.498435102272238	0.1290124733381216	0.2062404160180293	-1.9596653	2.0260115003811725	2.111156121873261	1.9329069110613504	0.1782492108119113	-6.39740764579421	1.5607082557035477	1.809714859103547	1.3630204652237037	0.4466943938798435
r1_364_TrROS	ATGAAACCGCTGACTCCGGACGAAGTTAAAGAACTGGCGAAATTCATCGCGAACATGATCCGTCGCCGCATGCGTGAAAACGGTATCAAAGACGTTGAAATCCCGGTTAAAGTGGAACCGGACCCGAACGGTTGGTACTGGATCAACGTTTCCATCACCTTCAAATACAACGGTAAACCGATTGGTCGTTTCCCGATCGAGATCTGGGTTCGCTCT	0.6405736241291485	0.6699807180631924	0.6036279127386305	0.0663528053245618	0.1232001208803607	-1.7263594	3.166613192363851	3.206619950032255	3.1163873973740244	0.0902325526582306	0.0558930246927914	0.065049123205475	0.0364770994497141	0.0285720237557608	0.158399022323069	-2.7711258	3.7812517913616266	3.793639987189293	3.7549906187206927	0.0386493684686004	-5.604329489418857	3.572747538424613	3.632827115193745	3.483655911283777	0.1491712039099675
r1_368_TrROS	TACGAACTGATGATTATGGTTAATGCGGACTCTCCAGAGGAAGCGGAAGAACAGGCTGAAGAAATCGCGAAAGCGTTTATGAACAACTTCGGTTTCCCGAAAGACAACATCAAGAAAATCAAAGTTCAGCCGCAGCCGGTTGACGACCAGCGTATGTACATGGTTACCATTAAGATCAAGTTCAAACCGCCGTCTCCGGAAGACATGAAAAAGTCT	0.3190169744805124	0.4206429712913535	0.281862294228127	0.1387806770632265	0.3318991050083739	-1.2075243	2.0250151827815133	2.1654506401259423	1.9734891323596984	0.191961507766244	0.7058158088188762	0.804620457236528	0.5665938462162542	0.2380266110202737	0.5650797421217245	-2.5240269	4.3433464111399855	4.483353147688251	4.148835788225473	0.3345173594627777	-7.019231472654164	3.684142774337752	4.258351854757058	3.105005664012433	1.1533461907446254
r1_369_TrROS	CTGTACAAAGACAAAGATGGTAAGCCGGTTCGTCCGCGTGTTCCGATCACTATTATGATCCCGGTTTCTAAAGACGACCCGGACGGTCAGCCGATGACTCCGGAACAGGTTGACGAACTGGTTAAAGGTCTGGCGGAAGCGCTGCAGGACATGTTCAACATCACCAAGGTTGAAGTTGAACGTTACGGTAACTGGTACATGATCACCATTACCTCT	0.3168436925719229	0.3747961113704285	0.2488767502555735	0.125919361114855	0.1066375982654181	-1.0515356	1.8059050019123255	1.887079373540056	1.7101686088660697	0.1769107646739864	-1.2252085019740822	-1.1189979898137457	-1.3246497493281817	0.2056517595144358	0.1564726051410571	-2.3070736	1.395033710047919	1.5482260001687582	1.2485243082677864	0.2997016919009718	-6.035811931008897	1.7036147224147242	1.8091981806301436	1.5988448606422183	0.2103533199879248
r1_370_TrROS	CCGATCTCCGCTGAAGAAGCGGTTGACTACGCGAAACACCTGGCGGAACGTCTGCTGAAAGAAAACCCACCGGGTCAGGAAGAAGTTGAGATCGAGTTCCAGTCTCCGAACGGTTGGACCGTTAAAATCGAAATCGATCCGAACAACCGTAAGATCGACGTTGAAGTTTACCCGCGTAACGGTGAACCGATCGCGAAAGCGAAAATCAAAGTTTCT	-0.8790132266293829	-0.8272801001006344	-0.9234899934770469	0.0962098933764125	0.146809841011855	-1.2222352	0.1079443897887476	0.2287836084313975	-0.0059000204190696	0.2346836288504671	-1.2676430076402208	-1.0736641787761014	-1.404783276730656	0.3311190979545546	0.2798495148618506	-1.7328091	0.3782215554256727	0.7372588668236016	0.0702237326264256	0.667035134197176	-6.408372655180692	0.2048299084952629	0.5509477846497529	-0.1453648061838048	0.6963125908335577
r1_371_TrROS	GAAAACTACGTTGCTATCGAAATCACCATGGAGATGCCGAACCCGGACGGCATGGAAATGAAGTTCGACCTGAAAATCATCAAGCTCGACCCGGATGATGGCAAATTCGCGATTGAAATGTCTATGGAGATGGAAAACCCGAACGGCAAACCATACCGTCACCCGATGTGGTTCGTTATCCCGGCTGACGAACTGAAAGAATTCCTGGAGGCGTCT	1.1393154198249626	1.2758558503266233	0.9647669009906864	0.3110889493359368	0.3250104893907585	-0.7643297	2.5608759446755416	2.7550474455938208	2.315446014651544	0.4396014309422766	0.6261688935154524	0.6895521723656035	0.5213460954676323	0.1682060768979711	0.2174547695150955	-2.442072	4.122195750232509	4.2109491777113	3.976604084270159	0.2343450934411413	-6.509019044695311	3.542358495126372	3.829160401513892	3.269310683868424	0.5598497176454682
r1_373_TrROS	CCACCGCGTACCGTTAAAATCTGGATTATGATGCCACCGGGTGATCCGGAGAAGATGGAAGAAACCGCGCGTTCTATCCTGCGTAAACTGGGTCTGCCGCCAGGCCACAAAATCAAAGACATCGAAATCGACCACTTCCCGTTCAAGGACCCGGATGGTAAGAAATACTACTTCTTCCCGATCACCATCCAGAACAACAACCCGGAACCGCTGTCT	0.0083778708077842	0.0256713927854828	-0.0045871087621691	0.0302585015476519	0.080655578925681	-1.4646201	1.9492069851768343	1.973166602652048	1.931224725929625	0.0419418767224228	-1.0871682715086068	-1.0101353267998252	-1.1414600826224763	0.1313247558226511	0.0792310515548229	-2.5945835	1.9953098648060092	2.1012962671054103	1.92026403963162	0.1810322274737903	-5.5032950077873295	2.0120526538241696	2.061039085275154	1.9519441342826755	0.1090949509924787
r1_374_TrROS	ATTAAGATCGAAATCCTGGAAATCTACCTGGGTCCAAACGGTTGGATCGAGATCCGTTTCGAGATTACCTTCTACGATCCAGACAATGGTAAACCGTGGCCGTTCTACATTGAGATGCGTATCCGCGTGACCGACAACGCTATCACCATTGAAATGAAGATCTACTACCCGGACAACGGTCGTGAGTTCGATATCACCTTCACTATCAAACCGTCT	1.86335820769121	1.9342919111690773	1.7782461373397036	0.1560457738293736	0.1292898157206272	-1.2626994	4.3266574044834885	4.45319651527494	4.1827120863086815	0.2704844289662587	1.7160738326473788	1.7835357362838589	1.658850757737752	0.1246849785461068	0.2581076656676241	-2.508072	6.067113534638867	6.273814794200796	5.917862973513952	0.3559518206868439	-5.823133036942512	5.952494509730234	6.315426277396142	5.779505744950856	0.535920532445286
r1_376_TrROS	ATGGAAATCACCATCCACGTTATGATGCCGCCAGGTGACACTCTGGATGAATTCCGTTTCAAAGCGAAAGAAATCGTTCGTGAACTGGCGCGTCAGCACCCGAACTACCCGGTTAAGATTGAAGTTGAACCGACCGAAGTTCACCCGGACCCGGAAAACGACCAGGAATACGTTGTTTTCGAGGTTGAAATCAAAATCGAACCGCCGAACCAGTCT	0.8298339091346676	0.9788863973665636	0.7704575980190588	0.2084287993475049	0.1740520124094398	-0.8851607	2.291615067297828	2.499186390583013	2.209029252319718	0.2901571382632948	0.7430376357713839	0.7928923159773797	0.6484617385380226	0.1444305774393571	0.3200557632670009	-1.8830719	3.538813475795841	3.609691395860964	3.4055615852175	0.2041298106434643	-5.9804662131316375	3.06014140624753	3.1964371441707606	2.9070539698558675	0.2893831743148931
r1_377_TrROS	GACCCAAACAACCCGGAAAAGAAAGAACGTCCGACCGTTGAAATGACCGTGCGTGTTTACCCGTTCCCAAACGGTGGTTACTACCTGCAGATCGAATTCCCGGACGGTAAACCGATCTTCTCTCTGATGTTCCCGAACCTGAAAGACCTGCCGCCAGGTGAAACCGTGAAAATTCGTATGCCACTGGACGAACTGGCGGAACTGGGTCTGCTGTCT	0.0397286195649277	0.1386813872192375	-0.0149722400925343	0.1536536273117718	0.1781444663661373	-1.1518204	1.5547572079842114	1.6954942683639525	1.4760876512604286	0.2194066171035238	0.1245368196328519	0.2002526763345018	0.075719556034533	0.1245331202999688	0.2551180599327213	-1.7192879	2.461834673915546	2.5657937787694283	2.394803461094676	0.1709903176747529	-6.2041505060798166	2.203302679785561	2.3738095114159274	1.9954613040690488	0.3783482073468787
r1_378_TrROS	GTTGTTGTTCCGATCCGTGACGCTTCTCCGGCTGATATGAAAAAGGCGATCGAGGAAGCGCTGGACCAGGCGCGTGAAGACTGGCAGAATGGCGAGCCGGTTCCGGTTATCATTCACATCGAAGACCCGGACAACGGTGAACCGTGGGTTATTACCATCGACGTGAAATACGACAAAAACGGCAAACCGAAGATCAAGATCGAAATCGTTCCGTCT	0.5116528932871317	0.5936053192635155	0.4148699465937008	0.1787353726698146	0.2178236678025025	-0.5805402	1.4156993532764597	1.5351087034395303	1.272362691655181	0.2627460117843494	0.3125230185188492	0.3718919553372082	0.2707182375609787	0.1011737177762294	0.2814888607526193	-1.1592007	1.9576080866525407	2.0412621126690063	1.8986122252112632	0.1426498874577431	-6.523944686487937	1.801404849135588	2.025855301459176	1.6312215280476696	0.3946337734115062
r1_379_TrROS	ACCATCACCATTGAAATCCCGATCCCGGTTCCGCCAGGTTGGGAAATCCAGATCATGGTTCCGAACGGTTACCCAGTTAAAGTTACCGTTGAACCGGACCCGGACAACGGTCGTGCGAAAATCACCCTGACCATCGACCCAGAATGGCTGAAAAACCCGGAGAACAAAGACAACGTGGACCGTATCTACATTATGATCGTTCCGTACAACGATTCT	1.555609217819455	1.6804011504349652	1.3192575615486504	0.3611435888863148	0.3573209232178265	-0.8900857	3.334121798900733	3.526604761689413	2.9865584423376856	0.5400463193517275	1.1389232433361696	1.2041201165440107	0.9852267161589556	0.218893400385055	0.29401024644336	-1.6302032	3.783104673357417	3.885511948966605	3.5504549850923923	0.3350569638742122	-6.714647603561774	3.773372194499657	4.151834471314495	3.402636116779765	0.7491983545347298
r1_380_TrROS	ATCCCGCTGCCACCGGGTGCGAAAATTGTTCCGATTACCATCCCGATTCCGGACGGTTTCGAAGTGTCTATCTGGTACTTCCCGGACATGATCTTCATTATGATCCGTAACCCGGAAGAAGGTGTTTACATCACCATCTGGGTTATCGTTGACCCGAACGGTAAACTGCTGGCGATCGGTATCGAAGTTTTTCCGCCGGACGAAATGAAAGACTCT	0.740092018513737	0.7964427021183725	0.6645867723941342	0.1318559297242383	0.150789681510191	-1.219753	2.621144789861229	2.698606492335036	2.5174499035729987	0.1811565887620374	1.2034515405885096	1.3021859100105808	1.1251722183849946	0.1770136916255862	0.2158202149139061	-2.5650616	5.133703101573852	5.294437641820275	5.011232986884129	0.2832046549361466	-5.953896225457026	4.695977051233143	4.859877547844745	4.531618398554804	0.3282591492899405
r1_382_TrROS	AAAATCCGCATTGTTGAGATCGAAGTTACCAACGGCAAGATCGAGATCAAAATCAAAGTTCCGAATCCAGATGCGACCCTGATGATTATGATCTTTAACCCGGACGGTAAAATCACCGACGTTGAACCGTACCCGAACGGTGAGGTTAAAATCGAAATCCCAATGCCACCGGGTGAGCCGTTCCCAATTATGATCATGATTTTTCCGCCGAAATCT	1.3811787214747364	1.555346799415566	1.289468452839578	0.2658783465759879	0.2505845472522041	-1.2240026	3.523661752687397	3.780789563677305	3.391824102218933	0.3889654614583717	1.467984434729432	1.644625031825951	1.336779497098237	0.307845534727714	0.7757193643461141	-1.4941998	4.157081541015251	4.529004946684559	3.92191394380228	0.6070910028822789	-6.836742510358897	3.581349966511205	4.0514239335943	3.1540362361289	0.8973876974654007
r1_383_TrROS	CTCGAAATCATTGAGAAACTGAAATTCCCGGGTTACAAGATCACCTCTGTTTCCATCCAGCGTACCAATAACAAGGTTACCATCGTTATCCACTTCCGTCACCCGAAAGAATACTACATGATCTCTCTGGAGATCGACCCGCCGAACGGTGGTATCAAAATCACTGAGGTTCATCCGATCAAACCGGGCGAATCTATGGATGACATGATGAATTCC	1.2128613198595417	1.3357928786212176	1.1245827020595986	0.211210176561619	0.23248487324314	-1.0774724	3.086502406555195	3.2618366457682053	2.962153952524186	0.2996826932440193	0.4440200269808623	0.5108272215937338	0.3826494096727598	0.128177811920974	0.385056785023124	-2.3535805	3.7516200482152544	3.843737375916002	3.667337732030535	0.1763996438854667	-6.7704369775757165	3.431037026098048	3.766959929818269	3.1157266318976644	0.6512332979206041
r1_385_TrROS	AACATCTCTATCGAAGTGGACCCGGACAACGGTCAAATCTGGATCTACTTCCCGAACGGTTGGCCGATCGAAATCCCGATCCCGAAAGGTATGGAAGTTGAGGTGGACATTGAATTCGACGGTGACAAAATCAAGATCGAGGTTGAAGTGCGTAACGACGACGGTAAACCGGTGGGTGAACTGGAAATCGAGATCAAGCTGCCACCGGCTGACTCT	1.5464483699531082	1.7025883155582162	1.3524372626442975	0.3501510529139187	0.3014092202169882	-0.40551376	2.668758937194238	2.9115654428730275	2.380361590619955	0.5312038522530727	1.1685869750943914	1.341882613146652	1.0101521972573395	0.3317304158893122	0.3274406875545669	-1.286768	3.3695989479468182	3.6531000237685936	3.1272357763931438	0.5258642473754511	-6.530816395381359	2.8460022233074147	3.239507968824218	2.515447125259689	0.724060843564529
r1_386_TrROS	AACCCGATCGAACGTCTGAAAGAAGCGATCAAAAACGCGCCACCGGGTGAGACTGCGGACATCCCATTCCCGGATGGCATGTATATCAACATCAATATCGAACCGGAACGTGAAAAAGAAGACGGTAAACCACGCCGTCGCCGTAAAATCAAAATCGAAATCTACCCACCAGACGGCAAACCGCTGGGTTCTATCACCCTGGAAGTTCCGTACTCT	-0.204427942720772	-0.1326219817829447	-0.2489524202503812	0.1163304384674365	0.0795162256787123	-1.3540959	1.4939069037045007	1.5967109731848332	1.4295382621482564	0.1671727110365768	-0.5930096311215265	-0.540274719340656	-0.6822840523561501	0.1420093330154941	0.1091748022917682	-1.5603848	1.227252685670648	1.3058301180249263	1.0915331645987845	0.2142969534261418	-6.1998427728141845	1.3608973775842756	1.4575042529404847	1.1669775964537146	0.2905266564867701
r1_387_TrROS	CAGCGTACCGTTTACATCCCGATCCGTGGTATGCCACCAGACCAGATGGTTGACATGATTCGCATGGCTCTGCGTCAAGCGCGTGAAAAAGGTCACCCAAACCGCACTATTCGTATCTGGATGCCGGGTCCGCCGGAGCAGCGTGAACGTGCGCGTCGTTACATCAAAGAACTGGCGGACGAACCGGGTCTGAACGTTACCATCGAAGGTTGGTCC	-0.4833426799989194	-0.4603621500254592	-0.5020493914700017	0.0416872414445424	0.0440330899617592	-1.7869287	1.711970274272636	1.7442550187055883	1.685625182517096	0.0586298361884924	-1.325136429266589	-1.2561630656792624	-1.3702890079829546	0.1141259423036922	0.0610291823179541	-2.7286034	1.851232405353368	1.9468850958109167	1.788285209701263	0.1585998861096542	-5.386144243497025	1.8366839812702127	1.881622729551936	1.7713661929318425	0.1102565366200938
r1_389_TrROS	ATCACTATTCGTATCCCGCCAAACGGTAACATCCGTATCGAAATGATCGACCCAAATGGTAAATGGTGGACCTACACCTTCCCAGTTAAAGACCCGGAAGAAAACCTGCAGCGTCTGAAAGACATCATCCGTGACTTCTTCCCGGGTTTCGAAGATGTGGACGTTAAAATCACCGAGGTTGAAGACGGTTGGGTTACCATCACCGTTCCGCTGTCT	1.7621559442006438	1.8395359929773625	1.636008281147071	0.2035277118302911	0.1702587658258707	-1.1829932	4.049725459496183	4.179059693350204	3.849200776138411	0.3298589172117934	1.3549595266512724	1.5007313159358815	1.2403725940587702	0.2603587218771115	0.2523708337935699	-2.244831	4.956290823624421	5.223019724304958	4.765120756162104	0.457898968142854	-6.267770991222587	4.764836024019669	4.964273785249738	4.53934133407188	0.4249324511778578
r1_390_TrROS	AACGACCGTTACTACACCATGACCATGGAAGTTGAGATTCCGCTGTACGTTCCGAAACGTGACCCGAACGGTGAACCGAAACCAAAACGTGTTGAAATCCGTGTTCCGATCACCTACACCTTCCCACCGGGTGACATGCCGCCAGAAATGCAGGACTTCATGGACTTCTTCGCGCGTTACGCGGTTCGTGAAGCGCTGAAAAAGCTGGGTCTGTCT	0.3538254121688688	0.3795668253382848	0.2921537392937558	0.087413086044529	0.1581710237551567	-1.3855662	2.316447106981929	2.351698775909726	2.2318876568757404	0.1198111190339856	-0.2600766408361219	-0.2269692567587117	-0.3277845465721038	0.100815289813392	0.1943757278431347	-2.684805	3.239233386129242	3.2838628443040894	3.147977620767944	0.1358852235361456	-6.081462774178471	2.9266508710362675	3.1106999621906666	2.775134603066367	0.3355653591242995
r1_391_TrROS	ATCCACGCGGGTTGGGTTTACGAAGTTGAACCGAAACGTGAAAAAGACCCGGACGGTGACGACAAACCGGAGATGAACGTTAAGAAACCGCGTCCGGTTATCTCTATCGACGACCTGGCGGAAGAAGCGCAGAAAGAAGGTAAATCTCCGAAAGATGCTCGTGAAGAACTCAAGAAAAAGTTCCCGGGTTTCCCACCGGACAACATCACTCCATCT	-0.4383228803103131	-0.3573061285520543	-0.4874702877915536	0.1301641592394993	0.1128229355579257	-0.24232388	-15.0	-5.0	-25.0	20.0	-1.382817403875896	-1.1978796238973417	-1.467387389414924	0.2695077655175824	0.1878681434490718	-1.3249359	-15.0	-0.6255971765355208	-25.0	24.37440282346448	-6.544384528884191	-3.893663673101522	-1.2762844657189218	-8.316397369509561	7.040112903790639
r1_392_TrROS	TGGGGTTCTGTTTCTGTTACCTTCCTGTTCCCGATGACTCTGGAGGAACTCCGTAACCTGCTGGAAGAACTGGGCTGGAACGTTGACATCGAACCGGACCCGGACGACCCGAATTGGTACCGTGTTACCATCAAAATCCCGATCCCGCCAGTTCCACCGCCACCAATGTCTCCGGAAGACCAGGAAGACATGCAGAAGCAGCAGGAACAGCAATCT	1.569039740567311	1.6767786164345428	1.4834342749186076	0.1933443415159352	0.183859117906635	-0.98247194	3.478231641029572	3.6445780358024855	3.349931070362775	0.2946469654397106	0.9556187717991288	1.1650783453828104	0.8852600445113326	0.2798183008714778	0.5063110252869817	-2.3146877	4.42206312897627	4.738736887387531	4.319498233821364	0.4192386535661665	-6.814829967163664	4.108403110666102	4.54008390802519	3.618340868309917	0.921743039715273
r1_394_TrROS	CACATCGAAGTGACTCCGAACGGTTCTATCTACATCATGTTCCCGGCTGACGACCTGAAAGACCTGCCGCCAGGTGACCCGCTGGAACTGAAACTCAAAATCTATATCCCGGGTGGTTACAAGATTAAAGTTACCTGGGAAGTTGTTCCGGACGGTTGGATTATGATCCGTATCAAAGTTGAACCGATCCCGGTTTCTCCAGAACAGAACAAATCT	0.4815519807655907	0.5460101426412096	0.3906107816425302	0.1553993609986794	0.1315390345088295	-1.2739575	2.3397929011093983	2.428203484994449	2.214861898968853	0.2133415860255958	1.4110517617715987	1.4749861524025425	1.2657676189501372	0.2092185334524052	0.1963804452179791	-2.6890755	5.648483249388095	5.766715597823688	5.39985021441144	0.3668653834122484	-6.1666554507973546	5.326754870993017	5.629860823931439	4.958342146508976	0.6715186774224629
r1_396_TrROS	GACACCATCATGATCCCGATGAACGACCCGGAACAGATCAAAAACGCGCTGAAAGAACTGGCGAACCTGAACCCGGACGCGAAGATCAAGATTATGATCCATGGCCCGGACCGTATGTATACCATCGACATTAAACCGGAAGACAACAAACTGGACGTTAAAATCAAACCGATCGAGCCGATCCCACCGCCGAAACCGCCACCAAACCAGAAATCT	0.5504508504438062	0.5890666895012713	0.4406900747405292	0.1483766147607421	0.1489557347574772	-0.7426081	1.7031148800818268	1.7579410632750658	1.5460413169912686	0.2118997462837972	-0.4615594192346411	-0.4118371898291899	-0.5225799752277983	0.1107427853986083	0.1210540343619762	-1.3383064	1.0902494478420566	1.1664284357275676	0.9949350174368924	0.1714934182906751	-6.685212832424652	1.3665360350322515	1.6914995762418497	1.0465873681671132	0.6449122080747365
r1_397_TrROS	AAGAAACTGCCACCGGGTCAGAAACGCCGCGAATACGAAATTATGATGACTCCGAAACAGGCGGAAGACATCATCCGTAAACTGTTCCCAGACATTCCGCCGGAAAACATGACCGCGGAGGAGCTGGCTGACCGTCTCCCGCCAGGTTTCAAGGTGGAAGTTGAACCGAACCCGAAAAACGGTATGTACATGGTTAAAATCACCGTTTACGATTCT	-0.3091522899087636	-0.2655607489855036	-0.3599131896854062	0.0943524406999025	0.1509210258050304	-1.2724035	1.220494468183605	1.285531256650018	1.1437548166034468	0.1417764400465713	-0.0072963164606601	0.0561391547231232	-0.0781477397243358	0.134286894447459	0.1263922890101772	-2.0941906	2.788009771771801	2.874284643860506	2.6916723691668314	0.1826122746936747	-6.4563110276546265	2.332089964817208	2.518836477300104	2.097363849694558	0.4214726276055462
r1_399_TrROS	AAAAAGGTGAAAATCGAAATCGAGGTTATTCATCCGGGTCCGGATGGTTGGGTTATCCGTGCGAAAGTTAAATACCCGGGCAACAACAAGAAGAAGGAAAAGCCGTTCTTTTTCCCGAACCCGAAAGAATTCGTTAAAGAAATCGCGAACGAACTCCTGCCGAAAAACCAACTCGACGACGTTGACATTGAAATGTACCCGCTGGAAGAGTTCTCT	-0.2115038710044087	-0.1810711740036839	-0.2531845032410461	0.0721133292373621	0.1293127638098283	-1.0135851	0.9727462450533916	1.020775509782256	0.9059330487346404	0.1148424610476154	-1.344917168161133	-1.2401316329641336	-1.402663943730174	0.1625323107660403	0.0989420222325412	-1.974289	0.6855980481453461	0.8625536433941697	0.582571598835574	0.2799820445585957	-5.923075872174357	0.8751261175772114	1.0272028925516856	0.7268409649976584	0.3003619275540272
r1_400_TrROS	CTGACCAACGACCAGGTTAAAGAAATCGCGGAATGGATCGCGAACTTCTTCCAGGAAAAAGGTTGGGAAGTTGAGCCGTCTGTTGAACCGCACCCGGACGGTCACCGTACCATCCCGATCACCTTCCCGGGTCGTCCGATCAAAATCCACGTTAACCCGGAAAACGGTATGGTTAAAATCGAAATCCCGAACGGTCGTGAACGTACTATCCCGTCT	-0.5255656478600111	-0.3705119343123031	-0.645026866996702	0.2745149326843988	0.0903489709749142	-1.0926259	0.5745430699723055	0.8432179838714734	0.3422476496826093	0.500970334188864	-0.3899922476207483	-0.3335353153817341	-0.4709346525892494	0.1373993372075153	0.1822521601121772	-1.7493572	1.7918728207934502	1.870823612538548	1.6779133195249594	0.1929102930135882	-6.342087271998915	1.4243571049834656	1.553402305246212	1.189460786371919	0.3639415188742929
r1_401_TrROS	TACGGTATGCTGTCTTTTCGTTTCGACAACCTGACCGTTCAGGTTTCTTGGGAAGGTGACAAAATCCACGTTGAAATCTTCTTTCCGGACTACCGTGGTGAAGTGGAATTCAAAGTTAAAAACGGTGGCTTCGAAATCACCGACGCGGAAATCAAACCGATCCCGCCAGTTCCACCGGTTAAAGCGGACTCTCCGGAAGCGGCGAAAAAGGCGTCT	0.7265076964033463	0.8380722341511148	0.5573435913521668	0.2807286427989479	0.6005289575323027	-0.93232584	2.2123605103483794	2.36721267951061	1.977015717654464	0.3901969618561458	-0.2857396857390002	-0.2016516220021136	-0.3985392596236161	0.1968876376215024	0.2074778959492779	-2.5076046	2.966820531381562	3.080381456595186	2.814447265795926	0.26593419079926	-6.840912847027301	2.8869619357901684	3.219089312324776	2.643458790790292	0.5756305215344839
r1_402_TrROS	AAAATCGAAATCTACCCGAACGGTAAACCGATTGGTACCTTCGACTTCCCGGACCCGGACAACGGTATGAAACACGAAATCCGTATCTACATGAACGAAGACGGTTGGTTCTACGTTCAGGTTGAATGGTACAACCCAGGCGACGGTGAGCCGCAGACCCACACCCTGACCATCCCGATCCCGAAAGACGACCCGGCGATCCGTGAACTGTTCTCT	0.5175144899453668	0.5469256817094784	0.476029225101628	0.0708964566078504	0.3067327336742678	-0.6542237	1.5304925827961633	1.5729344989104008	1.470320688167647	0.1026138107427538	-0.1539414213978363	-0.0875089090295502	-0.2213122850876974	0.1338033760581471	0.2538224897372475	-2.4627972	3.084703502575348	3.174507620456767	2.993660731459529	0.1808468889972379	-6.491740295824195	2.593140470578291	2.8944984449128826	2.3718774075661524	0.5226210373467302
r1_403_TrROS	TCCCAGCCACAGATTATGATCGAACGTAAACCGCCAGGTACCCGTACCATTCGTTTCCGTAACCCGGACATGGGTATGCCGATCCGTGTTAAAATCCCGGTTGAGCGTGACGGCAACGGCTACAAACTGAAGATCAAAATCGAAATGAACAACATGCCACCGGAGTACGCTGAAAACTTCGCGGAAACCATCCTGGAAGAACTGAACCTGAAATCT	-1.2005050410005094	-1.1228967256278843	-1.4053168174019386	0.2824200917740542	0.2861090202357138	-1.4072728	-0.2867811402803132	-0.0452313946405251	-3.132262761488649	3.087031366848124	-2.153940847244759	-1.9239714117223603	-2.427699059962514	0.5037276482401536	0.2426836441875682	-2.5130653	0.1460464191151202	0.6140591087674802	-0.8855694627632078	1.499628571530688	-6.856525137254703	-0.1502812870818832	0.5854468738657126	-1.3246368400452988	1.9100837139110116
r1_404_TrROS	AACCCGAACATTGAGATTGGTATCATGGTGAACCCGGACTACGGTCGTATCACCATTATGATCCGTTTCCCGGAAAACGGTCACATGATTATGATGGACTTCGAGATCAAAGACGGCTACATCGAGATTGAGATCGAGGTTTACAACCCAGACGACGGTAAACCGTACGAAATTGAAATCGAAATCCCGCTGCTGCCGAAAGGTCAGAAAATCTCT	0.8571539538785566	1.0481624076942708	0.6838686003723758	0.364293807321895	0.2071456271568009	-0.9595635	2.4306643613341827	2.6964538057423937	2.190393477396669	0.5060603283457246	0.9281968824593771	1.083826271982092	0.7282178002638451	0.3556084717182468	0.7945930423011176	-1.5754795	3.393207400273601	3.625223255907842	3.105577462763521	0.5196457931443206	-7.184889981768425	2.3954092152615454	2.9051658144996257	2.002163149748488	0.903002664751138
r1_405_TrROS	GACTGGATTCGTGAGCTCGCGCGTGAGTGGGCTCGCGAACACGGTTACGAAGTTACCGAAATTGAATACACTCCAAACGGTACTGTGGAAATCCGTTTCCCGCAGTCTGGTATGAAAGTTGAAATTCCGGTTGACCCGAACGAAGGTCAGATCAACATCTCTGTTCGTAATCCGAAAGACGGTAAAGTTCGTGAAATCGAAATCCCGATCGACTCT	-0.3014564314925229	-0.2017357688775081	-0.3426868492550891	0.140951080377581	0.1041163058447387	-0.942785	0.7070329063287398	0.8746391025049566	0.6345328917030939	0.2401062108018626	-0.5705438313731931	-0.418965339174285	-0.6248215283816078	0.2058561892073227	0.1631964129365743	-1.8635311	1.698023920437598	1.9102093683733024	1.6211937366378968	0.2890156317354058	-6.322094476301228	1.3841597318394403	1.5542202408286314	1.194307718387238	0.3599125224413932
r1_406_TrROS	CCGGGTATGCCGATGGTTCGTGTTACCTACACCGTTACCTTTCCGATCAAACTGGACAACAAGCCGCTGCGTATTCAGATCACCATCGAGATCATCGTTATGTGGATGCCGAACCCGGAAGACCCAGACAATTGGATGTGGATGATTATGATCCGTATCGACATTACCATCTATGACCCGGACAACGGTAAACCGATCGCGACCTTCACCATTTCC	2.002638164249189	2.440628495092972	1.6367367448594377	0.8038917502335341	0.4045626492270338	-1.6216397	5.062195287910615	6.618446910310146	4.436700592108178	2.1817463182019683	1.982050097565067	2.3632933714669417	1.84831634184744	0.514977029619502	0.3691039936044591	-2.7661133	8.201063680482386	25.0	6.871012322352626	18.128987677647373	-6.862136939011005	11.810192900998146	20.20834055136472	6.929783107607324	13.278557443757393
r1_407_TrROS	CCGATGAAACCGATTGGTACCTTCACCATCCGTCTGCCGGACGGTCGTACTATCAAAATCGACGTTTACAAACACCCGAACGGTCACTACGAAGCGCGTGTTGAAATTGAAAACCCGGAAGACGGTAAAGAACGTACCATCAACTTCCCGATGGACCCGGGCAATCCGGAGGAACACGCTAAGTCCTTTGCGAAAGAACTGGGTTTCAAACCGTCT	-0.3024887510944751	-0.2466670003814041	-0.3747463835436014	0.1280793831621973	0.1753295787098896	-1.1741719	1.0813513016278462	1.1667861748311683	0.968179247878784	0.1986069269523842	-1.556665092287792	-1.3466174093683678	-1.7126419611556736	0.3660245517873057	0.2996282578299768	-2.5140972	1.2110270699214454	1.5185835370904697	0.970737861149938	0.5478456759405318	-6.708144837788924	1.2617483648720067	1.5146840374992594	1.0073308266494967	0.5073532108497627
r1_408_TrROS	CCGTTCCGTGTTATGGTTGACCTGGAACGTGACCCGGAAGATGGTTGGTACAAAGTTACCATCATGGTTCAGGCGAAAGACGGTCGTCCGATCACTCCGGAACTGATCGAAAACGCTGCGCGTGAAATCTTCAAACAGGGTTTCCCGATCAAAAAGATCAAACTGGAACCGTACCCGAACGGTTACGTTCACTTCAAAATCGAAATCCCGCTGTCT	0.4463791777150404	0.4756221934653275	0.4246081849472462	0.0510140085180813	0.0926925657845119	-1.1723902	2.1528913057192045	2.1932359127573884	2.122827915070145	0.0704079976872433	-0.4062031868772481	-0.3812066942200062	-0.4364909265654674	0.0552842323454612	0.1754972871217167	-2.5629368	2.8785400314963328	2.9122859055471	2.837642710534671	0.0746431950124293	-5.72971541827925	2.650547188231857	2.7276181674688056	2.600720913605442	0.1268972538633637
r1_409_TrROS	GACGGCAACAAATTCAAAATGGAACAGGACGAAATCGAACTGCCGGGTTTCGGTCAGAAAGTTCAGATTATGATTATGTACGGTCCGGATGGTCGTGAACGCTACATGATCATGTTTCCGGACGGTTATATGATCGAGTTCGACATGGACGACGGTAAAATCGTGGAAGTTATCCCGGCTCCGCCACCACCGCCACCACCAGAAGATAAAAAGTCT	-0.0074132629417823	0.0426413654554123	-0.0304899328146117	0.073131298270024	0.1844564375509525	-0.96955776	1.219740819054115	1.2944913437333716	1.184938866989562	0.1095524767438096	-1.0369271138606158	-0.9305971889951627	-1.16550344032284	0.2349062513276771	0.2139144488144506	-2.1705685	1.470224838634198	1.6222851467146653	1.2822977348007756	0.3399874119138897	-6.608117589751603	1.2381033212194594	1.5483268293528814	1.024778957870858	0.5235478714820234
r1_410_TrROS	GCGGAAATCGAAAAAGTTGACCCAGGCGATCCACGTACCATCAAAATCAAAGTTCCGATGATGATGCCGTTCCGTAACGGTGGCAAAGAGTACTACATTTACATGGAGATGGAGATCGAAGTGGTGATTAACCCGGACGGTAACATCTTCATCAACATCAAGATGAAATGGCACCTGGTTCCGCCAGGTGATCCAGACGATCCGGAATATATGTCT	0.7842274392712519	0.848616716716728	0.668773874437273	0.179842842279455	0.2281936602789493	-1.2590113	2.7347382804873592	2.823281103110031	2.576284203058574	0.2469969000514562	0.658869934978953	0.7305772796105181	0.4435586152831742	0.2870186643273439	0.2591302097426785	-2.5718727	4.3413775972266775	4.44218988939705	4.042880359899923	0.3993095294971276	-6.428288268803638	3.886541539339619	4.117274686574961	3.7172429841734114	0.40003170240155
r1_411_TrROS	ATCAAAATCCGTTTCCCGGACGGTCACGAAATCACCGAAATCGACGACCTGTCTTTCTCTGGTAACGGTTACATCGAGATCAACGTTAAAGTTCGCAACCCGGAGAACCCGCAGACCCAGCCGATGCCGATCTACATCCCGGTTCCGCCGGTGCCACCGCCACCAGTTAAAATCGAACGTGACCCAGGTAATGGTAAATGGAAATACGAAGACTCT	-0.0518806668223069	0.0101387065804254	-0.0739782251583568	0.0841169317387822	0.1302601819472754	-0.7469199	0.7991112304708176	0.9013834477295244	0.7618130709747863	0.1395703767547381	-1.3964728775245383	-1.267062610196381	-1.5744682728510435	0.3074056626546628	0.248413043049831	-1.085144	-15.0	-5.0	-25.0	20.0	-6.471460396675126	-0.1791217621440871	0.1479479957828773	-0.5188414720726346	0.666789467855512
r1_412_TrROS	TGGGAACCACTGCCGATCGAAGACATCAAAGACATGCCGTTCCCGCCAGGTGAAGAACGTGAAATCCAGCTGCCAAACTGGTCTATCACCATCAAATACACTCCACCAGAAGGTTACTACGAAGTTGAACTGTGGGTTCCGGACAACGGTGGTTGGCGTCCGATCTTCGAAATCAAGCCGGTTACCAAAGAAGAACAAGAGGAACAGAACAAATCT	0.4476111798242078	0.4845464194876918	0.4004638019738841	0.0840826175138076	0.1453153214487822	-0.3886149	1.030537317035097	1.0883409655723408	0.9555732241944956	0.1327677413778452	0.6442860137595101	0.7187380428331467	0.5693678988711204	0.1493701439620263	0.3500367282015235	-0.7033634	1.799283367249338	1.90801854478914	1.6898497361781888	0.2181688086109514	-6.574326112863343	1.4511703202549755	1.6798681729767266	1.1489386494324738	0.5309295235442528
r1_414_TrROS	ATCACCATCACCGTTGAACGTGACAATAATGGTGTTCGCGTTCGTGTGCGCATCCCGTTCACCTTCATCAACCCGGACAACGGTAAACCGCAGCAGTGGGAAATCCCGGTTGAAGCGCGTGTTCCGCCAGGTGACAAAGACCCGGAAAAAGCGGCGAAACGTGCGGCGTCTGAAGCGATGGAATGGTTCCTGAAACGTATGCCACCGGATATGTCC	-0.3918924138829235	-0.3463371067730347	-0.4184385548887332	0.0721014481156984	0.103465425632339	-1.6705208	1.6769835171130536	1.7411058331139035	1.639451796623342	0.1016540364905616	-1.4564148802990928	-1.3789333085313704	-1.558929945551251	0.1799966370198806	0.1033781018658963	-2.6668243	1.5798271333845295	1.689531501725437	1.4326492762497387	0.2568822254756986	-5.795960112236974	1.6327438551743354	1.748870612062469	1.546742075644857	0.2021285364176119
r1_415_TrROS	AAATCTAAAGAAGAGCAGAAAGAACAGCAGGAGGAGCAACAGAAACCACCGCCGGTGGAGATTAAGGTTGAAGTTGAGGTTGTGAAGTCTCCGAACGGTAACCCGTACTTCCAGTTCAATGTTGAATACTACGACCCAGGCGACGGTGAACCAATCGGTGAAATCACCATCTCTGTTCCGCCGGATGATGTTGACGAACTGGCGGACGAATTTTCT	1.3109554856063	1.565751336324506	1.0235348008912777	0.5422165354332285	0.940036349277135	-0.15196872	1.9722061876619796	2.3545364018071617	1.54950535664279	0.8050310451643719	1.036128969891305	1.2321306690208318	0.9090584364771797	0.3230722325436521	0.6272079009322401	-0.89201736	2.634880591503286	2.94095618776542	2.4451523229096046	0.4958038648558154	-7.161876063897459	2.4638661029087627	3.2237904759032645	1.807309548770613	1.4164809271326515
r1_416_TrROS	GACCTGACTCCAAAAGAAAAAGCGGAAGAACTGGCGCACACTCTGCGTGAAATCATCCAGGGTATGTTCGACAACTTCTACCGTAACATGTCTGAACAGCACGGCTTCCCACCAGAGATGATGCCGATGCGTTTCAAAATCGACGTTGAAATCGTTGCGGACGAAGATGGTGGCTACGAAATCAAATCTATCAACCTGAAGTTCGAGATGACCTCT	1.6265908653534829	1.9364964224109011	1.4408297941656414	0.49566662824526	0.2592864530886885	-1.1909802	3.845319560202409	4.361398564050801	3.566383272683611	0.7950152913671902	1.0162053405045284	1.2412283621832372	0.8381088090544052	0.4031195531288319	0.2908549400877424	-2.4686317	4.717372064099025	5.065466905641595	4.457258006746059	0.6082088988955361	-6.576627189331344	4.396031501747615	4.6735933538390695	4.128556182043232	0.5450371717958378
r1_417_TrROS	AAACCGAACTACATGAAAATGGAGATCGAAGTTCCGGACGGTGTTACTGTGGAAGTTTGGATGGGTCCGAATTACTTCCAGATTGACATCTGGGACCCGAAAGACGGTAAAGAAATCGAAATTATGATCCCGCGTGAAATGCTGAAAAACGGTAACCCGGAAATGCGCGACCAAATGGAAGACTTTGCGAAAGAACTGGTTAAAAAGCTGAAATCC	0.4511405044388841	0.5672624045214818	0.2777750339573937	0.2894873705640881	0.2425073449297883	-1.043297	1.9821447934482628	2.143316290768972	1.7394032884374082	0.4039130023315638	-0.1729519694425006	-0.0481947233235974	-0.2228800659590912	0.1746853426354938	0.9273354755167956	-2.107397	2.580573399557581	2.75019437997754	2.512636754493914	0.2375576254836255	-6.797972059948448	2.311670984394097	2.5766923737610146	1.9908198741074152	0.5858724996535993
r1_418_TrROS	AACGTTACCATTCCACTGCCGCCAGGTTACGAAATCGACAAAATCCGTATCTTCTACAACGGTCGTCCGGTTGACATCGACCCGGAAGACGGTACTGTTACTATCCCACCGGGTTTCCCGGTTATGATCTTCATCGAACTGAAACCACCGCCACCACCGATCTCTCCAGAGGAGCAGCAGAAGAACAAGAAACAGAACGAAGACCAGAATAAGTCT	1.1991342154092346	1.3282480126112568	1.0043878817064282	0.3238601309048285	0.5570736764021544	-0.68170214	2.533935566665274	2.719022645691937	2.258527988568005	0.4604946571239323	-0.5978929416150786	-0.1935187298135503	-0.8018839866335236	0.6083652568199732	0.581051325172674	-2.314228	2.282376385225781	2.831523094151059	2.0025434789676613	0.8289796151833979	-7.276717086152392	2.1649005001982182	2.816151810599661	1.5505157187350922	1.2656360918645686
r1_419_TrROS	GAGATCAAGATCAACGTTATGGTTCCGGTGGACTCTCCGGAAGAGGCGGTTGAAGAAGCGCTGGAGCTGGCGAACACCATCGCGCAGATGCTGTGGAAACGTTACCCGGAAAAATTCCCGAACATCAAAATCAAAGTTGAGGTGAATGTTGAACGTGACCCGGAGAACGGTCGTTACTGGATTCCGGTTCCAGTTGAAATCGAGTTTCCGAAATCC	0.1557132581588458	0.1801640831405279	0.0549654615589174	0.1251986215816104	0.1724893866912457	-1.1024067	1.6499204598587798	1.684579141389155	1.5059116487350708	0.1786674926540843	-0.6879503923777202	-0.6490718428998282	-0.805927879605066	0.1568560367052377	0.1862778964304097	-2.4038677	2.2815327447723464	2.3345399120864805	2.1201289768245126	0.2144109352619678	-6.499858640673482	1.931092276217078	2.16008625134204	1.7269993147799667	0.4330869365620731
r1_421_TrROS	TACTTCGTGATCAAAATCAAAGTGGAAAACCCGAACAACGGTAAGGAACGCGAGATTTCTATCATCTTCCAGACCAAAGACCCGGAACAGTGGGAAGAGATGGCGCGTGAACTCGCGGACTGGATCGCTCGCGAACTGGCGGAGGAAAACGGTTACCCGCCGAAACACATCAAAGACGTTGAAATCCACCCGGTTCCACCGGGCGACCCGTTCTCT	0.6791046447364907	0.7649305090953055	0.6074673474115219	0.1574631616837836	0.1638268034894697	-1.0183756	2.26405293643503	2.3827462347960653	2.1648962327420147	0.2178500020540505	-0.3406854610748251	-0.3161488528496112	-0.3911528474240732	0.075003994574462	0.3162117615069316	-2.2555027	2.5527900447055383	2.5861055290146866	2.484218265364117	0.1018872636505694	-6.356982816795815	2.4710165629803877	2.639048679844005	2.315270922240971	0.3237777576030338
r1_422_TrROS	AACATCGACAACATCACCGAAATCTCTATCGACCCGAACTCTGGTACCGCGATGATCCGTTTCCCGGACGACGGTATGTGGCTGACCGTTGACATCGAACCGCGTCCGGAGAAGAAAAACGACGAAGACGGTAAAGAAGAAGTTCCGTTCTACCGTATCGACGTTGAAATCTTCACTCCGGATGGTAAACCATGGCGTGCGGAGTTCCCGATCTCT	-0.1520603215097751	-0.1373107740303358	-0.1869586941163565	0.0496479200860206	0.1393670436120327	-0.8156645	0.7456792612090178	0.7707637650480724	0.6853669924003238	0.0853967726477485	-1.6001050439397737	-1.405628694762615	-1.793325056452003	0.3876963616893878	0.0989245480094633	-2.118164	0.4823609472796616	0.8268372093474802	0.0620340794825724	0.7648031298649077	-6.450722490009932	0.7510817895368302	1.0172420934021722	0.4503115708126044	0.5669305225895678
r1_424_TrROS	AAAACCATCCACATCCCGTGGAACAACCCAAACCGTATCCGTGAACTGCTGAAGAAAAACCCGAACACCAAAATCGAAATCTGGGCGGGTCCGTCTATGGCGAAAGAAATGAAGAAGTGGCTGAAAGAACGTTTCCCAAATATGCCGATCAAAGTTGAACCGATGGAACCAGTTCCGCGTTACGACCCGAAGAATGGTAAACAGGAACCGGTGTCT	-0.6483819777765083	-0.6022001245217795	-0.7044669361262672	0.1022668116044877	0.093169349406999	-1.1788526	0.5062755804775698	0.5919554465218999	0.3968989526384275	0.1950564938834723	-1.9406382193070544	-1.77414850149573	-2.1183750404654527	0.3442265389697225	0.1547991133838463	-2.5914288	0.7225070678020084	0.9957376120559204	0.3939021246297211	0.6018354874261993	-6.5736514879675205	0.7349258387415017	0.9937675607623968	0.4274044614913299	0.566363099271067
r1_425_TrROS	CCGATGCAGATCGACAAAGAAGAAGACGAAGACAACGGTAAAGTTAAGGTTATCATCCGTTACCCGAACGGTTGGACCGCGCGTTACGAAATCCCGCCAAACGGTGGTATCAAACCAGACGTTTATTACCCGGACCCGAATGGCAAATACCGTGAAATGCCGCCAGGCGACCCGGAAGACTTCCCGATCGAAAATGCGGAGATCAAGATCAAATCT	-0.5869029183109741	-0.5377819982682568	-0.626948424733584	0.0891664264653272	0.1007838621391225	-1.0665152	0.4074833938826048	0.5031021409971957	0.3255014878761788	0.1776006531210169	-1.9338284152910297	-1.8367368504276975	-2.0137276251226632	0.1769907746949655	0.0431528689301945	-2.0546017	-0.659706895676504	-0.2484791750679662	-1.34310766914336	1.094628494075394	-6.057695510101745	0.0603969907144332	0.2554030195445391	-0.2127135240059947	0.4681165435505338
r1_428_TrROS	TGGAAAATCGTTGAAATCACCGACATCGAACCGGACCCAGATGGTTGGCTGGAAATCAAAATCACTATTGAACCGCCGGAACCAGGTGACCCGATCAAGATTATGATCTTCCACCCGAACCAGTTCCACGAATTTGAGATCGACCCGGAGTCTCCGGAAATCGAAATCCGTATCCCACCGGGTTTCGACAACCTGCACATCTTCATCTACGTTTCT	1.3827530463617783	1.503577520546337	1.178974288025751	0.3246032325205861	0.2943375548321999	-0.6981282	2.820239634052774	2.998362257456281	2.527498670990573	0.470863586465708	0.905200064432075	1.022210791188965	0.7422565704041456	0.2799542207848194	0.8337045583465984	-2.3658962	4.416843196944217	4.589077898294057	4.18344204874579	0.4056358495482675	-6.755475200917017	3.9047792994029193	4.474337794243708	3.3235877605285893	1.150750033715119
r1_429_TrROS	CATGTTTGGAAAGTTCTGAACGCGGTGAATGAAATCAACCACTCTATGCAGAACGGTGACTACGAAGAAATGAAAGACCAGATCGAGAAAATCGAAGACAAGGCGGAAGAAACCGGTCACCCGCTGTTCCGTAACCTCATCGAAGGTATGAAGGACATGATCGAACGTATGCGTCAACCGCCACCACCGCCAGACGAAGAGGACAAAGACAAATCT	-0.601386155607859	-0.3018409412794453	-0.7978960440202431	0.4960551027407978	0.1967805616722737	-1.1381993	0.5182977908875017	1.026496378035152	0.1008388464218081	0.925657531613344	-0.4520448238567894	-0.2515929632218083	-0.592765669773549	0.3411727065517407	0.4365477632377819	-2.1462708	2.252841980231514	2.5261604974841685	2.0597421559311084	0.46641834155306	-7.00647430079148	1.6542035030242963	2.052845620659397	1.289127890700161	0.7637177299592357
r1_430_TrROS	AAAATCCCGAAAGAACTGCTGGACGAATTCAAAAACGAACCGGGTATCGAAAACATCCAGGTTCAGGAACATCCGGACGGTAAATTCCAAGTTTCTGTTCGTGGTCCGAAAAACGGTTGGATGGTTATGATCCAGTTCGACCCGGACAACGGTCGTATCAAAGTTCACCGTATGGACCCAGGCGAGCCGATGAAACCAGGTGACTACATCCCGTCT	-0.3351439979157277	-0.2886598332171124	-0.3520522400038668	0.0633924067867544	0.1484208517080076	-1.0292706	0.7968023458899592	0.8737141206619448	0.7683219122544066	0.1053922084075381	-0.7135760686313835	-0.6745485618582402	-0.7559338735189135	0.0813853116606733	0.2050464289073046	-1.4238949	0.8240578044661646	0.8882237207538564	0.7528243488502567	0.1353993719035996	-6.593949541120007	0.9337017970377364	1.172680214306396	0.6845658147330342	0.4881143995733619
r1_431_TrROS	CCGTTTAAGGTTAAAATCGACGAATTCCACCCGGACGGTATGCTGAAAATCAAATTCTCTCTGCCGGATGGCTACTACTGGGAGGTTACCATCAACCCGCCGTTCCCGGGCATCCAGATCAAAGAGCCAGTTCCGATCAAACCGCCACCACCGCCGATCCCGCCAGAAGCGGCGAACTCTCCGGACCCGGAACAGGCGAAGAAACACGCGGACTCT	0.6412905082391627	0.7487574282318727	0.4100581515255592	0.3386992767063135	0.5132668487065426	-0.69028497	1.758723804660525	1.910718448937024	1.4262774933877265	0.4844409555492974	-1.2655009041560257	-1.030670444644236	-1.4352032243050938	0.404532779660858	0.1897530420464035	-2.097578	1.019196220962552	1.3734150908342089	0.7425008393378867	0.630914251496322	-7.213822232169322	1.7121981659994714	2.407333172331724	1.1804828855477807	1.2268502867839433
r1_432_TrROS	GTTGACCCAGAAAACGGTAAAAAGCTGACCATTACCATCGCTATGTACCCGCCGAACGACCCAAAAGCGCAGGAAAAAGCGGAAGAAATGCAGAAATCTGGTGAAAACGTTATCGCGATCGTTATCCGTATCCCGAAGGAAGACTTCAAGGACCCGGAGCGTTACAAAAAGTGGATGATGGAAATCATTAACTGGATTCGTGCGTTCTTCAACTCT	0.513191668319916	0.5613529750158056	0.4886206619431809	0.0727323130726247	0.1119037208874587	-1.384335	2.5327651924248182	2.598573701794742	2.499185332927095	0.0993883688676469	0.406153528582257	0.4404824454020572	0.3752601528478599	0.0652222925541973	0.1354360823286657	-2.6807842	4.137096705000559	4.18422762603281	4.0947633666999455	0.0894642593328649	-6.004595369578605	3.7192922737240712	3.833536970941059	3.572842183871681	0.2606947870693776
r1_434_TrROS	ATTGTGATCCGTGACAAGAACGGTGACTTCTGGATCATGGCGAACGTTGAAAACGACAAAAATGGTAAGCCGGTTGGTACCGAACCGTACCCGGTTGACGACCTGAAAGATGGTGACATCCCGGAACTGCTGGACGAAATCATGAACGACGCGCCAGGCTACAACATCGAAGGTATCCAGGTTTTCACTCCGGACGGCAAATCTAAAGAACTGTCT	-0.2493366307489817	-0.2301599833455784	-0.2969822120342467	0.0668222286886683	0.0572524242923642	-0.5010717	-0.1390735398356355	-0.0823639737543989	-0.2954610825979901	0.2130971088435911	-1.5226667542579335	-1.3760913556055174	-1.5646127552907674	0.1885213996852499	0.068180022016693	-1.1851254	-15.0	-5.0	-25.0	20.0	-5.636094474384207	-4.8340404279428535	-1.6353049599902	-10.945202237287305	9.309897277297104
r1_435_TrROS	CCGGACGACCCGGAGGAACAGCGTGAACAGATGCCGCCGATCCCGCCAGAATGGGCGGAAGAACTGGCGCGTAAATTCGCGGAAAAACTGGGTGACGAAGAAGTTACCGAGGTTGAAGTGGATGACATCACCCCGAACGGTTACATCGAAGTTGAAATTGAAAACCCAGACGGTGGTGAAGTTAAAATCGAAATCCCGATGGACGACATCATGTCT	-0.7643914683913842	-0.5821003306123338	-0.8991382879429313	0.3170379573305975	0.1398995893479419	-0.27489114	-15.0	-5.0	-25.0	20.0	-0.9343809721087468	-0.8598132138759452	-1.00907757588866	0.1492643620127148	0.2123870447987441	-0.63227844	-15.0	-5.0	-25.0	20.0	-6.6276382230119175	-3.5860725840935066	-1.0910821858531208	-9.397012153141548	8.305929967288426
r1_436_TrROS	CCGATCCGTATCCTGGAGGTGAAACGTAACCCGAATGGCAAGCGTAAAATCGAGATCACCATTTACATGCCAAACCCGGATGGTGAAATGCACCCGATGCCGATCACCTTCGACCCGGACTCTATCGACGAAGTTAAAGACAACCTGGAACACATGGGTTTCCCGTGGATGCGCAACGCTGCGGACTTCATCCGTGACGTTGCGAAAGACCTGTCT	-0.6181462287816062	-0.5572381316156704	-0.7088979635879384	0.151659831972268	0.1084710371099152	-1.3548546	0.8668364565083937	0.9650405887643436	0.7144723139610242	0.2505682748033194	-1.5378767212415445	-1.407505563395438	-1.6554857732513015	0.2479802098558634	0.0751606527401098	-2.2932186	0.8968910252141646	1.102255578146703	0.7000131215445893	0.4022424566021136	-5.515911222752209	0.9315865276236476	1.0254763147134576	0.8112071975672676	0.21426911714619
r1_438_TrROS	AAAATCCACATCCTGCCGCCAGGTGAACCGGCGAAAGACCCGAACGGCAAGACCTACGAATTCCCGAACATGCGTATCCACCGTAACCCGAAAAACGGTAAACCGACCATCTACATCCCGATGGACCCAGAGGCGCGTGACCAGGGCAACCCAGAAGCGCTCCAGTGGCTGCGCGAACTCGTGGAAGAACTGAACATCGACAAAGTTGAACCGTCT	-1.0009855188518222	-0.929000557044236	-1.0786718061374916	0.1496712490932555	0.0397932071800383	-1.1286066	-0.622813893322882	-0.3122798346870428	-1.2207263468945395	0.908446512207497	-1.885780159748346	-1.8038416568094384	-1.930448123554256	0.1266064667448172	0.0196050768495331	-2.2065372	0.0516214844685155	0.2458075969478815	-0.0685791241607196	0.3143867211086012	-5.417203232143825	-0.1563294011280147	-0.009114850147699	-0.324932498922742	0.315817648775043
r1_439_TrROS	TCTTGGGAACAGGTTCTGTTTCTGGTTAAATTCATCGCGCATAACATCGCTCAGGAGCATCGTAAAAACGGTTTCCCGCGTCCGATCACCATCAAAGTTAAAATCCTGCGTTACAACAACGACCGTATCCGTTTCGACGTTGAAGCGCGTATGCCGGGTAACGGTATGCGTATTGAAATTGAGATCGAAATCCCGCTGAAACCGGGTGACATCTCT	1.0113941025143545	1.1012160848328163	0.786898078911043	0.3143180059217733	0.2782999599754941	-1.4506478	3.305191446872995	3.4300124642733927	2.9962135877527647	0.433798876520628	1.3374330648346606	1.4144473563839854	1.1840162631614926	0.2304310932224929	0.3043381523288136	-2.6633396	5.48521327216305	5.620227699839136	5.234207766203	0.3860199336361356	-6.6987308613583085	4.996997691812451	5.561585035751375	4.708876298943187	0.8527087368081885
r1_440_TrROS	TCTCCGGAATCTCAGGCTGCGATGAACGCGGCGATGGCGCTGTCTTCTCTGATCAACGAATTCCGTAACATCATGGACAAACACGGTTGGCAGATCCAACCGGAAGTTGAGATTAAACCGACTCCAGACGGTAAATGGAAAATCAAATGGGAAATCAAGATCCAGCCGGTTCCGCCACCGGACCCGGATGACCCAGACTACCCGGACGAGTATTCT	0.4679021185684865	0.6081396148413644	0.3576175633331674	0.2505220515081969	0.2709024772611015	-1.054775	2.021271599659765	2.215566318208563	1.867556917862472	0.3480094003460914	-0.8663301063202481	-0.7699667642176986	-0.9797972697158648	0.2098305054981663	0.3712929571862423	-2.433981	2.07847447822288	2.2105652972622303	1.921920748829832	0.2886445484323983	-7.023697276993978	2.041478452409389	2.445177344942907	1.642708190796174	0.8024691541467328
r1_441_TrROS	AAAGGCAAGATCATTAAGGAGATCCCGATCAAATACGGCGGTTACCCGATTTACATTATGATCTACCGTCCACCGCCAGACAAAGGTCGTATCATCATCTTCATGCGTGACCCGTCCCACATGAAGGAGCAGATCAAAGAAATCATCAAGGAACTGTTCCCGGACTGGAACGTTAACATCGAGATCATCACTCCAGACGAAATGGCGGAATTCTCT	0.0289951438163476	0.0833183947707151	-0.0357479296875214	0.1190663244582365	0.3029149418182714	-1.253917	1.684240413649582	1.7607897163879598	1.592352841797012	0.1684368745909479	-1.239972136079216	-0.977324674073471	-1.3162959756001746	0.3389713015267036	0.2147236405454741	-2.5254765	1.6862619151563611	2.051514036135112	1.5781552866420752	0.4733587494930367	-6.816431454767761	1.634041589324903	1.9173643770044824	1.280524163174413	0.6368402138300693
r1_442_TrROS	CCGAATATCGACATTGAAATCGACCCGAATGGTGCTATCGTTATTCGTTACCCGAACGGCATCGTGATTATGATCAAAATCAACCTGGAACCGAAACCAAACGGCAAGCTGAAATTCAAAATTGAGATTGCGATCATCCCAGTGGACCCGGATGGTAAAATCACCGACGTTCAGCCGATCCCAATGAAATTTGAGTTTGAACTGCCACCGGGCTCC	1.4498123868524626	1.507684580598684	1.383859044620296	0.1238255359783881	0.1712669913621587	-0.9326589	3.233498064191937	3.319229823378498	3.137083908772143	0.1821459146063548	1.5620495105727574	1.7373773285653638	1.4651626378710552	0.2722146906943086	0.2276453991181066	-2.018406	5.044752439944354	5.474042879347761	4.852272387042667	0.6217704923050933	-6.036355082316042	4.776656062813119	5.077125812535285	4.521541285248345	0.55558452728694
r1_443_TrROS	CCGAAATGGTACGAAATGAACATTACCATCAACCTGCCACCGGACGACCCGCAGAAAGTTAAGGAACTGAAAGATGCGCTGAAAAAGCGTAATCCGGACTACAAAGTGAAAGACATCCAGTTCAACCCGGATGACGGTCAGATCACTATCAACGTTTGGATGCCGCCACAGGACCAGAACCGTTTCCAGAAAGCGATCAAAGAACTGCTGGGTTCT	0.4493240596754492	0.4914009629418272	0.4022519500725291	0.0891490128692981	0.0763835845898932	-0.9540384	1.8559970020003715	1.914919263608112	1.789860256454645	0.1250590071534667	0.0144662983247793	0.0280492605032131	-0.0086523216502938	0.036701582153507	0.0897390143855566	-1.7163334	2.306627863373185	2.325298562793712	2.27483805725887	0.0504605055348417	-5.8384022771970265	2.120558741119242	2.2107330721512883	2.0424809706111025	0.1682521015401858
r1_444_TrROS	GACAAAGACAAAAAGGTGGTTATGATCATGATCCCGATTCGTATGCCGCCGGACCAGGAACTCAAACTGAAAATCGAACTGCCGGAAGGTATCGACAAGATCTACATCATGATCTTCTACCCGAACGGCGAAATGTTTTGGATTCCGCCAGGTGAAGAAATCACCATCCCAATGCCACCAGGTCAGGAGATCTGGATCATGATCATGGTTAAATCT	1.549002407017893	1.8399083439964397	1.3882344695915887	0.4516738744048507	0.155781426073084	-1.2151277	3.7593528696464418	4.222651465907004	3.522008835419073	0.7006426304879301	1.6602142764084074	1.7921363095392242	1.4136158480041427	0.3785204615350814	0.3069636876829739	-2.4777508	5.880717371089376	6.263043018878183	5.3708484735362765	0.8921945453419067	-6.592646370948826	5.69915364849924	7.796197410784389	5.169379707588616	2.6268177031957727
r1_446_TrROS	CTGGACGTTGAATCTGAACGTAACCCAAACGGTATGCTGAACTACACCTTCCGCTTCCCGGACGGTTGGTGGATTCGTTTCACCATCTGGCCGAACGGTCAGATCCAGTCTATCTCTATCGAACCGATCCCGCCACCACCGCCGAAACCGGAAGTTGAAGTTCCGCCAGGTGCGACCGTTAAAAAGGACGAAGACGGTGACCTGAAAGTTAAATCT	0.1032358031160064	0.1785438473913202	0.0587802493708984	0.1197635980204218	0.1256133302442038	-1.2131617	1.7316891877555844	1.8373689560350572	1.6689128261764283	0.1684561298586291	-0.0796179808047603	-0.0472988237746609	-0.127854733793557	0.080555910018896	0.2706325271978562	-2.616644	3.3913586131586904	3.4350182371698965	3.3262283798091468	0.1087898573607497	-6.327636157221358	2.93477763261614	3.119949613439583	2.786987207790081	0.3329624056495022
r1_447_TrROS	GCGAAGATTGAGTTCAAAATCCTGGAAGTTGACCCGGACGGTTACATTAAGATCGAATTCACCATCGAAAATCCAGACGGCTACACCATGGAAATGGAACCGATCTTCCACCCGGATGGCACCATCAAAGTTAAAATCGAGATCGTTAACCCGGAGGACGGTAAAACCCAGACTCAGGAACTGTACATCAAGATTCCACCGGCTGAAGCGAAATCT	0.3224428037866843	0.4226782417305593	0.1928138506642457	0.2298643910663135	0.1417198095332967	-0.6591737	1.2509124245886314	1.3995436305457392	1.0528070803374023	0.3467365502083368	-0.3025157411177649	-0.2158650745724562	-0.3391200670256214	0.1232549924531651	0.6122076042063808	-1.9638729	2.2088493294764597	2.327547266197083	2.1585912578311577	0.1689560083659254	-6.938937366320412	1.776308368522637	2.0926100713511837	1.3996709904946183	0.692939080856565
r1_448_TrROS	ACCATCAAAGAACTGGCGAAGAAACTGGGTGGTCCGATCACTGTTGAAACCGAACAGTACCCGATCGAAAACCCGGACGGTAACCCGTACTACATCACCGACATCGAAGTTCAGGTTAATCCGAACGACGGTTCTCTGCGCATCAACTACGAAGTTTACAACCCGGGCAACGGTAAAAAGCAGGAAGAGGAAGACACCATCCCGCTGGACGACTCT	-0.8213963282521553	-0.7566578371062422	-0.8535796650102089	0.0969218279039666	0.0801334374057813	-0.4162364	-15.0	-5.0	-25.0	20.0	-1.1182403596434192	-1.0214311253810104	-1.1721437941624973	0.1507126687814868	0.123200741483318	-1.23036	-0.7084910848285486	-0.2787560117962792	-1.125845896533504	0.8470898847372247	-6.207483064704649	-4.921577304215777	-1.7258232324001952	-13.688135190966486	11.962311958566293
r1_449_TrROS	CTGCCACCGGGTCAGCCGATCCGTATCACCGACATCGACGTTAAGAAACCGCCAAACGGCAAAAAGAAGATCTCTATCAAAATGCGCTCTGGTAACGGTCCGGTTACCGGTGAATTCGACCTGCCGGACGGTAAAGAACTGGAGATCCAGATCAACCCGAACATGCCGGTTGCTGAAATGATCGAATGGGCGAAGGAGCTGGCGAAAAAGCTGTCC	-0.3159699803701354	-0.1711271323568483	-0.4121116730688054	0.240984540711957	0.8609781400441413	-1.228879	1.1444772854545338	1.3607253338775815	0.9955423242717304	0.365183009605851	-1.344932882922791	-1.1379511714265869	-1.4851553520829517	0.3472041806563646	0.1998522574598856	-1.5809612	-0.1886766899192244	0.3326983208904825	-0.8112717469719615	1.143970067862444	-7.014882024322592	0.9199920675991188	1.239926541011444	0.4157472627599443	0.8241792782514996
r1_450_TrROS	ACTCCGGAAATGATGCGTAACATCCTGCGTCAGATTATCAAACAGGCGAAAAAGAACGGTGACCCGGGCAAAGAAATCACCATCTGGTTCCCATACGAATGGCTGGAATGGATCAAAGACGAAGGTCTGGAAGTTGAACGTCACCCGAACAACGATTGGATGCAGGTTGAATTTCGTGTTCCGAACGGCAAAAACATCAAAATCCACTTCTGGTCC	0.8973796148605325	1.1161036015815895	0.7162707976805099	0.3998328039010795	0.3012611987413231	-1.3099174	2.9588991002633134	3.2622421960964285	2.7101092577480506	0.552132938348378	-0.3814263379594673	-0.3506442908242649	-0.4251473379443518	0.0745030471200868	0.1566454617711377	-2.5461636	2.889437419001271	2.9309979890739366	2.8303929085152686	0.100605080558668	-6.424701862778609	2.919457046301031	3.0537100432864714	2.7783953364015312	0.2753147068849402
r1_451_TrROS	GACCTGGACATCAAACGCGACCCAGATAACGGTCAGATCTCTCTGAAATGGTCTTACCGTAACCCGGGCAACAACTCTACCTTCTCTATCGAACTGTCTATCCCGGTTGTTCCGGTTCCGCCACCACCGCCGGTTAAAGTGGAATCTGAAAAAGACCCGGACGGTAAACTGAAAGAATACCGTATCCGTGACCCAGGTAACGGTGAAACCATCTCT	-0.8136868530579686	-0.7525892956948393	-0.87547041716199	0.1228811214671506	0.1079862363774234	-0.991276	-0.3957629213287463	-0.1801824957456165	-0.6873590077021068	0.5071765119564903	-2.141493557178449	-2.031518458104983	-2.230744636927453	0.1992261788224705	0.0774663534624626	-2.6802769	0.5215854736354151	0.7189972424656931	0.3458752317841317	0.3731220106815613	-5.680603428238601	0.3042730920447782	0.4257445227096575	0.1386039797718248	0.2871405429378326
r1_453_TrROS	GACTTCGACATCGAAGACGTTGAAATCGAACGTGACCCGAACGGTTACCACGAAGTTACCGTTGAATTCCCAGACGACGGTCTGAAAATCGAGATCTACTACCCGCCGAATAACCCAGGCCAGATGCAGGTTAAGATCGAACCGAACAACAAGAAACGTACCTTCCCGTTCGACTCTGCGGACGACGTTCTGGACTACGCGAAAGAACTGCTGTCT	-0.8046331934851974	-0.7447759032242499	-0.8255172734510556	0.0807413702268057	0.0709899019539876	-0.7332578	-15.0	-5.0	-25.0	20.0	-0.074415617648316	-0.0614496801715155	-0.0889517123836662	0.0275020322121506	0.1181857694093124	-0.76283646	0.7912934679489935	0.8131391677924544	0.7666078820934061	0.0465312856990483	-5.527471200920177	0.3551904058037432	0.4770437530632533	0.2278247649871389	0.2492189880761144
r1_454_TrROS	TTCAACCTGGACCTGTCTTGGGACCCAGAAAACGGTCACCTGACTATCACCTTCCGTTTCAACGACCAGCTGATCACCATTACCATTGAAGTTAAACCGAAAGTTCCACCGCCACCATACGAACCGGTGAAAGATCCAGATAACGGTAAAGAACACTGGCGTGACCCAGGTGATGGTAAATACTACGACCCGGACGACGGTAAGCCGCACGACTCT	1.2729361938496082	1.353921762023962	1.1163295266609434	0.2375922353630186	0.1975091858816256	-0.6491461	2.595404035091908	2.7122956185816305	2.372236756535154	0.3400588620464764	0.4524961110394857	0.5817606106161068	0.2621227486041574	0.3196378620119494	0.9410794288631372	-1.9885197	3.274548652888059	3.45361973164	3.013169748211157	0.4404499834288424	-7.062627007959781	2.9682272492333697	3.541574898381361	2.4979585854909367	1.0436163128904248
r1_455_TrROS	CCGGACGATGTGTACGTTATGTTCGAAATCGAACCAACCAACGACGGTATCAAAATTCCGATCAAAGTTCGTGTTCCGGGTAAACCGATCGCGGAAGTTGAAGTTCCGGTTGACCCGGATGACGGTAAAATCAAGATCATGGTTAAATTCCCGTCTCCGGAAGCGCTGGACGAAGCGGAAGACCTGCTGAAAGAACTGGGCATCAAACCGACCTCC	-0.1298807679826412	-0.0936147534239034	-0.1959149237111278	0.1023001702872243	0.2418392411225895	-0.5658617	0.3188890357732946	0.3937136672592514	0.1726212796655897	0.2210923875936616	-0.731671819806732	-0.6903251914963885	-0.8115404926524177	0.1212153011560291	0.1489651589793654	-1.2173157	0.420092487112599	0.5004461200240178	0.2534019965559851	0.2470441234680326	-6.326807868140788	0.5366485638458841	0.7308106781910638	0.3182992382099107	0.4125114399811531
r1_457_TrROS	GGTTGGCGCGAAATTCCGTTCGAATTCCCGATCACCAATCCAGATTTCGGTGAACCGTACAACGTTAAAATCTCTATCTCCATCCACCCGGACGGCTGGCTGCGTATCCAGGTTACCGGTCCAGACGGTTGGCCGATCTGGCCGTGGGAAATCCCAATCCGTATCCCGCCACCGCCAGTTGACCCAGATGATCCGGACGATAACAATAACGGCTCT	0.9837081798134502	1.1017456671431354	0.8474213778696079	0.2543242892735274	0.4231948544905621	-1.1502275	2.863533728661988	3.027912065998036	2.675051298533975	0.3528607674640605	0.9899881043014768	1.1386804182745789	0.8187721246605227	0.3199082936140559	0.3248363384000454	-2.1554623	4.259974197424995	4.484904896299806	4.011001334654562	0.473903561645244	-6.689120322869693	3.605071172070091	3.991426698746938	3.142048790444018	0.84937790830292
r1_459_TrROS	CCGAAACCGCGTAAAATCCACATCGAAATCCCGGTTGAACAGAACCCGAACGGTTACTTCCCGCTGCAGATCAAAATCCGTAACCCGGACAACGGTAAAAAGTGGCAACTCCCGTTCCAATTCGACGGTGACCCGGAACAGGCGCGTCGTAAAGCGAAGAACTTTGCGAACGAACTGGCGAAAAAGGGCATCGACGACATTGAAATCTCTTTCTCT	-1.2039452642001702	-1.125394861749203	-1.2927054899417032	0.1673106281925005	0.0677829270573315	-1.4737258	-0.0865899496877115	0.1202687828000441	-0.3824036242030686	0.5026724070031129	-2.106473781807457	-2.054719033247828	-2.162355974247502	0.107636940999674	0.0336199418494441	-2.3454933	-0.1794107467808668	-0.0276731803398165	-0.374201386311971	0.3465282059721544	-5.589547093636913	-0.057481786186385	0.0604554497440148	-0.2416273891598421	0.3020828389038569
r1_460_TrROS	ATCCGTGGTATGCCGGTTGAAGAAATTAAGGAAATCGCGCGTGACTTCTTCCGTAAACACGGTATGAAAGTTACCACCGTTGAAATCGTTCCGACTCCGAATGGCATGACCCAGGTTGACATCGAAATCGAACCACCGGACAAAGGTCGTCGTTACCGTATCGACATCTACGTTCCAGAGGACGGCATGGTTCAAATCGATATTGAACCGTACTCT	0.3928211415211312	0.4300591226604099	0.3268885595740596	0.1031705630863502	0.1284291041355374	-1.2806342	2.2270136469169453	2.2781858244832267	2.1362535555058537	0.141932268977373	-0.6594520335647358	-0.5753033935816361	-0.7647263827866089	0.1894229892049728	0.1415232398625802	-2.564188	2.537777628305098	2.651717208090149	2.394900109435145	0.256817098655004	-6.450388261342331	2.404947748444619	2.628301021625335	2.140019623335318	0.4882813982900167
r1_461_TrROS	CCAGACGACGTTAAAATCGAAATTGAGATTATGCGCTTCCCGGACAACGGTATGAAATTCGTTCAGCTGGAAGTTGAAATCCCAGATGGCTGGAAAGTTCTGCTCATGCTGATGGAAATGCCGGACGGTAACATCTGGATCATGCAGATGGTTATTCCGCCGGATGGTGAGATCGAAACCGAAATGTTCCCGATCGAAGGTTTCAAATTCCCGTCC	0.5600299497197779	0.6051678942208925	0.5032828933195792	0.1018850009013132	0.4605947970505983	-1.0532396	2.1469132130522364	2.2093612459959253	2.068277717852762	0.1410835281431635	-0.5697825811677566	-0.4748392493867091	-0.6766850716378421	0.201845822251133	0.1342397536947722	-2.5116158	2.588211547924164	2.716706846694936	2.443226553588926	0.2734802931060094	-6.690607689729051	2.2635070105364488	2.502940908855466	1.9947572969081728	0.5081836119472933
r1_462_TrROS	CCGGGTGGTTTCGAACCGCAGCCAACCGAAATCCCGATCAATGTTCCGGTTTACGACCCAGGTGGTGGTGAACCGAAGGCGAACGTGCCGATTCGTATCAAAGTTGAAGTTTGGCGTGTTCCAGAAGAAGCGCTGAAAAAGAACCCGGAATTTCGTGAAAACATGCCACCGGGCGACTGGTTCATCCGTATTGACAAAATCGAAGTTCCGGGCTCT	-0.2013776612064609	-0.1816126767343093	-0.2167401880099326	0.0351275112756232	0.0656601993736835	-0.7977402	0.6281822589657193	0.6633204171214798	0.6004974334008861	0.0628229837205937	-1.1392918317482246	-1.1001174076795954	-1.2238719466572672	0.1237545389776717	0.1047677063296971	-2.007639	1.0757077293412234	1.1358476393960844	0.9428087889448058	0.1930388504512785	-5.478404178745082	0.9027073156849112	1.003315160585571	0.7847043144284254	0.2186108461571456
r1_463_TrROS	AAAAAGCGTACCATCGAAATCCCGTTCCCGGCGAACGGTTACAAAGTTAAAATCGAAGTTCCAGAAGACCAGGGTAAACCGATTGACGAAGAAGAGATCCAGAAACTGCTGCGTGAATGGCACCCGGACATGCCGGCTGACGATATGCCAGCTAAAGAAATCGCGAAATACCTGGCGGATGAACCGGGTATCAAAGAAGTTGAAATTGAGCGTTCT	-0.9809369832291376	-0.9520924475181902	-1.108030134001749	0.1559376864835591	0.0821967651266926	-1.0565596	-0.9623999009318828	-0.7550526864332707	-25.0	24.24494731356673	-1.4596413459500928	-1.351298390621997	-1.6061265295907652	0.2548281389687681	0.1251100114578384	-1.9761105	0.4793664586806948	0.6776236691986866	0.1716822096191904	0.5059414595794962	-6.398672341934068	0.1323316435152106	0.4630256377807737	-0.0925704270359707	0.5555960648167445
r1_465_TrROS	CCGGAACCGATCCCGGCTGAAGAAATCGCGAAAGAACTCGCGAACTGGCTGATGCAGGAAATGCAGAAAGAAAATCCGGGTGAAAAACACGAGATGGAAATTGAAGTTCGTGTGCGTTCTCCAGACAATGGTCGTGAATACCGTATCGAAGTTGAAATGGAGTTCAACATGGACAACGGCAAAATGAAAATGGACATCGAGGTGGAGCCGGTTTCT	0.2297006099573033	0.26050032943458	0.1944492072595728	0.0660511221750072	0.4733089192774849	-0.9253504	1.503614875760953	1.547957949387362	1.452590991121789	0.0953669582655734	-0.8894081389404123	-0.8045057847660718	-1.001985185077562	0.1974794003114902	0.2306133459685913	-2.0456448	1.5029449433889095	1.6241692639665608	1.339406360538694	0.2847629034278667	-6.891650111652643	1.6383306005425782	1.949148252541078	1.3770632506518174	0.5720850018892605
r1_466_TrROS	GGTGGTTGGAAAATCAAAATGGACATGCGTACCATCAAACCGGACGACCTGGAAGAACTGAAACAGGAAGGTAACCCGGAGCTGAAGAAAGCTCTGAAAAACGGTAAGTCTGTGGTTGTTATGACCATGAAAATCGAACCATACAACCCAGACGGTAAACCGAAAGAAGAAGACACCATCTTCATGCTGTTCGTTTTCCCGCCAGACCAGTTCTCT	0.5905819110694353	0.6902776647266003	0.4065970485817039	0.2836806161448964	0.2426569352644697	-1.3044195	2.5305289330758542	2.667074867222904	2.278364237756591	0.3887106294663129	1.4387855582941933	1.5834231170989943	1.3151815107720797	0.2682416063269146	0.4478770401098804	-2.7154694	5.734205731812842	6.021399122881017	5.517123548695464	0.5042755741855531	-6.976929854603244	5.957808034518543	7.795494193422769	4.978468171246354	2.8170260221764147
r1_467_TrROS	AAAACCGTTCACATCCCGATCAACGGTATGCCACTGGACGAAATGCTGGACATGGCGCGTGACGCGCTCCGTGAAGATCCAGACGAAGGTAAAACCATCACCATCTGGGTGCCGGGCAACCCGGAATGGCTGGAAAACCTGGGTTTCGACAAAATCGAACCGTACAAAGATCCGGAACGTCCGTACATGCGTATTAAGTTCAAAGTTCCGCCGTCT	-0.7318042302650212	-0.643259169317362	-0.8051113945055589	0.1618522251881968	0.1073052378467391	-1.1583719	0.2978983549499707	0.4769760914122256	0.1322994236096125	0.3446766678026131	-1.4985289965925963	-1.3798293388057927	-1.675138715793838	0.2953093769880452	0.0982156323957393	-2.478485	1.2447535482383976	1.4193368028917592	0.9737460274130442	0.445590775478715	-5.993922807966423	0.8162213778652136	0.9538985853627202	0.6770722574436158	0.2768263279191044
r1_468_TrROS	ATGCCGTTCCAGATCTCTGTTGAACGTGACCCGGACGAAGGTCGTGTTGAAGTTACCATCTACATGCCGGGTTACCAGGTTGAAATCCGTATTGACAAAGACGGTCGTATCGAAGTGGAAGTTGTTCCGTCTCCGAACATGCCACCGAAACACCGTCAGATGATGCAGGAAATGGCGAAAACCTTTGCGAAGAAAATCGCGGACGCGCTGGACTCT	0.3287108006576704	0.3820509132115887	0.2688807559194114	0.1131701572921773	0.12420294515208	-1.2348852	2.076041144403457	2.1496708842798555	1.993221040658709	0.1564498436211465	-0.5595495477294865	-0.5168346719532885	-0.6432718085644408	0.1264371366111523	0.1168656868868043	-2.2594547	2.2601314408231383	2.318448174955097	2.145522755677591	0.1729254192775062	-5.99809199283542	2.158905898058622	2.282243437187624	2.029431476778761	0.252811960408863
r1_469_TrROS	GATGTTAAAATCAAACGTGACCCGGACGGTTCTTACGAGATCGAAGTGTACAAATACGAGAAAGACCCAGACGGTGAAGAAAAATGGGAGATCAAAAACGAAATCCGCATCATGCCGGTTCCGAAAGAAGACCTGCAGAAGATGGAAGAAGCGAAAGACGAAGGTAAACCGCCGACCATCCCGCTGCCGAACGGTTGGATCATTACCATTTGGTCC	-0.0142292565311852	0.008391166030485	-0.0439936752452342	0.0523848412757192	0.117827536949189	-0.8661015	1.0515393586265585	1.086641912171589	1.004897818435063	0.0817440937365256	-0.7857867557804328	-0.7220957671217176	-0.8790763266718716	0.156980559550154	0.12129467837791	-2.4767952	2.247354677357604	2.334207024886869	2.119685497739028	0.2145215271478413	-6.079190829089239	1.7322380297291666	1.925085016592404	1.5440882991697638	0.3809967174226401
r1_471_TrROS	CCAGACCCGAACCAGCCGCTCGAAGTTAAAATCAAAATCACCGACATCCCGATCCAACGCATGCCAGACGGTATGCTCCACCTGACCCTGCGTATTGAAATCGAAATCCCGGGTGGTTGGAAGATCAAGTGGCGTCTGTCTATTATGATGATGCCGGACCCGGACGGTCGTATTATGGCGATCTCTCTGTGGCCGGTTGCGATCGAACCGCCGTCT	1.2195151127451012	1.2835644607360468	1.1189674949415658	0.164596965794481	0.1589647624996432	-1.6338439	3.84107639459243	3.931847324471127	3.699989122824311	0.2318582016468156	2.1260390673443315	2.185310100869152	2.064447165291156	0.1208629355779953	0.1669767621423429	-2.669571	15.0	25.0	5.0	20.0	-5.781793217126905	10.429819492907734	13.856437782977045	8.174146267898584	5.682291515078459
r1_472_TrROS	CCGAACATCAAAATCGAGGTTGAATACGAACCGCAGGAAGTTGACGGCCAGCCGTACTATATGTATCGTGTTAAAGTTGAACTGCCGGACGGTAAACCGCTGCTGCCGGTTCCAATTATGATCCCACCGAACCAGCCGCCGAAACAGCGCGAACAGATGATGGACATGGCGAAGGACTGGGCGCAGCCGATTGCGAAACGTCTGGCGAAAGACTCC	-1.2921594328284265	-1.2220500851384684	-1.3744638355820724	0.152413750443604	0.0709226172961032	-1.3839273	-0.8391369761239956	-0.4608360235041545	-2.212836748990761	1.7520007254866066	-2.1442211644479383	-2.102003279312123	-2.225879705549502	0.1238764262373788	0.0679920244209579	-2.5048923	0.14971376560951	0.2461898184357636	-0.0603446582936333	0.306534476729397	-5.6774581086718845	-0.058215453167288	0.0587505212659464	-0.219213302892987	0.2779638241589334
r1_473_TrROS	ATGCCGGAAAACCTGGTTATCATCAAAATCTCTATCCAGTACCGTAACCCGGACAACGGTAAACCGAAACGTGAAATTCCGATCCTGGTTGTTTTCAAATCTCCGGAAGACGCGAAATGGGCGGTTAACGAAATCGCGCGTGAGATCCAGGAAGAAGGTTTCGACAAAGTTCAGATCAACGTGGACATTTACCCAGTTCCGCCGGACGACATCTCT	0.649666462003859	0.7053492132724288	0.5862731805879834	0.1190760326844454	0.1439455156626607	-0.8705447	2.0207089040351467	2.098378448744008	1.9320765310453036	0.1663019176987041	0.4317491915992739	0.5756435912229781	0.4007110081296468	0.1749325830933313	0.2241605792305506	-2.2344952	3.5754051083376317	3.774292176187316	3.532750707995264	0.2415414681920515	-6.1892418479075175	3.0900019886600054	3.254975956760271	2.9343149127766988	0.3206610439835722
r1_476_TrROS	GATTCTATCACCATCGAACTGCCGAATGGCATCACCGTTACCGTGCAGGTTGATCCACCGACCGGTTACATCTTCGTTCAGATGTCTTTCTGGTTCCCGAACCCGGACGGTAAAAAGTACTACGTTACCATGATGGCGGAAATCCCAGTTGACCCGAACGGTAAGATCAAGGACCTCAAAATCTTCATCAACATTATGGTGCCGGACGACGACTCT	1.3402050135190855	1.6834374832036143	1.0303024553082758	0.6531350278953385	0.3116933908918755	-1.015809	3.185496526553199	3.6996911824579577	2.747349001762988	0.9523421806949696	1.962142436523675	2.096451973932989	1.620596718063388	0.475855255869601	0.4254547143756104	-2.5216274	7.428285819988054	25.0	5.845285766225935	19.154714233774065	-6.9760174998785125	12.021405934421743	16.002014698756938	6.788923748383077	9.21309095037386
r1_477_TrROS	CCGTTCCCGATCTACGTTAAAATCGAACGTGACGGTAAACCGGTGCGTGAAGAACCGATCCCGATGGACGAACTGCAGGAAATGCCGGTTGAAGAAGTTATCGAATACGCTCGTGAACTGCTGCGTCAGTTCCCGGGTCGTAAATACAAAGTTGAAGTTTACTTCCCAGGTGGTCCGCGTGAATTCGAAATCAAAGATCCGGAAGACATCAAATCT	-0.6147152762417833	-0.574003095211765	-0.6491842082386385	0.0751811130268735	0.2583763991610475	-1.1398122	0.4961056400764019	0.5721920823834763	0.4292881460189629	0.1429039363645133	-1.195834508998642	-1.0531100272398717	-1.2467535887469303	0.1936435615070586	0.0942670720245091	-2.403513	1.576106547591518	1.7774968088952874	1.5032754279219596	0.2742213809733278	-6.415076488080201	1.2821483532645457	1.4333523399677963	1.1201528386412445	0.3131995013265518
r1_478_TrROS	CCGAACGTTAAGATCAAACCAGAACGTGACCCGGAAAACGGTATGTACCGTATGGAAATCACCATCAAAGACAAAGACGGCAAGAAACGTAAAATCGAAGTGTGGATGCCGCCAAACGGCAACCCGTACGTTGAAATCCACGAACCGAACGGTAAGCCAGTTAAAGAGTACCCGTTCGACTCTCCGGAAGAAGCGCTGGAACGTGCGCTGAAATCT	-0.6505015196651254	-0.5913867171632723	-0.6816609274157046	0.0902742102524323	0.1207770351758693	-1.0675275	0.2774604234986573	0.4005302543949026	0.2084236455101683	0.1921066088847342	-1.1665657644439715	-1.0919549218415496	-1.22229051575578	0.1303355939142303	0.0649578999026207	-1.8579159	0.7916975482051736	0.9143518193129154	0.6965734440374859	0.2177783752754295	-5.735799339843551	0.697325131203407	0.8019208096550374	0.6209189957450857	0.1810018139099517
r1_479_TrROS	GTTGAAGCGATTGCGAAAGAACTGGCGAAAAACTTCGGTTTCGACAATATGTCTGCGGACAACATCGAATTCTCTGACAACGGTTTCACCGTTACCGTTCGTTCTGACGACCACGGTCAGACCATCGAAATCCCGATCAAAGTTCCGCCGAAACCAACTCCGGAAGACCGTCGTCGTGAAGAAGCGAAACAGAATGGTAAACCGGCGGACCCGTCC	-0.5065832208218293	-0.4346023075774032	-0.5745639974489993	0.139961689871596	0.07410151281314	-0.581486	-0.9680619225647756	-0.5272495036796696	-2.395513268250257	1.8682637645705875	-1.1074346672121995	-1.0155083470878792	-1.2023259051512916	0.1868175580634123	0.0615359105681983	-1.0220337	-15.0	-2.4299334392978063	-25.0	22.570066560702195	-5.893178496223856	-5.525111284922611	-1.416527969137792	-10.94341378548013	9.526885816342338
r1_480_TrROS	GAACGTATCACCCTGCGCGAAATCATTGAAGAAGCGCGTGAAAACCCGAACTACTGGGTTCGTATCGAATACTTCTCTCCAGGTGGTGAACCGATGAAGAAAATGAACTTCAACTTCAACTCTCCGGAACAGCTGCTGGAACAACTCGACGACATGCCGATCGAAGACATCGACATGGTTAAAATCGAAATCTATCCGCCACCAAACGGTAAATCT	-0.5612417089524624	-0.5235394887925805	-0.6081692843611102	0.0846297955685296	0.145996016130633	-1.1661661	0.6427940152277725	0.7089113276988481	0.5577796417945258	0.1511316859043223	-0.9060990927481168	-0.7580264008860507	-1.0036470267180215	0.2456206258319708	0.1844507546974826	-2.1788387	1.6686548935756171	1.8760690404613032	1.5299413807921012	0.346127659669202	-6.581688380870025	1.3189463734930853	1.5540873823014263	1.0477583347903632	0.5063290475110633
r1_481_TrROS	CCGAAACGTACCATCGAACTGCCGGTTATGGTTCAGATCAAAGGTCCACCGGGTGACCCGGAACTGGCGCGTTTCCTGGCTCGTGAACTCGCGCACACCATCGCGCGTCAGAACGGTAAAGACGTTAAGATCGAGGACGTGAAGGTGCCGGTGCATCCGTCTCCAGACGGTCACTACTACATCAACGTTCCGGTTAAAATCACCATCCCGCCGTCC	-0.2697051519085101	-0.1554470537250807	-0.3337193515495396	0.1782722978244588	0.1898784482454049	-1.3232803	1.3543576590359996	1.5201125362874073	1.259730171414866	0.2603823648725414	-1.2234490299935612	-1.0823208622623548	-1.499450612009226	0.4171297497468713	0.2631241134897656	-2.034109	0.9855424762836162	1.2028673007276551	0.5139618307461385	0.6889054699815166	-6.5704547788228655	1.343032401137687	1.6186631020311275	1.088732785264637	0.529930316766491
r1_482_TrROS	AACATCGAAGAACTGGCGAAAGAAATCGCGCAAATGTGGGGCTTCACCTCTGTTGACGTTGAAGTTACTCCGGACGGTATGATCAAAGCGGACATCGTTATGCCGCTGCCGAACGGTCAGATGTGGAAGTTCAAAGTTACCATCGAGGTTCCGGACAACGAAATCAAAATCAACCCGAAATGGGAACGTGTTCCGATGGACGACCTGAAAGAATCT	0.4851950140474463	0.6366110842687218	0.3158534931036723	0.3207575911650495	0.1565258067145055	-0.97500086	1.9352652473900969	2.1459447153869355	1.6972689899524072	0.4486757254345284	0.1280519376625161	0.1497955401511335	0.0968400669310458	0.0529554732200876	0.2564996843084409	-2.6194553	3.676097614190476	3.705592405560632	3.633789511679891	0.0718028938807404	-6.7061355832281695	2.957493663825032	3.3505285319214364	2.63690327497986	0.7136252569415764
r1_483_TrROS	CGCATCCAGGTTACCGAAGACCGTATCGTTATCCAGTCTCCGGAAGTTGCTAAAGCTCTCCAGAAGGAAGGTCTGCCACCGGAAAACATCGAGCCGGAAGAAGTTGACCCGAACAACGGTCAGCCAACCATCCAGATCCCGGCTGACGACATCGAACAGTTCAACAAAAACCCGCCACTGTACAAACGTATCCGTGAAGCTCTGGGTGTTAAATCT	-1.501377327134119	-1.3561435781890232	-1.643763635468131	0.2876200572791079	0.0806358877395104	-1.292346	-15.0	-5.0	-25.0	20.0	-2.357099997736635	-2.2647854741798623	-2.476430641787192	0.2116451676073296	0.0444172489296684	-1.7778969	-15.0	-5.0	-25.0	20.0	-5.990451429447257	-4.703819334913075	-2.3684157247630435	-10.053781105237192	7.685365380474149
r1_484_TrROS	AATCCGAAACCGCCGGTTGTGACCGTTGAAATCATCATCTGGGTTCCGATGGACAACCCGGAACTGCGTGGTATGACTGTTGAAGAATTCGCGGACAAAGCGGTTGAGGAACTGATGCGTCTGCCGGGTTTCAAGCCAGTGAACATCGAAGTTGACGAAATCGAATACCACCCGGATGGCTGGTACTACGTTAAAATCTCTGTTACCATTCCGTCT	1.9137696264963444	2.006403315517321	1.831016414105068	0.1753869014122531	0.1032352544477286	-0.98304486	4.042035044464407	4.216285136488211	3.897168819267127	0.3191163172210842	0.7253984980437673	0.7584074667237869	0.7014066697837201	0.0570007969400667	0.097701041280513	-1.742857	3.3260456633673776	3.3728500972754465	3.2921454038843887	0.0807046933910577	-5.773237728785276	3.590082790113864	3.6607837066142417	3.503694954883115	0.1570887517311265
r1_485_TrROS	GGTGAAGAACGTACCTTCTCTCTGTGGGTTAAAACCAAATCTCCGCAGGAAGCGCGCCAGCTCCAGGAAAAGATTAAAGACATCCTGCGTGGTCCGGGTTACGAAGTTAAAATCGATGACGTTGAAGTTTCTCCGAACGGTTGGATGAAAGTTAACATCACCATGCGTCCAGGTATGCCGCAAGACCGTCTGCGTGACGCGCTGCGTAAAATCTCT	1.3773356822566574	1.431626745667927	1.3185517464218668	0.1130749992460602	0.0919914151698785	-1.5287304	3.9257935544717006	4.0047160472150605	3.8412266733274767	0.1634893738875837	1.2524551749029378	1.295642935060954	1.22157052609384	0.074072408967114	0.0807969034673809	-2.5892525	5.244793482655342	5.315838250500417	5.19493423912668	0.1209040113737369	-5.612496425163406	4.988268631197373	5.072181110356454	4.931091323434201	0.1410897869222536
r1_487_TrROS	CCGAAACTGGAAGTTGAAAAACACAACGACTCTGCGTACATCTACTTCCCGGACTTCGGTCTGGTTATCAAAATCACCTCTCCGGGTATGGTTGAAGTTTACGACCCGGACGACAACGAACCGCACACCATGCCGGCGAATCAGATTGAACCAGTGCGTCTCGTTCCGCCGCCACCACCGCCGACTCCGGAAGAAGCGGAAAAAGCGAACAACTCT	0.4278445084158065	0.5046590497310199	0.3544897416104013	0.1501693081206185	0.1509248321637732	-0.4300015	1.0639679998011389	1.1824633310194022	0.9477833857238096	0.2346799452955925	0.6681755286983493	0.7472120524188515	0.5595041278092986	0.1877079246095528	0.2978429601380006	-0.64572144	1.7535132013774897	1.869652407325832	1.593669324453352	0.2759830828724796	-6.44645255074434	1.394159660335717	1.602394164879783	1.0947510526096904	0.5076431122700926
r1_488_TrROS	ATGAAGATCAAGATCTTTGTGTACCGCAACAAAGAAAACGGCAACATCTACATCCGTGTTCGTATCCGTTTCCCGCGTCCAGACCCGGAAGACGGTAAATGGAAACCGATCGAAATGAACATCTGGTTCATGGGTGAACCGGACAAAGCGGAAGAAATCGTTAAAGACTTCGTTGACACCTACGGTATGGAAATCGAAGACATCGAGATCTACTCC	0.904632529010098	1.0269108170755452	0.7549908111165046	0.2719200059590406	0.2344212177001827	-1.5867066	3.340223033115339	3.50892020739442	3.1352167890185325	0.3737034183758871	0.3960222194382958	0.517830288169314	0.309407527441661	0.2084227607276529	0.4571833350732448	-2.765934	4.237009697178243	4.404595047435104	4.118576955294399	0.2860180921407051	-6.865631319903836	3.825355730892719	4.093278480734394	3.469006953331888	0.6242715274025064
r1_489_TrROS	TGGTTTATCCGTATCAAAGACCCGGAAGAGCTCCGTGAGAAAAATGGTAAACCGCCAGAACAGCCGGAACGTAAAGTTAAAGAGCTGATCAACCGTGCGTACGAAAACCAGCGTAACGGTGAACCGCTGGACATGGATGAACTGGAAGACGAACTCGAAGAACTGTTCCCGCCAGGTTGGGAAGTTGAAATCCAGCCGATGACTCCGGGTGACTCT	-1.5438101465137133	-1.3039482783500738	-1.7635827197269769	0.4596344413769031	0.1459399446985591	-1.1170111	-15.0	-5.0	-25.0	20.0	-2.428723479192327	-2.059802254362604	-2.610433064028902	0.5506308096662988	0.1024991027099912	-2.350378	-15.0	-0.0282171362286419	-25.0	24.97178286377136	-6.80730425564754	-7.067197143485053	-1.9629578227859523	-11.87499017218289	9.912032349396938
r1_490_TrROS	ATCGAACTCCGTGTTCCGCCAGGTAAATCTAAAGAAGAAGCGAAAGAACTCATCGAAGAAATCCTGCACCGTTTCATGCGTCAGCAAGGTTTCCCGATGCCGATCCCGCCAGAGCAGCTGGAAGACATGATCGACGACGTTGAAATCGAACCAGATCCGGGCGATCCGGACTGGGTTACCGTTACCATCAAAATCCCACCGGGTTTTCCGTTCTCC	1.084876080302104	1.1525243420557745	1.041321424855464	0.1112029172003103	0.1106457065903081	-1.1618643	3.0199648015409006	3.114707755128213	2.95924003872031	0.155467716407903	0.2435449725462202	0.2748704744052771	0.1582016890605367	0.1166687853447404	0.1985470129903889	-2.283804	3.3838001042795542	3.42652960519068	3.2676066543293243	0.1589229508613558	-6.063443096451881	3.23247351415866	3.342483643278943	3.1064285180040017	0.2360551252749414
r1_491_TrROS	ATGAACATCAAAATCGAAATCGACGAGATCGAATACGACGAAAATGGCTACTACACCGTTACCTTCCGTATCAAATTCACTCCGGGTATGCCGATCGATGAGATCGCGAAACCGCTGCTGCAGGACGGTATCCGTGAAGTTAACATTAACTGGGACCCGGAAAACGGCGAAATTGAGATTTCCATCCAGATCCCAAAAGAGGACCTGAAAGCTTCT	1.0465408339049016	1.1588227001673277	0.9914110803520778	0.1674116198152498	0.2325096526003627	-0.9607909	2.6958429984123846	2.853383053239512	2.618919973997958	0.234463079241554	0.4901638534005763	0.5362724983803145	0.4424238895154991	0.0938486088648154	0.2899003263782541	-2.1134949	3.4939515908915	3.557751690921456	3.4281036957098734	0.1296479952115827	-6.56435668938919	3.125184056786056	3.417760662477063	2.872283050936459	0.5454776115406039
r1_492_TrROS	CCGTGGCGTATTAAAGACATCACCATTAAGATCTACGTTGACAAGGACGGTCGTATCAAAATCTCTATCACCCTGCCATTCAACGGTATGCGTATCGAAACCTGGATTCCATACGACAAAGAAGGTACCATCGAATTCCCGATCAAGATCCAGTGGCCGAACGGTCAGGAAATGGAGCTGCCGATCACTCTCCCGATTAAGCCGCTGAAACCGTCT	1.4428781739930074	1.532973748874864	1.2949262735486051	0.2380474753262589	0.2430698965145644	-1.1848662	3.5612030918665747	3.694776735667584	3.3471841046730737	0.3475926309945105	-0.3980435931044502	-0.3386019867702892	-0.4418545613010164	0.1032525745307272	0.1562835704222417	-2.5002842	2.8052634672719745	2.8855800314560645	2.746039955225635	0.1395400762304293	-6.312079761480534	3.0796410203934297	3.2508632105127195	2.9399304772690904	0.3109327332436291
r1_493_TrROS	GAACCGAACTACCTGGTTCAGATCGAAATCGAACCGCGTATGTACCAGAAAGACGAAGACGGTAAACCGCTGAAACCGCAGCCGATGAAACAGCCGTTCTTCGGTCCGGCGGATGATCCAGAACAGGTTAAAGACAACCTGCGTGACAACTTTGGTCCGGAAGTTGAGATCGACGAAGTTATGCCGCTGGAAGATATCAACGAAGGTCAGTTCTCT	-1.0839757744722736	-1.0156948300735598	-1.1562873191702152	0.1405924890966554	0.1971046462179355	-0.59296656	-15.0	-5.0	-25.0	20.0	-1.813926768401944	-1.6899180246865029	-1.9042363306336376	0.2143183059471347	0.0944480056487571	-1.8700314	-1.1490164503835856	-0.3859392852227293	-25.0	24.61406071477727	-6.41230884263336	-6.924879873504412	-1.196804030436084	-12.924286169666672	11.727482139230588
r1_494_TrROS	GACCTCCGTGACTGGGCGGAAAAGAATGGTTGGACCGTTAAACCGATCCGTGTTACCTTCCCGTGGGAAGACCCGGAGAAATATGTTAAAGACATCGTTGACGAACTGCGTGAACTGTTCCCGCCAGGCATCCCGATCCTGATCGACCCAGAACCGAACCCGAACGGTTACGTTGAAGTTAACATCTGGATCATGGTTCCGCCGGACCAATTCTCT	0.7936395831232586	0.9043357614662518	0.7428338492196593	0.1615019122465925	0.2948741988008436	-0.7782068	2.094960931837029	2.249765451583745	2.023841383414024	0.225924068169721	-0.8310878804823694	-0.7541384797655207	-0.9236557208618548	0.1695172410963341	0.4653109635568115	-2.3040562	1.9481495087177167	2.054352050054498	1.8195422381131907	0.2348098119413073	-6.363530933082373	2.1141299033672207	2.419973026123501	1.8910447550140597	0.5289282711094414
r1_495_TrROS	ACCATCTCTATCGAAGTGTACAACCCGTACTACATCCGTATCACCATCACCTGGCCAAACGGTGAAGAACCGACCCGTGAAATCCCAATCCCACCGGACATGGACCCGGAACAGGCTGCGGAGAAGATCCTGGACCAGATTGAAGACTGGATGCGTGAACACCCGAACGGTCAGCCGATTCAGATCGACAAAGTTGAAGTTTACCCACCGCCGTCT	0.7506542527937172	0.8106515422188028	0.7188316761738867	0.0918198660449161	0.116216264669365	-0.9415803	2.2584982057290404	2.3417342806174517	2.2143416193124232	0.127392661305028	0.2384321015193687	0.2501077242132599	0.2166605196412893	0.0334472045719706	0.2165328602520888	-1.6797943	2.5648767334807783	2.580936030941071	2.534936853063064	0.0459991778780071	-5.855577408045447	2.3924279940862743	2.5085709200874744	2.274526988956706	0.2340439311307682
r1_496_TrROS	TGGCTGAAATTCCCGTTTCCGATCTACAACCCAGGTTTTGGTCGTCCGGCGAAATTCGAAATCGAACTGTGGCCGGATGGCCAGCTGCAAGTTACCTGGAACGGTCAGCCGATCCTGTCTATCCCGATCCGTATCGTTCCACCGCCAGAAGTGGAAGTTGACCCGGAATACGACCCGAACGGTAAAGAAAAACCGAAATGGAAATATCCAGGTTCT	-0.4501274666710729	-0.3715789971633637	-0.5872806178137887	0.2157016206504249	0.2885728491258544	-0.944957	0.4377983513076662	0.5863186026230472	0.1430384481065622	0.443280154516485	-0.880339593306656	-0.7740631976397125	-0.9990413457443628	0.2249781481046501	0.921550493840717	-2.2519894	1.8074150780940716	1.9551202528746128	1.6405578856304877	0.3145623672441255	-6.953633673482178	1.3933690356972996	1.715636125778773	1.0166842332388968	0.6989518925398761
r1_497_TrROS	AACAAACGTATCAAAATCTTCATCGGTGGCGACGACCCGTCTATGGCGGAGCAGATCCAGCAGTGGCTGCAGGACAACGGTTACAATGTTGAAGTTCACGTTTTCACCTCTCCGGAAGACATGAAAAAGGCGCGTGAATGGGCGGAACAAAACGACATCGTTATCGTGATCCAGGTGCCACCGCCACCACCGAAAGACCCAGGTGACAACAACTCT	0.854416597672066	0.9821128669567324	0.8039298418943069	0.1781830250624254	0.1340418001409066	-0.999465	2.4809483925454505	2.658186592925888	2.4110362417936826	0.2471503511322055	0.362071702235962	0.3794603795027212	0.344941936365897	0.0345184431368242	0.1304671269397306	-2.2396889	3.4867034044424585	3.5105415665485307	3.463239831059824	0.0473017354887073	-5.937479028255739	3.3033664895769226	3.36607419206819	3.218324721714305	0.1477494703538848
r1_498_TrROS	CCGCCAAACATCAAGGAAATCGAGATCTACGTTATGCCGGACGGTATGTGGCGTATCACCATCTACGGTCCGGGTAAAGAACGCGAATACATGATCCCACCAAACGACCCGAAGAAAATTGAAAAAGAAATCAAATCCCAGCTGCAAAACGAAGGTTACGACGACGTTACCGTTAAGATCGAACCGATTCCGCCGGAAGACCTGGACGATATGTCC	0.1060516778561144	0.1734679626624431	0.0321924684477263	0.1412754942147167	0.4254424908114649	-0.8734915	1.2462997921556729	1.3464130905385192	1.1345639703578234	0.2118491201806958	-0.5330880471406034	-0.4192775875006185	-0.6051405220470372	0.1858629345464186	0.1748889493136212	-2.290516	2.338517180652798	2.4933960243858717	2.240165330611264	0.2532306937746074	-6.793258925504805	1.9839603349483756	2.378201703338079	1.6904974210494197	0.6877042822886594
r1_499_TrROS	CCGCCAATGACTCCAGAAGAATTCGCGGAATGGCTGGCGAAAGAAGCGGCGCAGAAACTGAACCCGAACGGTGCGAAAGTGAAAGTTAAACACGAAGAGTTCACTCCGGATCACGTTAAATTCGAAATCGAAGTGGAGTTCCCGGGTAAGAAGGTTAAAATCACCGTTTACTGGCACCCAGGCCAACTGATGATTGAAATTGAACCAGTTCCGTCT	0.7278161115042441	0.7826575122696615	0.6329102048347958	0.1497473074348657	0.1356893059666891	-0.75724435	1.973880717770312	2.050788192631376	1.840367015664041	0.2104211769673349	0.8810056533074632	0.935054449697305	0.8199924930897492	0.1150619566075558	0.1525855532795139	-2.1780586	4.130738026880873	4.209339532528494	4.042956478555666	0.1663830539728277	-6.00199362482763	3.807090923732593	3.941952069072023	3.6356276419042257	0.3063244271677972
r10_0_TrROS	TCCGCGGGTGGTTCTGCTGGTGGCTCTGCGGGCGGTATCGAAGATATGGCGGAAAAGAACCCGGACTGGAAAATCGTTGAACCGATCGAAATTGAAATTCCGTACTACAACCCAGACGGTAAATGGTACGAAGTTGAATACACCATCTTCGTTATTGTTCCACCGGGTGACGAAATCTCCGCTGGCGGCTCCGCGGGTGGTTCCGCTGGCGGTTCC	0.6827024410928184	0.7412153474488813	0.5296100792760975	0.2116052681727838	0.174663843863572	-0.43809414	1.4600559765131116	1.5454535710642328	1.232505490387747	0.3129480806764857	-0.0314560159109329	0.0166741112244198	-0.0915304636601105	0.1082045748845303	0.1443640550691238	-1.625351	2.119099084219169	2.185603688334517	2.0359130799976173	0.1496906083368996	-6.27514495693654	1.7904916259493344	2.0050506840740407	1.5511502257257257	0.453900458348315
r10_1_TrROS	TCCGCTGGCGGCTCCGCGGGTGGCTCTGCTGGTGGCGACTTCAAAGTTACCATCATCGAACAGATCCCGAACCCGGACGGTATGCCGGTTTACCAAATTGCGATCAAATTCAACGGTGGTACCTGGATCATCTACTTCACTCCGAACGGTATCGAAATCATCCCGCTGGACGACATCTCTGCGGGCGGTTCCGCTGGCGGCTCCGCGGGTGGTTCT	1.3412896658889344	1.4030449013785975	1.1932237770153482	0.2098211243632493	0.2755426974950111	-0.77377176	2.861905918488606	2.951620225830452	2.6499783190646693	0.3016419067657825	1.0731585411770004	1.148820741164919	0.9842336974460032	0.1645870437189157	0.369238578671784	-2.1770325	4.413357060499935	4.529465705861381	4.280284784613855	0.2491809212475262	-6.384380306291273	4.114126432268009	4.3108765094704005	3.928514328084461	0.3823621813859392
r10_6_TrROS	TCCGCGGGTGGTTCCGCTGGCGGTTCTGCGGGCGGTGACGACAACGACAAAGAACCGATTGGCGAAGTTACCGTTGAAGTTATCATCCCGCCACAGATCCCAATCCGTATCCGTTGGGACATCTACAAAGACCCGCCGAACGGCAACGCGATGATGAACATGGACATCGACATCCATTCTGCTGGTGGCTCCGCGGGTGGTTCCGCTGGCGGCTCC	-0.197097439176463	-0.1617005534490752	-0.296829721492687	0.1351291680436117	0.1214797296082961	-0.7992368	0.6385026377030182	0.7008091121379608	0.4528960978926558	0.247913014245305	-1.0488676757809394	-0.9937165239390456	-1.144383081865242	0.1506665579261965	0.108214325625998	-1.8480892	0.967599507581224	1.054234417389669	0.8123624592668354	0.2418719581228335	-6.115143583493147	0.718926146859775	0.9118162218176906	0.4760360208264407	0.4357802009912498
r10_7_TrROS	TCTGCTGGCGGTTCCGCTGGTGGCTCTGCGGGCGGTGACATGTTCAAGGTTAAAATCGAATACCCGAACGGTCGTGAACGTACCATCATGTTCCAGGGTCCACTGGACGACCTGAAAAACCTGCCACCGGACTACTTCCGTGACGTGGAAATCGAGCCGATCCCGCCAAACGATATGTCCGCGGGTGGTTCTGCTGGCGGCTCCGCGGGTGGTTCC	-1.160224856712197	-1.1113922372525071	-1.2298469239158156	0.1184546866633085	0.0660844820765948	-1.0960562	-15.0	-5.0	-25.0	20.0	-1.2361262482361297	-1.1898441796208266	-1.2814459180160354	0.0916017383952088	0.0855393435578713	-1.5384731	0.0038488477456521	0.1212273459489655	-0.1238604734517742	0.2450878194007398	-5.864598911175891	-0.3865816959457441	-0.1283567918663409	-0.6507200980776975	0.5223633062113566
r10_8_TrROS	TCCGCTGGTGGTTCTGCTGGCGGCTCCGCGGGTGGCATGACCGCTGAAGAGATCGCGCGTCGTCTGGCGGAAAAATTCCCGGGTCTGGGTCCGGGTAAAGAAATCAAAATCGACGTTGAATACTGGGACAACGGTAAACCGTGGCCGATGGAAATCGAAGTTCGTGTTCGTGACAAATCTGCTGGCGGCTCCGCGGGTGGCTCTGCGGGCGGTTCT	-0.9815347531008284	-0.8817268384825953	-1.0299280852690689	0.1482012467864736	0.0938341456856831	-1.0852098	-0.7600306631529344	-0.2983094094389316	-1.1580656791244377	0.8597562696855059	-0.2855875692335642	-0.2478429189926177	-0.3150202751208885	0.0671773561282707	0.1738269427913316	-0.64600563	0.1520857122293788	0.2389524930525192	0.0802434035047905	0.1587090895477287	-6.182035488841027	0.0411433360673126	0.2824303453253523	-0.2722794753806867	0.554709820706039
r10_9_TrROS	TCTGCGGGCGGTTCTGCGGGTGGCTCTGCTGGTGGTATCAAACCGGGTGAAGAAATCCCGTTCAAAAACCCGAACGGTCACAAAATGAAAATCGAAGTTCAGCAGAACAAAGACGGTTGGTACATGATCAAAATGGAGCACAAGGGTAACGGTGAAAAATTCACCTTCATGATCCCGTCCGCGGGTGGCTCTGCTGGTGGTTCCGCTGGCGGCTCT	-0.3242247261112722	-0.2633771323181303	-0.3841627748430482	0.1207856425249178	0.0672610751315294	-0.823684	0.4470876444298449	0.5625892467618503	0.3257305577236529	0.2368586890381974	-1.5151228938347612	-1.398254614655381	-1.5991978092956436	0.2009431946402626	0.072065661278594	-2.3833961	1.075349632328878	1.252531259895098	0.9432975420723544	0.3092337178227436	-5.746250688059865	0.8124141572666257	0.9757248333308168	0.648481654602012	0.3272431787288047
r10_11_TrROS	TCTGCTGGTGGTTCCGCTGGCGGCTCTGCGGGCGGTTCTGCTGTGGAACGCATCATCAAAGAAATGCGTGAAAAATTCCCACCGGGCAAAGAAGTTGAAATCCCGATTGAGGTTCGTACCGACAACGGTAACTACGTTCCGATCGAAATCGAATTCCGTATCCCGCCAGACCAGCCATCTGCTGGTGGTTCCGCTGGCGGCTCCGCGGGTGGCTCT	-0.7678194058718033	-0.6932405257350935	-0.8425888335334235	0.1493483077983299	0.0874556218861452	-0.908478	-0.5571139095340467	-0.2571285830275363	-1.0489170873446965	0.7917885043171602	-0.8664088403958894	-0.7738574117607627	-0.9628060200388194	0.1889486082780567	0.1169101166954455	-0.94828796	-0.911394782821665	-0.4077275117214519	-25.0	24.59227248827855	-6.124754064116956	-4.450055092898982	-1.0022964803411658	-12.531495675449678	11.529199195108513
r10_13_TrROS	TCTGCTGGTGGTTCCGCGGGTGGCTCTGCTGGTGGCTACTTCATTCGCTACCCAGGTAACGGTCGTGAAATTATGATTCCGCCGGACGACATCGAAGACTTCCTGGACACCCTGCCGCCAGGTTTCCCGCCAGAAAACGTTAAAATCTACCCGTTCGACCCGAACGGTAAACCGATCTCCGCTGGCGGTTCCGCTGGCGGTTCTGCGGGCGGCTCC	-0.6448519612677606	-0.5817754034727513	-0.7000884910651219	0.1183130875923706	0.0696829338226197	-0.8644192	-0.2424017243978192	-0.0497145374760827	-0.4501145821136075	0.4004000446375247	-1.8423313046964915	-1.7374965951559165	-1.976114925329436	0.2386183301735194	0.0690005058913798	-1.691782	-15.0	-5.0	-25.0	20.0	-6.097075387550843	-4.419961809899206	-0.5293185344767736	-10.427573465598588	9.898254931121814
r10_15_TrROS	TCCGCGGGTGGTTCCGCTGGCGGCTCTGCTGGTGGTTGGATCATTATCATGTTCAAATTCCCGGACGACTTCTGGATTATGATCGAAATCGACCCGAATGACGCGACCATCAAAGTTGAAATCTTTCCGCCGGACGGTAAACCGCAAAAGGAAACCTTCAAAATCCCGCCAGGTGATTCTGCGGGCGGTTCTGCTGGTGGCTCCGCTGGCGGCTCC	0.7362320665862672	0.927888022601554	0.6442112573589893	0.2836767652425646	0.4222012805246082	-0.90412736	2.18734786157764	2.45379978160248	2.0593004617388484	0.3944993198636317	-0.6114264450941089	-0.5251094094635226	-0.7286509016654867	0.2035414922019641	0.2174278147005836	-2.4092255	2.393066815527876	2.510345844850269	2.233260739439794	0.277085105410475	-6.482949867254482	2.214222494309872	2.466383885563838	1.9899151564761013	0.4764687290877363
r10_17_TrROS	TCCGCGGGTGGTTCTGCTGGTGGCTCCGCGGGTGGCATGACCGTTAAAGAAATCGCGGAAAAACTGGGTCTGCCACCGGGTCTGAAAGTTGAAGACATCCCGCTCGACCCACCGAACGGTTACTTCGAAATTGAAATCACCCACGACGACGGTCCGCACACCTACCGTATCCCGATCTCTGCTGGTGGCTCTGCGGGCGGTTCCGCTGGCGGCTCT	-0.7801563835680403	-0.667789016396628	-0.8295725347368792	0.1617835183402511	0.0607954343255111	-0.75339293	-15.0	-0.8834203825357226	-25.0	24.11657961746428	-2.2862770153989604	-2.1251516583880874	-2.396023440746009	0.2708717823579216	0.0595856690054088	-1.8612156	-15.0	-5.0	-25.0	20.0	-5.902225960873019	-4.92235037916657	-2.3706690131372548	-9.51349315279102	7.142824139653767
r10_19_TrROS	TCCGCGGGTGGTTCCGCTGGTGGCTCTGCGGGTGGCGATAACGACCCGGACCAGCCACCGCGCAAAAAGCGTATCCACATCCCGTTCAAATCTCCAGATCCGCAGCAGGCGCAGGAATTTGCGAAAACCCTGGCGGAAAAACTGCCACCGGGTAACGTTGAAATCGAACTGATGGGCTCCGCTGGTGGCTCTGCGGGCGGTTCTGCTGGCGGCTCC	-1.0175625781466655	-0.9400992676369768	-1.100522215053836	0.1604229474168591	0.153135573366454	-1.0150983	-15.0	-0.9676119366730014	-25.0	24.032388063327	-1.5286277106069164	-1.3905261133643572	-1.6821265743927911	0.2916004610284339	0.0861571168468271	-1.7853546	-0.1248903930523675	0.2284634465074316	-0.7629180355792708	0.9913814820867024	-6.378443091315608	-2.0715843461076107	-0.0247483836830588	-10.63749643755814	10.61274805387508
r10_20_TrROS	TCTGCGGGCGGTTCCGCTGGCGGCTCTGCTGGTGGTATGTGGTACATCCGTATCACCTACGACAACGGTCGTGAAATCTGGATTCCAATCGGCGACCCGATCACCATCAAACACAAAGACGGTAAGCCGGTTCAGATCAAAGAAGTTGAAGTTTACCCGCTGCCACCGGGTCAGATCTCCGCTGGCGGCTCTGCTGGTGGCTCCGCGGGTGGTTCT	0.3543412482011193	0.4077547037687432	0.3157372388203922	0.092017464948351	0.0938939855965999	-1.1820042	2.0388316846012624	2.112719419627488	1.9853035477482044	0.1274158718792837	-0.468316683482928	-0.4523959991912428	-0.5002247566637942	0.0478287574725513	0.1122917602457826	-2.504469	2.715894955244424	2.7374247890368286	2.6727307452530744	0.0646940437837542	-5.87594711184545	2.584532787203547	2.6755165061779267	2.457217258472201	0.2182992477057257
r10_22_TrROS	TCCGCGGGTGGCTCCGCTGGTGGTTCTGCTGGCGGTATGACCCTGGACGAAATCAAGAAACAGGGTTTCAAAGACGTTGAAGTTGAACAGCAGCGTTACGAACCGAACTGGCCGGTTGTGACCATCACCATGAAACCGAAAAACGGTAAGAAACGTGAAATCACTATCCCGTTCAAATCCGCTGGTGGTTCTGCTGGCGGCTCTGCGGGCGGTTCT	-0.906210479706652	-0.8750533914073523	-0.9738939068512318	0.0988405154438795	0.0544469280712713	-0.9023733	-15.0	-1.5857590488033997	-25.0	23.4142409511966	-2.0290472447182326	-1.9316965789608889	-2.09057880289782	0.1588822239369314	0.0472300951321862	-1.7060909	-15.0	-5.0	-25.0	20.0	-5.57077039208033	-4.614654596218902	-2.471837072200532	-10.095051138883116	7.623214066682583
r10_23_TrROS	TCCGCTGGTGGCTCTGCTGGCGGTTCTGCGGGCGGTAAGAAGATTATGATCTGGATCAAACCGGGTGACCCGGACATGATCGAAGAACTGGCGGACGCGCTGGGTCCAGACGTTAAGATCGACCGTGTTGAACGTTTCCCGGAAGAAGGTTACTACTGGGTTACCGTTGAAATCCCGTCCGCGGGTGGCTCTGCTGGCGGCTCCGCGGGTGGTTCT	-0.0386258200441872	-0.0254145916062847	-0.0614259719379556	0.0360113803316708	0.1090336799335237	-0.84677243	0.9829033812296012	1.003791067898569	0.946580471596668	0.057210596301901	-0.7415273172632761	-0.7060597306500216	-0.8263833429724609	0.1203236123224392	0.1187376335478753	-1.7727051	1.3215280196201995	1.3736337378288268	1.1950276981415355	0.1786060396872912	-6.097243791547998	1.2249961065604034	1.3524362777209156	1.125241136449882	0.2271951412710335
r10_24_TrROS	TCTGCGGGCGGTTCCGCGGGTGGTTCTGCTGGTGGTGTTCTGGAAGAAATCGCGGACAAAGCGCGTAAAGCGGGTTACAAAGTTAAAATCGAAGTTCAGCCGATGCGTGTTAAAGGTCCGGATGGTAAACCGCGCGAAATCCCGATGCTGACCATTGTTTCTCCAGACCAACCGCCGTCCGCTGGCGGCTCCGCGGGTGGTTCTGCTGGTGGCTCT	-1.2126519004045768	-0.9630182470770476	-1.277713986080402	0.3146957390033543	0.1030760443710112	-1.0753176	-15.0	-0.7076791836029751	-25.0	24.292320816397027	-1.6828620997412278	-1.616941177480114	-1.839884752534081	0.2229435750539665	0.094473477205692	-2.0449123	0.1530531361133311	0.3006918014531354	-0.292968470407524	0.5936602718606595	-6.295019869749221	-0.3530398803455168	0.1588545099477843	-0.8168737296833675	0.9757282396311516
r10_25_TrROS	TCTGCGGGCGGTTCCGCGGGTGGCTCCGCTGGCGGTATGCCGGTTGTTACCTACGAATTCCCAGCTGACGAACTGAAAGGTATGTCTATCGACGAAATCGCGAAACAGCTGCCACCAGGTTACAACATCGAGATCGAACACGAACCGAACGGTTGGATGAAAATCACCGTTCAGGTGTCCGCGGGTGGCTCCGCTGGCGGCTCTGCTGGTGGTTCT	0.0451354414827984	0.0631876142224589	0.0306742065407641	0.0325134076816947	0.073321593665463	-0.8726945	1.1531100743690543	1.1805418239618284	1.1310249694276866	0.0495168545341417	-0.7332997123885475	-0.7067438281493214	-0.8027193654179866	0.0959755372686652	0.0895582666448184	-1.7848148	1.351425320161087	1.390302043809455	1.2486742134417734	0.1416278303676819	-5.890735325168814	1.291298077095497	1.4436365126012114	1.194060974784867	0.2495755378163444
r10_26_TrROS	TCCGCGGGTGGTTCTGCTGGCGGCTCTGCGGGCGGTCTGGACATCGAAATCGACCCAGAACCGGGTACCATCGAGTTCTACAACCCGGACGACGGTTGGGTTTACGAATTCAAAGCGGAATTCGAAGGTAACGGTCTGAAGATCGACAAAATGGAACCGATCGCGCCAATCCCGGACTCCGCTGGTGGCTCCGCGGGTGGTTCTGCTGGCGGTTCC	-0.000102869323914	0.0261993210829715	-0.0058268722094934	0.032026193292465	0.065107943553408	-0.28970647	-0.0290956616136552	0.0410266712357443	-0.0449380026235247	0.0859646738592691	-1.558372836039569	-1.437112976267276	-1.6648415897918034	0.2277286135245273	0.0651340636698425	-1.6472931	-0.8593204255264051	-0.2747306774175325	-25.0	24.725269322582463	-5.709804573918536	-0.1570778856304238	0.0312893244997614	-0.3735544200158965	0.4048437445156579
r10_28_TrROS	TCCGCTGGTGGTTCTGCTGGCGGCTCCGCGGGTGGTCGTCCGTACAAAATCAAAAACCCGAAAACCGGTCACGAATTCTACGTTAACATCGACCCGGACCCAGGCCGTATCAATGTTTACGATCCAGGTAAAGGCAAACCGCGTACCGTTCCACTCGACAACCTGAAAATCGAAAAATCTGCTGGCGGCTCCGCGGGTGGCTCTGCGGGCGGTTCT	-1.2075062688097566	-1.1214167349800046	-1.2651429968644694	0.1437262618844648	0.05731640063247	-0.9397156	-15.0	-5.0	-25.0	20.0	-2.3395552450966326	-2.259236357454045	-2.382772095793558	0.123535738339513	0.0252470731346265	-2.058136	-15.0	-5.0	-25.0	20.0	-5.500943459873108	-6.31671080656718	-3.0180240849056474	-15.784327568023128	12.76630348311748
r10_30_TrROS	TCCGCGGGTGGCTCTGCTGGTGGCTCCGCGGGTGGCGTTCGTATCCCACCGGGTTACCGTATCTCTCACCGTCCACCGAATGGCGAAAAAGAAGAACATCGTTTTCCGCCGAATGAAATCGAAATCCCGGAAGACAACATCAAAGACATCGAAGTTGAACCGCTGCCACCGGATCAATCTGCTGGTGGTTCTGCGGGCGGTTCCGCTGGCGGCTCT	-0.971704234079777	-0.9509391991062822	-0.9875502052993193	0.0366110061930369	0.0415268691711681	-0.77645326	-15.0	-5.0	-25.0	20.0	-1.258426640547257	-1.2084939091329647	-1.3209478017576453	0.1124538926246805	0.0486225418996229	-0.4741516	-15.0	-5.0	-25.0	20.0	-5.467559157531775	-7.793446199609756	-3.899112672017896	-10.874360924544728	6.975248252526832
r10_32_TrROS	TCTGCGGGCGGTTCCGCGGGTGGTTCTGCTGGCGGCAACTTTAAGATCAAGATCACCGACATCAACATCAAAATCTTCCCGAACGGTTACGTTGAAATCGAAATCCGTATCGAGATCGTTGACCCGGACGGTAAAACCGTTACCTTTGACATCACCGCGTGGATTAAGATTCCGGACTCCGCTGGTGGCTCCGCGGGTGGTTCTGCTGGCGGCTCT	1.8577479651746496	1.972170446979457	1.747229262247472	0.2249411847319851	0.1280648743336019	-0.9816022	3.941123425468228	4.14817671075909	3.756038715804699	0.3921379949543913	1.5048635242198376	1.565763581899856	1.404805865260141	0.1609577166397149	0.2596754976346075	-2.314291	5.323894733644909	5.447810651043926	5.136685253248043	0.311125397795883	-6.003570102664396	5.374826468111852	5.590080185489065	5.137513210469518	0.4525669750195478
r10_33_TrROS	TCCGCTGGCGGCTCTGCGGGTGGCTCCGCTGGCGGTCCACCGGAAATCACCGTTGAACATCACCCACCGAATGGTTACATGACCCTGACCATCCCGGATGGCCGTCCAATCGAAATCCCGATGCCGCCGAACCGTCCGCCGTCTGACGTTAAAAACCGTGCGAAAGACCTGATCAAATCTGCGGGCGGTTCTGCTGGTGGTTCCGCGGGCGGTTCC	-0.7151135288319383	-0.5565945488381258	-0.7670357180084532	0.2104411691703274	0.1381653205907958	-0.8777311	-0.4574207788812943	0.0530255759361998	-0.7170259325323356	0.7700515084685354	-1.321390918334945	-1.1913225018181943	-1.4880839350344717	0.2967614332162771	0.094467325260311	-1.25741	-15.0	-1.0469282087038894	-25.0	23.95307179129611	-6.299482524613693	-5.252638747266476	-0.2328912796096654	-24.32342407603737	24.090532796427706
r10_35_TrROS	TCCGCGGGTGGCTCCGCTGGCGGCTCTGCTGGTGGCGTTGCGGAATGGATTCAGGAACAGGGTTTCAAAGTTAAAGACATCCCGGTTCCACGCCCACCAAACGGTAACCCGTGGGTTAAAGTTGAGGTTGAACACGACGGTGGTAAACGTACCTACGAAATTCCGCTCGACGAAATCTCTGCGGGCGGTTCCGCTGGCGGCTCTGCTGGTGGTTCT	-0.6769490159703174	-0.6232077271669272	-0.7375395186127984	0.1143317914458712	0.0572002123331764	-0.6399176	-15.0	-1.8778487090463087	-25.0	23.12215129095369	-1.5131012185141932	-1.4646337439126786	-1.5929091133072537	0.1282753693945748	0.0441740790999072	-2.0334148	0.4867105674994298	0.5773450260013736	0.3271850594694944	0.2501599665318792	-5.466829218761405	0.0287628808672465	0.1592160525020923	-0.115303317451195	0.2745193699532873
r10_38_TrROS	TCCGCGGGTGGTTCCGCTGGTGGCTCCGCTGGTGGTAAACCGAAAATCGACCGTGTTGAACCGATCGACTTCCCGAACGGTCACAAAATCTACGTTGTTCCGAACAATGGTCGTATCGAAGTTGAAAACCCAGGCGGTAAGAAAGAATACCCGGTTCCACCAGGTCAGCTCATCTTCTCTGCTGGCGGTTCTGCGGGCGGTTCTGCTGGCGGCTCC	-0.426558714397912	-0.3991753269130668	-0.4490451607369665	0.0498698338238996	0.037801579773225	-0.71920514	-0.0219256286712066	0.0504167977006214	-0.0849574225385713	0.1353742202391927	-1.948489761888335	-1.8944124800260025	-1.9891583810406517	0.0947459010146491	0.0297611949493369	-2.0682964	-0.6650452633148116	-0.4108404298337896	-0.9337609847551854	0.5229205549213958	-5.289411340776594	-0.1783380937030517	-0.0650692820611372	-0.3001784113206681	0.2351091292595308
r10_40_TrROS	TCTGCTGGTGGCTCCGCTGGCGGCTCTGCTGGTGGTGAACCGAACTACGTTACCGTTTCTATCGAAATCGAACGTCCAGACCCAGACGGTGAAAAAGAAAAGATCAAAATCAACGTGGTTGTTCCGGCGGACGACCCGGAACGTGCGCTGCGTATTGCGCGTAACCTGCTGAAGGACTCCGCGGGTGGTTCCGCTGGCGGCTCTGCGGGCGGTTCT	-1.2538355203615967	-1.1736781666104343	-1.3149503937948577	0.1412722271844233	0.0649521217386704	-1.0694208	-15.0	-5.0	-25.0	20.0	-0.5767040151949748	-0.5453715356886613	-0.634653055875301	0.0892815201866397	0.1274716171091441	-1.422699	1.0421569838609324	1.090790525055431	0.950642195335361	0.14014832972007	-6.199465293647547	0.4972640203212563	0.7035977377376537	0.3114602663095327	0.3921374714281209
r10_41_TrROS	TCCGCGGGTGGTTCTGCGGGCGGTTCCGCGGGTGGCCTGCCGGGTGCGAAAGCGCGTATCGTTGACATCGACATCAAACCAGAACCGGAACGCAAACGTGGTCCACCGGGTAAAATCGAAGAACGTTTCCGTATCACCCTGACCGTTAAAATCCGTTTCCCGAACGGTAAACCGCTGTCTGCTGGCGGCTCTGCTGGCGGCTCCGCTGGTGGCTCT	-1.028654812558318	-0.7716663555927732	-1.2243444632208074	0.4526781076280342	0.0902097237294147	-1.4679852	0.32474404327247	0.7999319326285572	-0.1648698339633986	0.964801766591956	-0.0995900207370325	-0.0299563172566003	-0.1583909060178608	0.1284345887612605	0.1932412386182495	-1.7857666	2.244446066533376	2.3400550442019257	2.163557928894483	0.1764971153074426	-6.697975786361998	1.3108678827903022	1.6578735406797518	1.0312511863644709	0.6266223543152809
r10_43_TrROS	TCTGCGGGCGGTTCCGCGGGTGGTTCTGCTGGTGGTTGGGTTCGTATCAAAGGTGGTCGTCGTATTCCGGCGGACCAGATCAAAGAAGCGATGGAAAACGGTGACCTGGACACCATCGCGGATCGTCTGGGTATGTCTCCGGGTCGTCCGCTGAAAATCGAAGTTTACCCGCCAGACTCCGCGGGTGGTTCTGCTGGTGGCTCCGCTGGCGGCTCC	-1.0460496530583714	-0.9342790962655376	-1.1867954613085403	0.2525163650430029	0.0920867318025417	-1.282557	-0.1872492070073556	0.1202163576808358	-0.8116412379331384	0.9318575956139742	-2.4236469571641117	-2.2623713135267685	-2.545364927279961	0.282993613753193	0.0907743339504457	-2.0973396	-15.0	-5.0	-25.0	20.0	-6.12553270482212	-4.730261067177269	-1.7993605336944165	-10.425349553066631	8.625989019372216
r10_46_TrROS	TCCGCTGGTGGTTCTGCGGGCGGTTCCGCTGGTGGTTCCCAGGAACTGACCATCAAAATCCCGCCAGGTGAACCGGACGTTCGTATCTTCTTTCCGGACGGTGGTGAGGAACACGAAATCCCACCGGGTGATGAGCGCGAAATCGAACTGTCTCCGGACAAAATCGCGGTGCAGCCATCTGCTGGCGGCTCCGCGGGTGGCTCTGCTGGCGGCTCT	0.1017876904286132	0.1348061745178233	0.0647255146824861	0.0700806598353372	0.1939332629341989	-0.57127094	0.7627856388950361	0.8183981877388363	0.6990031861299183	0.119395001608918	-0.5109642118986941	-0.3814245673002207	-0.5408007284024411	0.1593761611022203	0.0971814742982045	-0.4457035	-15.0	-1.0622182334230317	-25.0	23.93778176657697	-6.135969362672086	-0.1478268522382374	0.0873715453997312	-0.4218621971874637	0.509233742587195
r10_48_TrROS	TCCGCTGGCGGCTCTGCTGGTGGTTCCGCGGGTGGTCTGAAAATCGACGAAGAACGTTACCCGCCAGGTGACGAAATGCCGCGTTACAAAGTTACCATCCCGCTGCCGAACAACGGTAAACCGATCGAATTCCACTTCAACTCTCCGGAAGACGCGAAGAAAGCGCTGAAAGAACTGTCTGCGGGCGGTTCTGCTGGTGGTTCCGCGGGTGGCTCT	-0.5352902304929635	-0.5016328612893939	-0.5767390877311871	0.0751062264417932	0.1192601781720378	-0.7045691	-0.4292238716174265	-0.2999260684725854	-0.62141555992139	0.3214894914488045	-1.2133171530854907	-1.098892877452769	-1.280804204305247	0.1819113268524776	0.1364555200891422	-1.1694336	-15.0	-1.0059659011955828	-25.0	23.994034098804416	-6.322219561285487	-0.7611135474164056	-0.2568470010311169	-8.726298600298616	8.469451599267499
r10_50_TrROS	TCTGCTGGCGGCTCTGCTGGCGGCTCCGCTGGTGGTTACCTGGAAGCGCCGATCGTTATCAAGATCGAATTCCAGATCTACGATCCGGACGACGGTGACCCGATTGCGACCTACGAACACACCATTATGATCCCGATCGAAATCGAACTGCCGCCACCACCGGACCCGGACAACGATTCCGCGGGTGGTTCTGCGGGCGGTTCCGCTGGTGGCTCC	1.1588813086691374	1.2872974733367135	0.9937516912228704	0.2935457821138429	0.1961059811157314	-0.31413198	1.9744199549805632	2.160678267854508	1.7357724400505763	0.424905827803931	0.6646065493161664	0.7343440126877544	0.5005766818329264	0.233767330854828	0.2443939820597901	-1.0286655	2.276922261917117	2.3767474446483323	2.0435591067021783	0.333188337946154	-6.488241550881601	2.179702114417038	2.4464563519556872	1.9968219412751724	0.4496344106805148
r10_51_TrROS	TCCGCGGGTGGCTCTGCTGGCGGCTCCGCTGGTGGCAACTGGAAAGTTGAAGTTGATTTCAACATCATGCCGCTGGACAACGGTCTGTATATCATGTTCGACATCACCATCCGTGACCCGGAAGACGGTAAGTGGGAGCCAGTTTTCACCTTCATGTTTTGGATTCCGCCGGATGATTCTGCTGGCGGCTCCGCTGGTGGTTCTGCGGGCGGTTCC	1.5380803969686894	1.7920698028655448	1.390061314467162	0.402008488398383	0.1155469132212792	-1.0417721	3.510908474734715	3.9102129377823287	3.292434838624826	0.6177780991575026	1.1730709626050106	1.232568422005985	1.0831406289432155	0.1494277930627692	0.1798638687734246	-2.502039	5.001536485900644	5.09611155160822	4.862722474038766	0.2333890775694538	-5.900591743712267	4.77181330903328	4.990787685269688	4.547675241973576	0.443112443296112
r10_52_TrROS	TCTGCTGGCGGCTCTGCGGGCGGTTCCGCGGGTGGTCCACCGGGTGAACCGGTGCCGATCAAAATCAAGATTACCCACAACAACGGCAAAAAGCGTGAAATTGACTTCCCGATCACCACTCCGCAGGAAGCGGAAGAACTGGCGCAATTCTTCGGTCTGGACAAAGTTGAAATCGTTTCCGCTGGTGGCTCCGCGGGTGGCTCCGCTGGTGGTTCT	-1.1025774960386123	-1.0679509776870997	-1.1454842142841868	0.0775332365970871	0.0398217264086909	-0.7535372	-15.0	-5.0	-25.0	20.0	-1.6871507354781792	-1.6138424124765212	-1.7490106582927905	0.1351682458162693	0.039148828644364	-1.5804272	-15.0	-5.0	-25.0	20.0	-5.302186448866685	-6.684909047242031	-3.130076471970288	-13.82441029920802	10.694333827237733
r10_54_TrROS	TCTGCTGGCGGCTCCGCTGGTGGCTCTGCTGGCGGTGAGCCGGTTCCGATCCGTTTCAAAATCGAAAACAACGGTCAGACCCACGAAGTGAACTTCACCATGCCACCGGGTCCGTCTCTGGAAGAAATCGCGGACGAAATGAAATCCAACGGTTACAAAATCAAAGACATCGAAATCTCCGCGGGTGGTTCCGCGGGTGGTTCTGCGGGCGGTTCT	-0.6665818596935336	-0.6243589900476183	-0.7062183294444965	0.0818593393968781	0.0432693038109285	-0.61268353	-15.0	-5.0	-25.0	20.0	-2.289934668796615	-2.20775520612928	-2.3678907704827834	0.1601355643535034	0.0275398832575576	-2.3836555	-0.8256365591948137	-0.4027548540875192	-1.9126660660512396	1.50991121196372	-5.563375393295527	-1.1890722295652911	-0.8270310262177915	-2.653868905915896	1.8268378796981048
r10_57_TrROS	TCCGCTGGCGGCTCTGCTGGTGGCTCCGCTGGCGGTAACCCAGGCCAGGAAGTTACCTACCAGATCAAAATCCCGATCCGTGACAAAAACGGTGAACCGGACTGGAAAATCGACATCCCGGTTACTATGGACACTCCGCAGGACGCGGACCGTTTCGCTAAAGAAATCGCTAAGCGTTCTGCGGGCGGTTCCGCGGGTGGCTCTGCTGGTGGTTCT	-1.1033301358490113	-1.0192794571182096	-1.1774793549175362	0.1581998977993266	0.0488249213720809	-0.8462651	-15.0	-5.0	-25.0	20.0	-1.9011253613580728	-1.809223840478235	-1.9791168649500563	0.1698930244718213	0.0334198688708346	-1.5060978	-15.0	-5.0	-25.0	20.0	-5.925982873694176	-6.103009989157393	-2.8422151639163933	-11.865703733379023	9.023488569462632
r10_58_TrROS	TCTGCGGGTGGTTCTGCTGGCGGTTCCGCGGGTGGTCCGGGTAAAAAGAAAATTGAGATTCACATCCCGGCTGACGAATTCCAGGACGAACTGCAGAAGAAACACGGTGGTACTCCAAACGAAATTCAACAGATCATCATGGAACGTTTCCCGGGTATCAAAATCCACCTGATGCCATCCGCTGGTGGCTCTGCTGGCGGCTCCGCTGGTGGCTCC	-0.5429925025942303	-0.4406622919909262	-0.6486984271155157	0.2080361351245894	0.0772199506600053	-0.712703	-0.4274493567617692	-0.0795353218541185	-1.066889797539124	0.9873544756850056	-0.577905483749281	-0.5328933807197295	-0.6361776071595346	0.1032842264398051	0.0696544518780559	-0.41222954	-15.0	-5.0	-25.0	20.0	-6.128405863254573	-4.415344807956643	-1.4616363137613562	-13.275815258477136	11.814178944715778
r10_59_TrROS	TCCGCGGGTGGTTCCGCGGGTGGTTCTGCGGGCGGTTACTTTAAGATCGAGATGGTTCACTTCTTCCCGAACCCGGACGGCCAGCTGTACTTCATCCGTATCAAGATTGAGATTAAAGTTGACCCGAACGGCGACATCGACATCAAAATCACCGAAATTGAAATCTACCGCCTCGACTCCGCTGGCGGCTCTGCTGGTGGCTCCGCTGGCGGTTCT	2.0739881455978053	2.2705134733017043	1.904989482525306	0.3655239907763983	0.1838567557761751	-1.1183031	4.535497821378657	5.042002289159552	4.2070833775105445	0.834918911649007	1.546960659673425	1.6009625356826511	1.4864495861736722	0.1145129495089789	0.2617845267354008	-2.6378994	5.840784932297105	5.956267726951532	5.720315466686241	0.2359522602652912	-6.3725715362273165	5.951125259060523	6.2817192047676365	5.64220425278227	0.6395149519853662
r10_60_TrROS	TCTGCGGGCGGTTCCGCTGGTGGTTCTGCTGGCGGTCCGCCGGACGTTCGTCCGGTTACCTTCCCGAACAACATCGAAGTTTACGTTAACCCGAACCCAGCGGTTATCATCTCTATCTACACCAACGGTAAATCTCACACCATCATCATCCCGCCAGGTGACGAAATCAAAATTCCATCCGCTGGTGGTTCTGCTGGCGGCTCCGCGGGTGGCTCT	0.000157224761557	0.0627861085532577	-0.0768032958681258	0.1395894044213835	0.144154817589879	-0.5401063	0.5261604823496097	0.6408001988003461	0.3756578684980748	0.2651423303022713	-1.6434302026504717	-1.3793839168582804	-1.8649240940509864	0.4855401771927059	0.1170967930660261	-1.995924	0.1303031691484763	0.6630808347814072	-0.6053937452361146	1.268474580017522	-6.472365190902728	0.4047483616847763	0.7663849543563672	0.0672916597334001	0.6990932946229671
r10_62_TrROS	TCCGCTGGCGGCTCCGCGGGTGGTTCTGCTGGTGGCATGTTCTACATCAAAATCCCGAACGGTAAACAGTTCCCGTTCAAATCTAAAGAAGAATTCAAAGACCAGCTGCGTGAACGTAACGGTCGTCCGATGAAAATCAAAGATATCGAAATCCAGCCGCTGGACCCGAACCAGTTTTCTGCGGGCGGTTCCGCTGGCGGCTCCGCGGGTGGCTCT	-1.138739618206658	-0.9866670012994696	-1.404214897289768	0.4175478959902983	0.0855816275969256	-1.1685231	-1.534131124315634	-0.3790393522776182	-25.0	24.62096064772238	-2.065014608201836	-1.9224006642685367	-2.207177477126577	0.2847768128580403	0.0784214103909155	-2.638605	0.5859754238026796	0.8327506929377035	0.3079356143789985	0.524815078558705	-6.310769894559213	-0.0887817884176998	0.2507068716913697	-0.3862242542334603	0.63693112592483
r10_65_TrROS	TCTGCGGGCGGTTCCGCGGGTGGTTCTGCTGGCGGTGACTACATCTCTATCATGTTTATGATCCCGGAAGGTCTGGAAGACATCACCATCGAAGAAATCGAAATCCCGGGTGGCCCGATCGAAGTTAAAGTTCGTCGTATGCCGGGTAACGGTATGTTCATGATTACCATCAAACCGTCCGCTGGTGGCTCCGCGGGTGGTTCTGCTGGCGGCTCT	0.971814034129388	1.0265123180090054	0.9109099648732836	0.1156023531357217	0.1824293215994896	-1.3184471	3.0731103174764662	3.148895796810995	2.9890097818907133	0.1598860149202816	0.4017792923428165	0.4606074529085333	0.3732812602564403	0.0873261926520929	0.1963855554220626	-2.0365944	3.2691452736924376	3.3501599845660923	3.2299899062370327	0.1201700783290595	-5.81631066836716	3.1443077966218027	3.2863159486222724	3.002979298346244	0.2833366502760288
r10_66_TrROS	TCTGCGGGCGGTTCCGCGGGTGGTTCTGCTGGCGGTAACTGGTACATCATCATCTACTTCCCGCCAGGTCGTAAACGTATCATCCCGTTCGACTCTCCAGAGGAAATGCGTGAAGAGATGAAAGAAAACGGTATGCCGATCAAAATCATGCCGAAAGAAGACGCGGAAAAACTGCTCTCCGCGGGTGGTTCTGCTGGCGGCTCCGCTGGTGGCTCC	-0.6107628739539115	-0.5533339157589142	-0.6483428459875838	0.0950089302286696	0.0560716557511775	-1.3358593	0.8477967261250807	0.9409901449268664	0.7852789193814926	0.1557112255453736	-0.6686675518345192	-0.6438194318050382	-0.7132266862946655	0.0694072544896272	0.0561582854039506	-1.6544075	1.2544359741658222	1.291399260025487	1.1875379925787464	0.1038612674467409	-5.496917571563112	1.139643882079325	1.215425759960474	1.0487778782420607	0.1666478817184131
r10_68_TrROS	TCCGCTGGTGGCTCCGCGGGCGGTTCTGCGGGTGGTACTATCCCGATTCCGATCAAAGAAGTTGAACGTGAACCGTCTCCGAACGGTAACCCGTGGCTGACCGTTTACTTCCCGGACGAAGGTCAGAAAATCACCATCCCGCCGAACAACCCGGAAATCCTGGACCTGATCAAGAAATCTGCGGGTGGTTCCGCTGGTGGCTCTGCTGGCGGCTCT	-0.5246016726086209	-0.4661644512301132	-0.6510305041004809	0.1848660528703677	0.0764949934989824	-0.4861331	-15.0	-1.7721319415629255	-25.0	23.227868058437075	-0.8236385979848337	-0.7793208206039374	-0.9052610553577598	0.1259402347538224	0.0664701626508504	-0.74765015	-15.0	-5.0	-25.0	20.0	-5.897547244439814	-10.229217816843963	-4.532905588670475	-17.837788135134986	13.30488254646451
r10_70_TrROS	TCTGCTGGCGGCTCTGCGGGCGGTTCCGCTGGTGGCAAGAAGATCAAAATCAATTTCCCGTGGGAAGACGCGGAGGAGATTGCGAAATACCTGCGTGAACAGAATCCGGGTCGCCCGATCACTCCGGAAGATGTTGAGATCGAATTCATGCCGCCACAGCCGGACCCAGGTGACCCATCCGCGGGTGGCTCCGCTGGTGGTTCTGCTGGCGGCTCC	-0.8626167814022405	-0.7119501092470903	-0.9355016773007292	0.2235515680536389	0.0779875676925118	-0.68283176	-15.0	-5.0	-25.0	20.0	-1.7730710947628046	-1.6804186747932446	-1.827768399759236	0.1473497249659914	0.0600621114159468	-1.4592476	-15.0	-5.0	-25.0	20.0	-5.737149726638268	-5.041518097024588	-2.0758639261115257	-11.903211877958114	9.827347951846589
r10_72_TrROS	TCCGCGGGTGGCTCCGCTGGTGGCTCCGCGGGTGGTTTTAAGATCGAATCTATCAACATCGGTATCGGTCCGAACGGTTACATTGAAATCAAAATCACCTTCCGTTTCCCGGACGACGGTAAAGAACACACCCAGACCCTGATGATCCCGATCCCGCTGCCGAAACCGCCGAACGACTCTGCGGGCGGTTCCGCTGGTGGTTCTGCTGGCGGCTCT	1.3400151717420532	1.4092993953904225	1.2339868972007793	0.175312498189643	0.1296319077785119	-0.7846658	2.8747243335663963	2.9754044891865923	2.7226454798659683	0.252759009320624	0.5588619619229507	0.5873446146642503	0.5219767797655337	0.0653678348987165	0.1989396024119175	-2.2468357	3.767492598538584	3.80706787476874	3.71638016519544	0.0906877095732996	-5.990673195356074	3.4595690684128426	3.5863587491725424	3.318854922786632	0.2675038263859104
r10_75_TrROS	TCTGCGGGCGGTTCTGCTGGCGGCTCTGCTGGCGGTGACAAAGACGACGACCAACAGCCGAAACCAGTTCGTCGTACCGTTACCATGTGGATTCTGATCCCGTTCAACGATCAGCCGGTGCTGATCCGTATCGAAATCAACCTGGATGACGGTAAGATTAACATCGAATTCTACCCGTCCGCGGGTGGCTCCGCTGGTGGTTCCGCTGGTGGTTCT	1.8284758604728688	1.897356251929282	1.757519334351354	0.1398369175779279	0.1746674480122813	-1.2353604	4.230210888623195	4.3499095942576815	4.112161368611695	0.237748225645987	1.3112640725551767	1.3328942553909136	1.2878344949833422	0.0450597604075713	0.1467379824458574	-1.9643307	4.507138213822923	4.543717506928563	4.468039913926105	0.0756775930024584	-5.644166398556621	4.413013122689771	4.519317105876304	4.325332469044964	0.19398463683134
r10_78_TrROS	TCTGCTGGTGGTTCCGCGGGTGGCTCCGCTGGCGGTAAAGATCCGGACGACAAGAAACCGGAGCCGGAAATTGAGATCAAGATCTACGTTATGATCATTTACGACCCGGAGCACGGTCGTATCCGTATCTCTATCTACATCGACGACGGTCTGATGATCGAAATCACCTTCCCGATCTCCGCGGGTGGCTCCGCTGGCGGCTCTGCGGGCGGTTCC	2.3090855148347504	2.459666785315593	2.0498830539540243	0.4097837313615686	0.2090789595483932	-1.1012499	5.1537961059538775	6.160564132592807	4.462005565706519	1.6985585668862877	1.662675682273917	1.758259064102627	1.5453272451555822	0.2129318189470448	0.2891299948660557	-1.675293	4.8148831235607	5.079043349926507	4.55154879105964	0.5274945588668674	-6.523054158970122	5.181958743425137	10.909492512234182	4.703140776238969	6.206351735995213
r10_79_TrROS	TCTGCGGGCGGTTCTGCTGGCGGCTCCGCTGGTGGCTTCAAAATCAAAGACATTGAGGTTCAGTACCGTCGTCTGAAAAACGGTTGGCACGAAGTTCGTATCAAATTCAACGGTGGTAAGATCAAGATCTACGTTCCGGACGACCCGGAGCAGGCGGAAGACATCCTGAAACAACTGTCTGCTGGCGGCTCCGCTGGTGGTTCCGCGGGTGGCTCT	0.2902170771805947	0.5441438441296419	0.2176554886235519	0.32648835550609	0.1545270031372241	-1.4060855	2.257209617517708	2.604445358547732	2.1575798926556087	0.4468654658921234	-0.2121531063896653	-0.1368763217036954	-0.2696947643550561	0.1328184426513606	0.5871218913326816	-2.6074505	3.2001487787612466	3.301731765131412	3.122525666966764	0.1792060981646477	-6.599803017039463	3.015186944102213	3.294667119821557	2.744372356107233	0.5502947637143243
r10_81_TrROS	TCCGCGGGTGGCTCCGCTGGCGGCTCTGCGGGCGGTTTCGAGATCGAACGTAAAGACAACTACCTGGAAGTTGAGATCACCATGGAATTTCCGATGCCGAACCCGGACGGTCCGAACCAGCCGATGGAAATGACTATGACCCACCGTATCCCGATCGACCCAGACGGTGAAATCGTGTCTGCTGGTGGTTCTGCTGGTGGTTCCGCTGGCGGTTCT	0.022507256019556	0.0512656065300059	-0.0248081435632865	0.0760737500932924	0.0936064528579697	-0.43724656	0.368811602394794	0.4267647460814649	0.2688256313660561	0.1579391147154088	-1.6108805039190943	-1.5140626580623655	-1.6961432082868515	0.1820805502244857	0.069586623512646	-1.5856838	-15.0	-0.996693173468688	-25.0	24.00330682653131	-6.04654412822911	-0.1758580341567792	0.0024868589867227	-0.5288632418362753	0.531350100822998
r10_82_TrROS	TCCGCTGGCGGCTCCGCGGGTGGCTCTGCTGGTGGCGACCCGATGAAAATCGTTCCGATCTGGATCAAATTCACCATTACCATCCCGCCAGACTCTCCGATTATGGAAAAACTGGGTATCGACCCGGAAGACGTTAAAATCGAGTTCGAATTCTGGATGTGGGTTATTGTTCCGGATTCCGCGGGTGGCTCTGCTGGTGGTTCTGCGGGCGGTTCT	1.1108494029084206	1.2216537183168377	1.0514450573383862	0.1702086609784514	0.1702776345085453	-1.1684744	3.0651498436102846	3.221036850209925	2.982219184969354	0.2388176652405711	1.2923647477195082	1.4807365659997196	1.199137838020175	0.2815987279795446	0.2657359961631997	-2.492176	5.180722333721725	5.514713512578926	5.029495381856021	0.4852181307229051	-6.236503516480346	4.603905262106164	4.8415051701993645	4.403530127799734	0.4379750423996302
r10_83_TrROS	TCCGCGGGTGGCTCTGCGGGCGGTTCCGCTGGTGGCCCACCGGAGCAGCGTACCGTGCGCGTGGAACCGGAGGTGCGTATCGACAACAACCCGATCAAACTGCCGATTACCGTTCCATACAAAGACCCGGAAGACGCGGACCGTCAGGCGAAATCTTTTGCGAAGGAACTGGGCATTTCCGCGGGTGGCTCCGCTGGTGGTTCTGCTGGCGGCTCC	-2.3239413635874957	-2.223203164382024	-2.405164198151003	0.1819610337689789	0.6583323029807359	-1.089237	-15.0	-5.0	-25.0	20.0	-1.2926455317118006	-1.2600268597731532	-1.3971420206058822	0.137115160832729	0.0954285442783642	-1.3553162	-1.0801337958625743	-0.8146356508422496	-25.0	24.18536434915775	-5.697279534753317	-5.150472936717339	-2.427211590818576	-11.638692753326112	9.211481162507535
r10_84_TrROS	TCTGCGGGCGGTTCCGCGGGTGGCTCTGCTGGCGGTCCACCGGGTGACAAACCGGTGCAGCGTATCGAAATGGAAATGATTATCATCCTGCCGGAAAACGGTTGGCTGATTCAGATCGATATCACCATCGACGTTGCTAACGCGAACATCAAGATCGACATCGAGATCATCCCGCTGTCCGCGGGTGGCTCTGCTGGCGGCTCCGCTGGTGGTTCC	1.085703931414736	1.3422117948737426	0.8591070030283892	0.4831047918453535	0.4321491747986313	-0.67891216	2.369368460692699	2.735460521481046	2.0503851787304006	0.6850753427506455	1.243226478205651	1.346805430286366	0.9824831204424396	0.3643223098439263	0.3132706060986424	-0.7788029	2.806508515407584	2.9801581250679474	2.400625910836228	0.5795322142317199	-6.805089550794558	2.7990776318058	3.209086296825396	2.5701536659872244	0.6389326308381715
r10_86_TrROS	TCCGCTGGTGGCTCTGCTGGCGGTTCTGCGGGCGGTATGCTGGACGTTGAAGTTCGTCCGTTCCCGGAAAACAAGATGTACGTTATCACCATCAAATACATGCACTACGACCCGGACGACGGTAAACTGAAGGAACCGCGCGAGCACACTTTCATCGTTCCGCCAGGCGACCCGATTTCCGCTGGTGGCTCTGCTGGCGGCTCCGCGGGTGGTTCT	-0.5597338115576032	-0.4674341995836079	-0.6248997785737492	0.1574655789901413	0.074879459058994	-0.8432088	-0.0473714586387042	0.1855846615903849	-0.2466258606228054	0.4322105222131903	-1.5893015281952052	-1.5037593105272056	-1.6726637926321517	0.1689044821049461	0.1404865753033929	-2.0168667	0.2998357224962676	0.4728811268012833	0.1102210762644646	0.3626600505368186	-6.107698448650991	0.1591685453281074	0.4189128374542374	-0.0551393460043303	0.4740521834585678
r10_92_TrROS	TCTGCGGGCGGTTCTGCTGGCGGCTCTGCTGGCGGTCTGAAAATCCTGGAAATCGAACCGAACCCGAACGGTTGGTACTACATCAAAGTTAAAATCGAGATCCCGGTGGTTATGCCGGGTCCAGACGGTAAGCTGATCGGTCCGATCCCAGGTACCATGACCTTCCCGATCCGTCCATCCGCGGGTGGTTCCGCTGGTGGCTCCGCGGGTGGTTCT	-0.7147024411181183	-0.6717430140149484	-0.8124622632551801	0.1407192492402317	0.0807478584620947	-1.0146945	-0.0024217669434101	0.1074312705787014	-0.3027437223830109	0.4101749929617124	-1.6870737496485866	-1.6275879901400727	-1.7486936597509044	0.1211056696108316	0.064614929631642	-2.3406506	0.7273472720708368	0.8276193996261174	0.6192377655874374	0.20838163403868	-5.940184383992772	0.5926752131301085	0.7132772799886774	0.4479835347070556	0.2652937452816217
r10_93_TrROS	TCCGCGGGTGGCTCTGCTGGCGGTTCTGCGGGCGGTGACGCTTATATCCCGATCACCTTCACCATGGAAATTCAGGTTGTTTGGCGTCCAGACCCGAACGGTAAGTGGCGCCCAGTTGGTCCGATGCGTATCCAGTTCACTATCCTCATCCGTATCGATCCGGAAGACGGCAAATTTTCCGCTGGTGGTTCCGCGGGTGGCTCTGCTGGCGGCTCT	1.334177893884924	1.3894728697464065	1.20863628654574	0.1808365832006664	0.2144056900249867	-1.3035145	3.562307155680435	3.6421122004917152	3.38362706103868	0.2584851394530352	-0.0839651797529726	-0.0592323999132516	-0.1291093065201706	0.0698769066069189	0.1669294647469958	-2.6723576	3.460098306490977	3.4934944996249824	3.39916830661748	0.094326193007503	-6.338992382041248	3.4475102931447625	3.581327300703067	3.30741747536253	0.273909825340537
r10_96_TrROS	TCCGCTGGTGGCTCCGCGGGTGGCTCCGCTGGTGGTATCCGCATCCGTAACCCGGGCAACGGTAAGAAGCGTACCATCCCGTGGGACGAAGTTCAGCAGCAGCTGGGTGAACCGATGACCATCGACAACATCGCTAAAGAATTCGGTCGTCCGGTTCGTATTGAACCGCTCAACAATTCTGCGGGCGGTTCCGCGGGTGGTTCTGCTGGCGGCTCC	-1.399753365480513	-1.265121893984561	-1.5283563429489175	0.2632344489643565	0.0633813629164187	-1.2771189	-15.0	-2.073529056544712	-25.0	22.92647094345529	-1.9928989912199269	-1.8956341028357344	-2.072050616002341	0.1764165131666064	0.0482270247527785	-1.3196621	-15.0	-5.0	-25.0	20.0	-5.838008180143738	-4.913988084827169	-2.430319660938547	-9.49418885804933	7.063869197110783
r10_97_TrROS	TCCGCGGGTGGTTCTGCTGGCGGCTCCGCTGGTGGCCCGGACAACATCAAAATCGAAGTTAAAGAATACCCGAACCCGGATGGTATGCCGATCACCATCGTTAAAGCGACCGTTCCGGGTCGCGAATTCACCTTCCTGATCAATCCGGACGGCAAAATCACCGAAATCATCCCGGTGTCTGCTGGCGGCTCCGCTGGTGGCTCTGCGGGCGGTTCT	0.0448191138326167	0.0724849726220726	0.0049871665764416	0.0674978060456309	0.2209544311712815	-0.7494986	0.9613246435264076	1.0052139779902491	0.8971939308163892	0.1080200471738599	-0.6117490588505781	-0.5610350716072369	-0.6446761981425789	0.083641126535342	0.130775708897811	-1.5977535	1.255004480546909	1.3302247724507656	1.205641114717012	0.1245836577337535	-6.216890149230597	1.2222862596614292	1.3962816511020757	1.0584317492686706	0.3378499018334049
r10_98_TrROS	TCTGCGGGCGGTTCTGCTGGCGGCTCCGCTGGTGGTAAAACCATCACCATCTACAACCCGGACAACGGTCGTCCGGTTACCATCGAACTGGACAAAGACGGTCCGTACAAAATCGAATACCCAGGCGGTAAAGAACGCAAAATCCCGCCAAACGAACCGATCCCACCGGGTTTCTTCTCTGCTGGCGGCTCCGCTGGTGGTTCCGCGGGTGGCTCT	-1.1887126007537845	-1.145348567595284	-1.2250042985880685	0.0796557309927841	0.0355048846805499	-0.923239	-15.0	-5.0	-25.0	20.0	-1.850529862818526	-1.7975485029892724	-1.9231725281217824	0.1256240251325098	0.0392406788472388	-1.7344608	-15.0	-5.0	-25.0	20.0	-5.385891017374804	-6.091425619869927	-2.924905276086128	-14.93568038190168	12.010775105815554
r10_99_TrROS	TCCGCTGGTGGCTCTGCTGGCGGCTCCGCGGGTGGCCCGATCGAAATCCTGGAAGTTGAAACCGACGACAACCAGGTTTACATTATGATCCGTCTGGACAACTGGTACATCGTTTACCGTATGCCGCCGAACGGCAAACTGGAGGTGGAAACCTTCCCGCTGGACCCAGGCGCGATCTCTGCGGGCGGTTCTGCTGGCGGCTCCGCGGGTGGTTCT	0.7190554226994472	0.909218057060355	0.6801985701914877	0.2290194868688673	0.2116198995763406	-1.2284722	2.604024921052467	2.865720085056882	2.5506764639960733	0.3150436210608087	0.4612790609516639	0.5352296969025278	0.358073869917078	0.1771558269854497	0.2343357690348249	-2.472269	3.934099389161581	4.036182349393221	3.792444651880676	0.2437376975125453	-6.493314067680634	3.233903226038879	3.5755672499961486	2.955007012607993	0.6205602373881556
r10_100_TrROS	TCTGCTGGCGGCTCTGCGGGCGGTTCTGCTGGCGGTGTTGCGGACTATCTGAAAAAGGAAGGTTACCCGATCACTGTTGATCGTCAGCCGAACCCAGACGGTTCTTGGACCGTTTCTATCGAAGTTTACAACCCGGACAACAAACCAGTTCGTACCGTTGAATTTACCATTCCGCCATCTGCGGGTGGTTCCGCTGGTGGCTCCGCGGGTGGTTCC	-0.1981052879629032	-0.1906545903835338	-0.2064442692040724	0.0157896788205385	0.0334671292823978	-0.6291716	0.3082968147104971	0.324048039517701	0.2904783739938631	0.0335696655238379	-0.8618741553115464	-0.8377747766704514	-0.8855021367327565	0.047727360062305	0.0380666784744272	-1.6465359	0.9446898935496848	0.983037904694258	0.9066868255758568	0.0763510791184013	-5.10652243742166	0.7287734145332884	0.780394880664265	0.6660208024336101	0.1143740782306549
r10_101_TrROS	TCCGCTGGCGGCTCCGCGGGTGGTTCCGCGGGTGGTCCACCACCGTATAACATCCGTATCGAAATCGAATGGGTTGAACGTAAAGACCCAGGCGGTAAAAACCAGCGTCAGCCAAAACTGAAAATCGAGATTCCACCGGGTATGCCACCGGACGTTCTGAAAGATCTGGGTATCACCTCCGCTGGCGGCTCTGCGGGCGGTTCTGCTGGTGGCTCT	-0.4898421862491052	-0.3634489123567826	-0.536156199875716	0.1727072875189334	0.1193412282331472	-0.80314183	0.032915996352573	0.3261277930675668	-0.0942681283022117	0.4203959213697785	0.0804121408450618	0.1495244713743551	0.0102503017403727	0.1392741696339823	0.2527109952675163	-1.0015545	1.401858234889081	1.503030140525559	1.2978502303036317	0.2051799102219274	-6.600607844700614	0.5512773277329106	0.8787160875400851	0.216118399983498	0.6625976875565871
r10_102_TrROS	TCTGCGGGTGGTTCCGCGGGCGGTTCTGCGGGTGGTCCGAAAATCACCATCCACATCCCGGTTCCGTCTCCGGAAAAAGCGAAACGTCAGGCGCGTTGGATTCAGCGTTACCTGCGTGAACAGGGTCTGAAAAACATCCCACCAGAAGACATCGAAATCCACGTTATGCCGAATGGTTCTGCTGGTGGCTCCGCTGGCGGCTCTGCTGGTGGCTCT	-0.8023860288282912	-0.7317377159084499	-0.8625462507577161	0.1308085348492661	0.0667363926130112	-1.3977289	0.6254922492316735	0.7487938355866677	0.5150185397215352	0.2337752958651324	-1.7249443284840078	-1.6338847675228954	-1.8032982239605824	0.169413456437687	0.0358366537086739	-2.346304	0.6714222834834761	0.8265517091430958	0.5295527648775091	0.2969989442655867	-5.44400899165904	0.6742606414350253	0.7455849455308058	0.5888152305368329	0.1567697149939728
r10_103_TrROS	TCTGCGGGCGGTTCTGCTGGCGGCTCCGCGGGTGGCATCATCGAAGGTGCGTCTATCGACGAAATCCTGAAACTGCTGAAAAACTTCCCGCCGAACTCTAAAGTTACCATCCAGTACCCGGGCAACGGTCGTAAGATCGTGTTCGACGCGGACAACGGCAAGATCGAAATCGAACCGTCTGCTGGCGGCTCCGCGGGTGGTTCCGCTGGTGGCTCC	-0.5414243340988467	-0.5093912291305259	-0.5778699811792081	0.0684787520486821	0.1253136632998399	-1.0380309	0.4411616444827335	0.5029606597097735	0.3681940003467617	0.1347666593630118	-0.8098520200522641	-0.7247509266880996	-0.990043252715092	0.2652923260269925	0.1288947100902727	-1.072813	-0.1056715097382824	0.1205743994508393	-0.904702169190196	1.0252765686410352	-6.27411245016147	0.0222322474624053	0.244388330115549	-0.4590952096544848	0.7034835397700339
r10_104_TrROS	TCCGCGGGTGGTTCTGCTGGTGGCTCCGCTGGCGGTAAACGTATCTGGATTCAGATTATGATCCCGGGTACTGCGGAAGAAATCCGTGACATCATCCAGCCGTTCGGTCTGGAAATTGACGACATCTCTGTGAACAAGGGTAACCCGGGCATGATCACCGTTGAAATCGAACTGCCATCTGCTGGTGGCTCCGCTGGCGGCTCTGCGGGCGGTTCC	0.2438589911202774	0.3673112520721722	0.1697582995242819	0.1975529525478903	0.1295127366849226	-1.0530932	1.7052653874387282	1.8787783464807173	1.6000327392875109	0.2787456071932064	-0.6050602338435429	-0.5521705883132151	-0.632127547956734	0.0799569596435189	0.1416210654473865	-1.8241177	1.5933657749916412	1.668445149976403	1.5547281075144832	0.1137170424619198	-6.167374166487322	1.737083933559891	1.8756431973469372	1.5561315379535563	0.3195116593933809
r10_108_TrROS	TCCGCTGGCGGCTCTGCTGGTGGCTCCGCGGGTGGTACTATCTGGATTCCGTACGACGACCTGCGTGAAATGACTCCAGACCAAATCAAATCTTTCATCGACAACGGTGTTACCAAAATCGAGCTGTTCGACCCGGACGACGGCGAATGGCAGGAAGTTGAAATCCAAGTTCCACCATCCGCTGGCGGCTCTGCTGGTGGTTCTGCGGGCGGTTCT	0.3836544816913287	0.4038997337271711	0.3547035832106418	0.0491961505165293	0.0607915758276123	-0.49574375	1.096777236194253	1.1280319371964338	1.0517123460655022	0.0763195911309315	0.2141195247135457	0.2212711779086588	0.2084287575590045	0.0128424203496543	0.0742204837656991	-0.72031593	1.1858055274175672	1.1967621629931045	1.1770722240838676	0.0196899389092368	-5.3473184200151245	1.1491874307977574	1.2282901519771858	1.0684401605364824	0.1598499914407034
r10_109_TrROS	TCTGCTGGTGGTTCCGCTGGCGGTTCTGCGGGCGGTGGCTCCATGACCATGGAATACTGGTTCCCGGACGGTTACCGTATCACCATCACCGTTGAATTCCCACCGAACGGTATGATCGACCTGGAAGTGGAAGTTGAACCGATCCCGCCACCACCACCGCCGCCAAACGACCCGAAATCCGCTGGCGGTTCTGCGGGCGGCTCCGCGGGTGGCTCT	-0.3222039358354549	-0.2673983769297603	-0.379758220681384	0.1123598437516237	0.2757121691016164	-0.7286298	0.2548107531449246	0.3708873780625918	0.1222051846318323	0.2486821934307595	0.8026625728521941	0.8658811270189553	0.7684803904507141	0.0974007365682411	0.1653434983082689	-1.3361855	2.890243231677194	2.981439794538517	2.8412770906398896	0.1401627038986275	-6.529214966780849	2.26750727680191	2.4940668960155423	2.0683798498136863	0.425687046201856
r10_111_TrROS	TCTGCTGGTGGCTCCGCGGGTGGTTCTGCTGGTGGTAAGAAAACCATCGAAATGGAGTTCCTCTTCCCGATTTACGACCCGGAAAACGGTAAACCGCTGTTCTTCCGTATCGAAACCTCTTACCGTGTTGATCCGGACGGCAAAATCCTGGACATCTCTATCGAACTGGAATACTTCTCCGCTGGCGGTTCCGCTGGCGGCTCTGCGGGTGGTTCC	1.4377187744599516	1.5367989240596251	1.345205308673843	0.1915936153857822	0.1064861839900407	-1.0001283	3.306185645964462	3.4532134475304197	3.171668623343772	0.2815448241866471	1.2200325659086235	1.292772323761897	1.1014443084616097	0.1913280153002876	0.1819026881441457	-2.3283176	4.843917857846656	4.9625231395925	4.658547634613926	0.3039755049785739	-5.797933913649627	4.58042897816787	4.690737025786557	4.42669343571251	0.2640435900740474
r10_113_TrROS	TCCGCGGGTGGTTCCGCTGGTGGCTCTGCGGGTGGTATCGAAATCGTTGTTCCGTCTGAAGAACGTGCGGAAGAAATCCAGAAAGAGATCCGTAAAGAAATGCAGGAACGTGGTTTCCCGAACATGCCGATCGAAGTTCACACCGTTCCGCCGGACGACATCCCGCCAGAAATGGTGTCCGCTGGTGGCTCTGCGGGCGGTTCTGCTGGCGGCTCC	-0.9669573819926016	-0.9034969411334834	-1.009345753550176	0.1058488124166925	0.0770532284491476	-0.5423837	-15.0	-5.0	-25.0	20.0	0.7964213292999731	0.8363078070223775	0.7728316427611012	0.0634761642612763	0.0979987586143551	-0.043943405	1.0693194493454987	1.134852392291864	1.0302811678800083	0.1045712244118555	-5.78259876145242	0.3828480626451351	0.4811437614521114	0.2247058967492787	0.2564378647028327
r10_115_TrROS	TCCGCTGGTGGCTCCGCGGGTGGCTCCGCTGGTGGTCCGATCCGTATCCGTGATCCGGGTTACGAAATCGAGGAGATCGACATCAACCCGCCAGATGGTATGATCACCATCAAATTCCGTAACAATAACAAGCCACAGGAAGTTATCTTCAATCCGGACGGTACCCTGATCCCGATCTCTGCTGGCGGCTCTGCGGGCGGTTCCGCGGGTGGTTCC	-0.6564134916306188	-0.6257104779842729	-0.7033023369410827	0.0775918589568097	0.0552402641618258	-0.96975493	0.0328353001812251	0.1101455050970564	-0.0959900148113826	0.2061355199084391	-1.624181493729643	-1.5610352792001003	-1.6757722285898973	0.1147369493897969	0.0434482355556631	-1.6146793	-15.0	-1.176635802627051	-25.0	23.82336419737295	-5.568876235656048	-0.4832275759496971	-0.3213111483709331	-1.057847073441483	0.7365359250705502
r10_116_TrROS	TCCGCGGGTGGCTCCGCTGGTGGTTCTGCTGGCGGTGGCTGGCGTCCAATCACCATCCCAATCCCACCAGACGACCCAGCTGAGCTGACCGAAGAACTGATCGAAAAATTCCCGCCAAACCGTCCGATCTCTATCAACGGTCCAGACGGTAAATCTATCCCGATCTGGGTTCCGGATTCCGCTGGTGGTTCTGCTGGCGGCTCTGCGGGCGGTTCC	-0.4153048846247912	-0.3640049787813916	-0.4788550016717691	0.1148500228903774	0.1339647008048199	-0.57497644	-0.4697613321458733	-0.271398313320952	-0.8087264038830179	0.5373280905620659	0.6505616208052925	0.6919853978871772	0.6209896819811526	0.0709957159060246	0.1552871889237547	-0.3970623	1.3711860141372887	1.4344023604013458	1.3258709607982606	0.1085313996030852	-6.298148489748112	0.9818029081599888	1.1372692942950893	0.8087368960564063	0.3285323982386829
r10_118_TrROS	TCCGCGGGTGGTTCCGCTGGCGGTTCTGCGGGCGGTGATAACTGGAAAATCGGTATCGACATCATTCCGATCCGTTTCACCTTTGAAATGACCATGAAAGACGGTGGTAAACCGCGTCCGATGCGTATGGAATTCGAAGTTACCATCATCGTTATCAAAATTACTCCACCGGGTGACTCCGCGGGTGGTTCCGCTGGCGGCTCTGCTGGTGGCTCC	1.5061232258065604	1.5771291524884077	1.4388167575834525	0.1383123949049551	0.123353351770917	-1.0729241	3.5048099886535518	3.6116152950306897	3.4053422691246857	0.2062730259060039	1.2648627369841798	1.3118302510489668	1.215060133702245	0.0967701173467217	0.1659310851716968	-2.4634953	5.097062591622992	5.174933473445264	5.016536956795718	0.158396516649546	-5.760261514268176	4.888680128568258	5.014632948060063	4.786519256665841	0.2281136913942223
r10_119_TrROS	TCTGCTGGTGGTTCTGCGGGCGGTTCCGCGGGTGGTCCGCCGGAAATCGAATTCCGTCCGATCGAACACGACCCAGACGGTTACGCGATGTTCGCGATCGAGATCCCGGACGGTCGTACCATCTCTGCGACCATCGACCCGAACGGTAAGATCGAATCTATCCAGCCGATCCCGCCGTCCGCTGGCGGCTCCGCTGGCGGCTCTGCTGGTGGCTCC	-0.689432232921408	-0.5284730835415444	-0.7582380512763488	0.2297649677348043	0.1108523685191324	-0.8952997	-0.2897011468049005	0.1647082878935844	-0.5746613541054877	0.7393696419990721	-1.3818265208938176	-1.3282629485558155	-1.489067323882191	0.1608043753263754	0.1170514862772431	-1.5691586	-0.3578659001632166	-0.1732813169065339	-0.9260317123636485	0.7527503954571145	-6.593865979495409	-0.1261238010035623	0.2236230454430496	-0.7763141546016421	0.9999372000446918
r10_122_TrROS	TCCGCGGGTGGCTCTGCTGGTGGTTCTGCGGGCGGTCTGAAAGACCCAAATGGTAAGGCGGTTCCATTCGAAGTTGAATACAAAATCGACATCAAAGCGAAAGATCCGGGCGACGGTAAAGAACAAGAACCGCTGCCGACCATCACCGTTCGTCACGAATTCTACTTCTTCACCGGCTCCGCTGGTGGTTCCGCGGGTGGCTCTGCTGGCGGCTCC	-0.65179066896042	-0.5518730950887404	-0.6940499767710759	0.1421768816823355	0.0570057061505934	-0.7717469	-0.6638732794409095	-0.2412713030644272	-0.9450996583263896	0.7038283552619624	-1.670070591654011	-1.619646545693847	-1.7528770647949603	0.1332305191011134	0.0602356301825144	-1.8785648	-0.280705678749798	-0.1183859023511335	-0.6331018199185822	0.5147159175674486	-5.701689132174725	-0.3948651142126492	-0.1911569708802823	-0.9993873698986642	0.8082303990183819
r10_123_TrROS	TCTGCGGGCGGTTCCGCTGGTGGCTCTGCTGGCGGTAACAAAGAATGGTACATGATTATCCAAGTTCCGAACGGTAAGACCGTTGTTATCCCGTTCGACATGACTCCGTCTTGGCTGAAAAACCTCCCGCCGAACGTTAACATCGAATGGATTCCGAAAGAAGACGCGGACGAAATCTCCGCTGGTGGCTCCGCGGGTGGTTCTGCTGGCGGCTCC	0.3358244073191956	0.388412460762503	0.2830642991058684	0.1053481616566345	0.1656650283953578	-0.9569192	1.7001077086494154	1.7743955469656445	1.6251518281637336	0.1492437188019109	-0.5544279318843469	-0.4938666639163126	-0.5844527995975433	0.0905861356812306	0.1488408006305443	-1.8253975	1.667057358903829	1.7524383064391893	1.6244954504196525	0.127942856019537	-6.175249676791588	1.7010644500005752	1.8283097706720977	1.570430582575861	0.2578791880962368
r10_124_TrROS	TCCGCGGGTGGTTCCGCTGGTGGCTCTGCTGGCGGCAAAACCATCACCATCCCGCCAGGTATGCCGATCAAAATCTACAACCCGGACGGTGGTGGTAAAGAACAGGAACACCCGATCCCGGAAAACCAGACCATCGACGACATCGCGGAACAGAACCCAGGTTACCGTATCGAAATCTCTGCTGGCGGTTCTGCGGGCGGCTCCGCTGGTGGCTCC	0.1092764962365054	0.172157668976152	0.0263862406244486	0.1457714283517033	0.1793481915231419	-0.6004338	0.8242892296077279	0.9272852161822388	0.6828307215558655	0.2444544946263732	-0.5870687547926785	-0.539396260699664	-0.6383711157307356	0.0989748550310716	0.2473396810262439	-0.28747368	-15.0	-5.0	-25.0	20.0	-6.489175265641939	-0.568361689720932	-0.1541729370235222	-3.2982592715407395	3.144086334517217
r10_125_TrROS	TCCGCTGGCGGCTCCGCTGGCGGTTCTGCGGGCGGTGACGTTGACGAACTGGCTGACACCCTGTCTCGTCAGATGGGTTGGCCGGTTAAAAACGTGGATGTTGATGTGGAACCGCGTCCGAACGGTTGGGTTGAAGTTCCGATCGAACTGCGTTTCCCGGACGAAGAACTGCTGAAATCTGCTGGTGGTTCCGCGGGTGGCTCTGCTGGTGGTTCT	-1.082161932347831	-1.0467266215089508	-1.1258718261823129	0.079145204673362	0.058150121882677	-0.8535414	-15.0	-5.0	-25.0	20.0	-0.9219400627056802	-0.871537345172248	-0.9726707156660797	0.1011333704938315	0.0769075493967303	-1.2489109	0.0680293750522388	0.1894221360533151	-0.0676003207503133	0.2570224568036285	-5.562566776965308	-0.7479268652465928	-0.4490437325376432	-1.069780772999465	0.6207370404618219
r10_126_TrROS	TCCGCTGGTGGTTCCGCGGGTGGCTCTGCGGGCGGTAAATGGATCATGGTTGACTCTCCGGAAGACATCAAAGAATTCGCGGAGGATCAGGGCTACAAAATCAAAGTTGACAACGTTCACCCATTTCCGGGTGATAAAAACCACTACATGGTTTGGATCGAAATCGAACCGCCAGGTTCTGCTGGCGGCTCCGCTGGTGGTTCCGCGGGTGGCTCC	0.2670560699932938	0.320659216403006	0.1653426609276364	0.1553165554753696	0.1211839343683177	-0.6722748	1.187025703725724	1.267746181570803	1.0302384290661375	0.2375077525046658	-1.1365909231601266	-1.0171741361095334	-1.2500551851513633	0.2328810490418298	0.1032093932421361	-2.0431824	1.1343927294225502	1.3134160563327446	0.9577192167591672	0.3556968395735773	-6.136155304576066	1.178378537782324	1.2996539876602506	1.0140301648628658	0.2856238227973848
r10_127_TrROS	TCCGCTGGTGGTTCTGCTGGCGGTTCCGCGGGTGGTCCGTTCAAAATTGAGACTCAACGTCACCCGGACAACGGCATGCGTGTTATCCGTATCGAAGCGCCGGACGGTTGGTACATCACCATTATGATCAACCCGGGCAATGGTAAAATCGAGATCGAAATTATGCCGCCAGGTGCGTCTGCGGGTGGCTCCGCTGGTGGTTCTGCTGGCGGTTCT	1.1321159929165163	1.18476604301203	1.06879325805834	0.11597278495369	0.1162072037522763	-1.0992348	3.001963892746694	3.076026513627079	2.913344964174365	0.1626815494527136	0.2400937653571269	0.2762692214040524	0.1785697431641083	0.0976994782399441	0.2336780780612981	-1.7355099	2.642419668282592	2.692119225927673	2.557956316575304	0.1341629093523693	-5.606780434645467	2.8728553506017973	2.9619035325405347	2.7911423982096752	0.1707611343308595
r10_129_TrROS	TCCGCTGGTGGCTCTGCTGGCGGTTCTGCGGGCGGTACTATCAAACCGGGTTACCGTATCTCTAATCCGGACGGTAAAGAACGTGAAATCGACATCAAAGGTCAGCCGGTTGACGAAATCGTTGAAGAACTGGACAAGAAATTCCCGGGTATGCCGATCAAAATCGAACCGCGTCCGTCCGCGGGTGGTTCCGCTGGTGGCTCTGCTGGCGGCTCC	-0.8553432068199966	-0.8307723344550926	-0.8788513684341722	0.0480790339790796	0.0780672520663831	-0.7452805	-15.0	-5.0	-25.0	20.0	-0.7669318041789681	-0.7022306863737102	-0.8233364001728402	0.1211057137991299	0.0731080905018086	-0.13991165	-15.0	-5.0	-25.0	20.0	-5.850569603156963	-6.150310520474049	-2.613443999649731	-11.169059215317766	8.555615215668034
r10_131_TrROS	TCTGCGGGCGGTTCTGCTGGCGGCTCCGCTGGTGGCAAACCGGATAACGAAGAAGCGGCGAAAAAGCCACCACCGCGTGAGATCGAAATCCCGAACCCGGTTAAAACCAAAATCCAGCCAGTTAAGCCAGATCCGGGTCCGGGTGAATTCGAGTGGAAACTGGAAATCGAACCGTGGTCTGCTGGCGGCTCCGCTGGTGGTTCCGCGGGTGGCTCT	1.5037048864699831	1.6419535348703431	1.3845977049900045	0.2573558298803386	0.4711752585461117	-0.6455102	2.9278086671422687	3.1384813389601725	2.752033559206337	0.3864477797538352	1.28969983252318	1.3829969287604362	1.0352790134498624	0.3477179153105738	0.3813450078372914	-1.723856	4.1497407087021365	4.30909957590216	3.75040062821769	0.5586989476844697	-7.201889050947514	3.710480934861371	4.875542200127826	2.8922120917444265	1.9833301083833992
r10_133_TrROS	TCTGCGGGTGGTTCCGCTGGTGGCTCCGCGGGTGGTCTGCCGGAAGATGACAACTACGTTCGTGTGAAGATCACCTTCACCATCATGATGATGGAATTCGACCCGAAAAACGGTAAAATGCAGATGTTCCCGATCTCCATTGAAATCGAGATCTACATCCCACCGGGTGCGGAACTCTCCGCTGGTGGCTCTGCGGGCGGTTCTGCTGGCGGCTCC	0.5883459239322798	0.682007545546839	0.5131021073271252	0.1689054382197137	0.1837802333248551	-1.1821961	2.361788170529457	2.490546026625953	2.258260243957124	0.2322857826688293	0.8272689249693234	1.0146044876437328	0.6613441371990854	0.3532603504446474	0.2697001008414976	-1.8355236	3.595233291014328	3.86884190093948	3.359937156834206	0.5089047441052736	-6.668908914592612	3.259596125028127	3.4674294656251368	3.035353501070229	0.4320759645549077
r10_134_TrROS	TCCGCTGGCGGCTCTGCTGGTGGCTCCGCGGGTGGCCTGTACTTTATGGTTACCCACGAATTCCCGATCTCTCCGGAAATGGCGAAGAAGAACCCGTGGCTGCGTGGCCAGCCGATCCGTGTTACCATCATGTTCCCAGTTCCGGTTGTTCCGCCGGTTCCACCGGGCGACGATGGTTCCGCTGGCGGCTCTGCTGGTGGTTCTGCGGGCGGTTCC	0.0434791606518865	0.0574380941614859	0.0169665371183986	0.0404715570430872	0.1311268559855778	-1.1406858	1.5442290317091134	1.5642207953197809	1.5061388143874783	0.0580819809323025	0.053861551037398	0.0713828924608743	0.0378630485531555	0.0335198439077187	0.1451539595669215	-2.1465702	2.9416109701920394	2.965429638952183	2.919866766205184	0.0455628727469994	-5.582213771848634	2.421704800654518	2.5078853707161093	2.3530762828790754	0.1548090878370338
r10_135_TrROS	TCTGCGGGCGGTTCCGCTGGCGGCTCCGCGGGTGGCCTGACTCCGGAACAGCTGAAAGACTGGGTTCCGATCGAGATCTTCATCCCGGTTTTCGGTCCAGGTGGTAAACCGATCGCGTGGATTCCGGTTGAGATCACCATCAAAGCGGACCCGAATGGTAAAATCGAAATTGAAATCTCCGCTGGCGGCTCCGCGGGTGGTTCTGCTGGTGGCTCT	1.1825166490177796	1.283387798154202	1.1184343383939743	0.1649534597602278	0.23060801083768	-0.45691514	2.2046170552860254	2.349866469056554	2.112855797086899	0.2370106719696552	1.2798756543022698	1.3650494198513066	1.2254594166788733	0.1395900031724333	0.3127567831387406	-0.40813637	2.364889118104414	2.5111504976646537	2.2747382185806058	0.2364122790840479	-5.801639253162271	2.38347267616748	2.5073028515702096	2.263261842581428	0.2440410089887819
r10_137_TrROS	TCCGCTGGCGGCTCCGCTGGCGGTTCTGCTGGTGGTATCTGGATTCCGGGCGACGACATCAAAGAAGCTCTGAAGAAAATGCCACCGGACGTTACCAAACACATCTTCAACCCGGACGAAGGTCGTTGGATTATGATCAAAGTGAACGACAACAAAATCGACATCGAACCGTGGCCGTCCGCGGGTGGTTCTGCTGGTGGCTCTGCGGGTGGTTCC	-0.6425304626065307	-0.5892563213419418	-0.6750199188889148	0.0857635975469729	0.0377931068755192	-0.82113886	-0.3915804652922653	-0.2017602120178386	-0.5311033845821296	0.3293431725642909	-1.5997295369352496	-1.5490228702370836	-1.647756956296238	0.0987340860591543	0.0454985448783708	-1.5736942	-15.0	-1.6467708646031365	-25.0	23.353229135396862	-5.338026908543959	-0.7479984396028102	-0.3624652840107492	-1.0882395990051208	0.7257743149943716
r10_139_TrROS	TCTGCTGGCGGTTCTGCGGGTGGTTCCGCTGGTGGTATCAAAATCGAACCGGACCCGGACGGTGTTTATCGTATCGAAGGTAAATTCCCAGACGGTTGGAAGATCGCTATTATCTTCAACCCAAACGGTGAAGTTCACATCTACTTCCCGAACGGTAAAGTTTTCACCATCCCGCTGTCCGCGGGTGGTTCCGCTGGTGGCTCTGCTGGCGGCTCT	0.8860360720830938	0.960345539016052	0.8031242205316834	0.1572213184843686	0.2714817166534768	-1.00511	2.5324062835036028	2.6355372135680284	2.4175798177273204	0.2179573958407079	0.2353805756061971	0.2796402864826304	0.1450558483974375	0.1345844380851928	0.1910480134826334	-2.4366493	3.577317956440211	3.63763625979633	3.4545010564288248	0.1831352033675051	-6.319255228012416	3.0361879539205487	3.192339308768643	2.891714082519497	0.3006252262491462
r10_140_TrROS	TCCGCGGGTGGTTCTGCTGGCGGCTCCGCTGGTGGTTGGGACGTTGAAATCGAACCGTTCCCGGACGGTTTCATCTTCATCACCGCGGAAGGTCCGAACGGTCGTAAACTGGTTATCGTTGTTATGGTTGTTCCGGAGGGTAAGCTGATGTATATGATCGTTCCACTGGACGACCTGTCTGCTGGCGGCTCCGCTGGTGGCTCTGCGGGCGGTTCT	0.5349676467305984	0.6231206071671588	0.4844651863282154	0.1386554208389434	0.196607114652677	-1.2254965	2.347262458660765	2.4683019261634134	2.277854273790924	0.1904476523724896	0.7069309270047066	0.7701317077618396	0.6323452285164981	0.1377864792453415	0.2697722313268005	-2.0457191	3.705451412750391	3.79489074341925	3.6007594812276555	0.1941312621915942	-6.184121806385456	3.339233332696028	3.5180184361218725	3.1373734667575333	0.3806449693643392
r10_141_TrROS	TCCGCGGGTGGCTCTGCTGGCGGCTCCGCGGGTGGTGTTTACGATCCGGAAAACGGTAAGAAACTGCCGCCGAACGACTGGGTTATCGTTAAATTCGAGTTCACTTTCCCGAAACGTGACCCGGATGACGGTAAACCGGAAACCAAAAAGCATGACGCGTATGCTCTGTTCCGTGTTTCTGCGGGCGGTTCCGCTGGTGGTTCTGCTGGCGGCTCT	-0.318353783896046	-0.2316522909299357	-0.3478157706006618	0.116163479670726	0.0917111005442384	-1.1231592	0.9768169545449764	1.1119916482931973	0.9297952470460656	0.1821964012471317	-1.7878816539456923	-1.6593327964499474	-1.8881989857394204	0.228866189289473	0.0974902562034464	-2.593378	0.9771237119831496	1.1757680772508023	0.8144725321731486	0.3612955450776537	-5.573038625770851	1.0454437157948795	1.137049415389915	0.9465490783781564	0.1905003370117586
r10_143_TrROS	TCTGCGGGCGGTTCCGCGGGTGGTTCTGCTGGCGGTGACGGTCTGAAAATCGAAACCGACATCGAAATCTACCGCAACCCGAACGGTTCTGTTATGATTCGCATCAAAATCAAGATCCGTGCTCCGAATGGCAAGGAGATCGCGGAAATCAACATCTGGATTATGATCCCGCTGCCGTCCGCTGGTGGCTCCGCGGGTGGTTCTGCTGGCGGCTCT	2.114330293406831	2.2159955123905597	1.9480512453369447	0.267944267053614	0.1771322195614735	-1.3244567	4.899753113170205	5.15379531005842	4.561119401743985	0.5926759083144342	1.6412540563062916	1.7829528189236277	1.5317451903336297	0.251207628589998	0.183064904342213	-2.467184	5.82076923576003	6.217224654549436	5.581691438554944	0.6355332159944922	-6.25563771972683	5.876456818391597	8.12750825912934	5.518086733855049	2.609421525274292
r10_144_TrROS	TCCGCTGGCGGCTCCGCGGGTGGCTCTGCTGGTGGCTACATGATCACTGTTCGTTCTAAAGACAACGGTCAGTCTTACCCGCTGCAGGACATGCCGGACCTGCTGAAAGACCCAGGTTTCAAAATCCGTGACATCGAAATCATGCCGATGCCACCGGAAAACTTCAAACCAGCGCCATCCGCTGGCGGCTCCGCGGGTGGTTCTGCGGGCGGTTCC	-1.088433267143488	-1.0080849928511526	-1.1987273710603996	0.190642378209247	0.1590345577124483	-1.0624323	-15.0	-1.1685812545468282	-25.0	23.83141874545317	-1.5831467381482145	-1.4441835572923685	-1.6975993020088107	0.2534157447164422	0.0901964526802665	-1.3413982	-15.0	-5.0	-25.0	20.0	-6.2252689942670525	-4.477541692032494	-1.720602888316826	-11.828337751008076	10.107734862691249
r10_145_TrROS	TCCGCGGGTGGCTCTGCGGGCGGTTCTGCTGGCGGTCCGAAAGAAATCCCGATTAAGATCAAAATCTACCCGCCGAACGGTCGTAAACGTGAACGTCCGGTTCCGCTCAAGTCTGAAGAACAGGCGCTGGACCAGCTGCAGGAAGCGATGCCACCGGGCTGGTTCATCGAAATCTGGTCTGCGGGCGGTTCTGCTGGCGGCTCCGCTGGTGGTTCT	-1.346321757767427	-1.2369102536531749	-1.440411049905157	0.2035007962519821	0.2053821875529406	-1.200316	-15.0	-5.0	-25.0	20.0	-1.8347003254890035	-1.6987219943475973	-1.9482290982773451	0.249507103929748	0.0823685716459353	-1.5895691	-15.0	-5.0	-25.0	20.0	-6.462635450646583	-3.869885736309121	-1.2946402937942518	-12.284289565467144	10.989649271672892
r10_147_TrROS	TCCGCGGGTGGTTCCGCGGGTGGTTCCGCGGGTGGCAAACCGATCCCGGTTGACGAACTGAAAGACCTGATCCGTGACATCTTCCAGGAACGTGGTGGTCCGAATGTTGAAATCGAAGTTGACGTTCAACGTGACGAGCCGAACTGGTGGTGGGTTGACATCGAGATCGAATGGGACTCTGCGGGCGGTTCTGCTGGTGGCTCCGCTGGCGGCTCC	0.2283350558625123	0.260809916613056	0.1982299097191995	0.0625800068938564	0.1294773610985017	-0.7263937	1.2099177933193548	1.2587238506732858	1.1642826689695516	0.0944411817037342	0.0001469329070369	0.0121213181593063	-0.0178202388476713	0.0299415570069777	0.127175676859629	-0.53323174	0.5171940353129684	0.5398448314264976	0.4827269909265878	0.0571178404999098	-5.91075895481319	0.9567965986165	1.063376836944575	0.8254145723906309	0.2379622645539442
r10_149_TrROS	TCTGCTGGCGGCTCTGCGGGTGGCTCCGCTGGTGGCAATGACAACATGGAAGTGATCGAGGTTAAGACCGTGTACTTCGACAACGGTTTCGTTATCGAAACCCACATCATGAAAATGGATAACGGCATCATGATTATGATCGAAATTTACCCGGTTCCACCAGGCGAAGAAGCGCCATCTGCTGGCGGTTCCGCGGGTGGCTCCGCTGGTGGTTCT	1.1540924969456057	1.3769926909495898	1.0487199681368038	0.3282727228127859	0.2796630126477565	-0.50730824	2.232772424827901	2.554289630152953	2.082615435777232	0.471674194375721	0.6543417884162501	0.7476340626565287	0.6086670078290155	0.1389670548275131	0.2106343017810783	-0.9440708	2.146645856514484	2.280734496428324	2.0812519750551104	0.1994825213732136	-6.823016032319912	2.1533222478232705	2.46961824701732	1.8551030593681357	0.6145151876491846
r10_150_TrROS	TCTGCGGGCGGTTCCGCTGGCGGCTCCGCGGGTGGTGTTATCAACTTCCCGCCAGGTGAGCCGAAATCTATCACCATTCCAAACGGTTGGAAAATCTCTATCTGGGTTCCACCGGAAGGTCAGCTGTACATCCAGATCTACAACCCGAACGGCAAACCGAAAGAATGGATTCCGATTTCTGCTGGCGGCTCCGCGGGTGGCTCTGCTGGTGGTTCT	-0.1676290430686607	-0.1403946347331225	-0.2541741729677625	0.11377953823464	0.0998840068825996	-0.9970648	1.0159909779538614	1.0585402698467536	0.8775109601584525	0.1810293096883011	-1.2122669061537996	-1.0983013673357886	-1.4500620513783808	0.3517606840425922	0.1878669377981046	-2.2153835	1.279368965619903	1.4462483526332832	0.9130571686231138	0.5331911840101694	-6.174722226470478	1.3150819879201656	1.4393212775312336	1.104218233777167	0.3351030437540663
r10_152_TrROS	TCTGCTGGCGGCTCTGCTGGCGGTTCTGCGGGCGGTCCACCACCAATTCGTGTTAAAATCCAGAATCCGGGTGACGGTAACACCCATGAACATCCGATCAAAGGTGACTCTCCGGACGAAGTTCTCGACGAACTGGAAGAACACCATCCGAACGGTGCGCGTATCGACGTTGAGCGTTCCGCTGGTGGTTCCGCGGGTGGCTCCGCTGGTGGTTCT	-0.8729858898542597	-0.8450801830885488	-0.9126491554664274	0.0675689723778786	0.0491035198713895	-0.77623534	-15.0	-5.0	-25.0	20.0	0.7623292760468503	0.7730599636506903	0.7022366860235062	0.0708232776271841	0.0823879640856295	0.017961502	0.91346040660007	0.9317849542546256	0.8093946721423824	0.1223902821122431	-5.3847777024905685	0.3759594260002569	0.463927784364545	0.3072611217254087	0.1566666626391363
r10_153_TrROS	TCCGCGGGTGGTTCTGCTGGCGGCTCCGCTGGTGGTGAACCGGAACCGATCCCGTTCCGTATCAAACCGCACGACGAAGACGGTAAAAAGAAGGGTACCTTCCCGATCAACCCGCTGCAGAAGAAAGGTATTCCGGCGGAAGAATTCGCGGACAAGAACGGTTTTGAAATTGAAATCTCCGCGGGTGGTTCCGCTGGTGGCTCTGCGGGCGGTTCC	-1.281430705306369	-1.21502716684362	-1.362800197154665	0.1477730303110451	0.0870159071626357	-0.94042444	-15.0	-5.0	-25.0	20.0	-2.6392300778570044	-2.3932097210751726	-2.7567497990355343	0.3635400779603617	0.0456534271366524	-1.8430634	-15.0	-5.0	-25.0	20.0	-6.126052094493652	-4.216076385919855	-2.254855179297381	-11.379713904356835	9.124858725059454
r10_154_TrROS	TCCGCTGGCGGTTCTGCTGGTGGTTCCGCGGGTGGTGACCCGGATGACCAGGAACCGCAGTACACTCCGACCGTGACTGTTGAGATCCCGTTCCCGAACGGTCGCCCGCTGGAAATCCCAGCGCAGATGTCTTACTCTGACGCGAACGAAGCGGCTCGTGACCTGATCAAAAAGCTGTCTGCTGGTGGTTCCGCTGGCGGCTCTGCGGGTGGCTCC	-0.7053164310993048	-0.672864031830994	-0.7408140503848175	0.0679500185538235	0.0508054560444148	-0.6845014	-15.0	-2.0911329985928977	-25.0	22.908867001407103	-1.5289101876099704	-1.4950644913070965	-1.5974832772917715	0.1024187859846752	0.0456217200841509	-1.2974453	-15.0	-5.0	-25.0	20.0	-5.297140602049096	-5.446470181189325	-2.634843218614125	-8.630033843407853	5.995190624793727
r10_155_TrROS	TCTGCGGGCGGTTCTGCTGGTGGTTCCGCGGGTGGTGAACTGAACATTGATGACATCAAAATCGACTGGTTCCCGGCTGACGACATGGACGACCGTTACATCTTCACCGAGAAAATCCGTGGTCCGAACGGTAAACCGACCATGGAAGTTACCTTCTGGCTCCCAGCGGGTGACCTGTCCGCTGGTGGTTCCGCGGGTGGCTCCGCTGGCGGCTCT	-0.2125999259992462	-0.1867167678538721	-0.2483632492952801	0.061646481441408	0.1205928005762696	-0.6221831	0.2619838766754579	0.3176367008443242	0.1814796560611608	0.1361570447831633	-1.2914349683556767	-1.2040737693070882	-1.4567114380384294	0.2526376687313412	0.1087738098219598	-1.5055885	-0.2609153180284899	0.0016566568193101	-1.2338141062690535	1.2354707630883637	-5.93800039766982	0.0083574725152331	0.1637555344347478	-0.2060637987336384	0.3698193331683863
r10_156_TrROS	TCTGCGGGCGGTTCCGCGGGTGGTTCTGCTGGTGGTGGCGTTGTGACTATTACCTTCTACTTCGGTTGGTACAAAGTTAAGATCGAGGTGCAGGTTATGCCGGATGGTCCGCCAATGATCAACATCAAAGTTGAACCGGTGGAACTCCCGCCAGGTGACCCGGAATTCAAGAAACTGTCCGCTGGCGGCTCCGCGGGTGGTTCTGCTGGTGGCTCT	0.5897848435951674	0.6522356357307777	0.5450531222402656	0.1071825134905121	0.2325373784004725	-1.0316184	2.158522378996219	2.2449430354795665	2.096533426153829	0.1484096093257374	-0.6955089923015011	-0.6616179924291798	-0.7272996357960234	0.0656816433668435	0.1191887136029647	-2.467289	2.357488090459104	2.4035931841806475	2.3141907005594797	0.0894024836211682	-6.376658804562588	2.3249861648235126	2.468735497812828	2.133656024424376	0.3350794733884523
r10_158_TrROS	TCTGCTGGTGGTTCCGCGGGTGGCTCTGCGGGCGGTAAAGTTCGTGTGCGTGACCCGTCTGGTCCGCCGTACGAAATCGACAAAATCGAACTGAACCCGGAAGACGGTTTTCTGGACTTCACCGTTGAACACGACGGTAAACGTCACAAATACCCGATGCGTATCAAAGAAGGTGCTTCTGCTGGTGGTTCCGCGGGTGGCTCCGCTGGCGGCTCT	-1.1419950607989322	-1.0471130426962432	-1.1996091504563189	0.1524961077600757	0.0732293177991308	-1.0168078	-15.0	-5.0	-25.0	20.0	-0.4517606590901122	-0.4047844466901525	-0.5569835943924858	0.1521991477023332	0.1208827509211283	-1.3341217	1.0989327170014975	1.170808365297926	0.9334607661933544	0.2373475991045714	-6.078825780868569	0.5471487228499181	0.7413677620464267	0.388038307899315	0.3533294541471117
r10_160_TrROS	TCTGCTGGCGGCTCTGCGGGCGGTTCCGCGGGTGGTGACGGTGAAGACGGTAAACCGAAACCGGAACCAAAGATCAAAATCAAGATCGAGGTTGAGTCTGTTCGTAACCCGAACGGTTTCCTGATCGTTACCTACCGTATCCCAGCGCTCGGTATCTGGATCACCATTATCATCAACTCCGCGGGTGGCTCCGCTGGTGGTTCTGCTGGCGGCTCC	1.0669670826479083	1.1206759393902974	0.9070174424109804	0.2136584969793169	0.1971240081932512	-1.1911004	3.0342410682186483	3.109275909029856	2.81238788253094	0.2968880264989155	1.4067165783853035	1.5551639739178074	1.2990928607956018	0.2560711131222055	0.2254217811957978	-2.1436672	4.912187769117576	5.1976635800611	4.726372846179656	0.4712907338814442	-6.507924822430346	4.602802263530084	5.077067713772587	4.2985765604787405	0.7784911532938468
r10_161_TrROS	TCCGCGGGTGGTTCTGCTGGCGGCTCCGCTGGTGGTACTGCGGAAGCGGTTCGTAAACTGGCGGAAGAATTTTCTCAGCAGCACGGTATGCCGATCAAAGACGTTGAAGTTCAGCGTCCGCCGAACAAATGGAAACCGGTGATCCGTTACCCGGACAACGGTAAATGGATCGAAATCTCTGCTGGCGGCTCCGCTGGTGGCTCTGCGGGCGGTTCT	-0.2770607293459947	-0.220054415623412	-0.3027539941857013	0.0826995785622893	0.1132493851018103	-0.70343137	0.2981073284818251	0.4156184732411686	0.2421640912999004	0.1734543819412682	-0.6026907791104639	-0.5430867933489025	-0.673522342585907	0.1304355492370045	0.091430495926715	-1.1109753	0.4648340208026668	0.577175997439275	0.3218586775513129	0.255317319887962	-6.174426600935821	0.388450538637702	0.6043233032264221	0.2140511782654992	0.3902721249609229
r10_162_TrROS	TCTGCGGGCGGTTCTGCTGGCGGCTCCGCGGGTGGCTTTGACATCAAACGTAACCCGGACGAAGGTTATATCCTGATGTATAACCCAGGTCCGGGCTCTGTTACCCGTTTCGACCTGGACAACGGTAAAGAAGAAACCGTTCCACCGGGTCAGGAAGCGATCTGGTTCCCGCTGAAATCTGCTGGCGGCTCCGCGGGTGGTTCCGCTGGTGGCTCC	-0.1875314348775782	-0.1392725771379864	-0.2238967371473481	0.0846241600093616	0.0834798137560422	-0.81151557	0.6771073795453992	0.7604116977258335	0.6124313876383852	0.1479803100874482	-1.8417150177867567	-1.7512321519555254	-1.9818633270747796	0.230631175119254	0.0601478760708438	-2.2532597	0.265226305243441	0.4513327097199898	-0.0819903443858118	0.5333230541058016	-6.127516266849945	0.4172230416454155	0.6246707612509402	0.192586960474501	0.4320838007764391
r10_163_TrROS	TCTGCTGGTGGTTCTGCGGGTGGCTCTGCTGGTGGCTGGCGTACCGTTTGGATTCGTATGCCACCGGGCCAGTCTCCGGAACAGGCGGTTGACGAAATCAAAGACCACTTCCCACCAGGTGAACCGATCGAAGTTGAATACCACCCGAACGACGGTTTCTTCCGTGTTAAAATCCCGTCCGCTGGCGGCTCCGCTGGCGGCTCCGCGGGCGGTTCC	-0.7334222885796369	-0.683154141017773	-0.7730756383011217	0.0899214972833486	0.0469071131059758	-1.344749	0.6539770130047262	0.741336865611094	0.5827395731550943	0.1585972924559997	-1.865058421885287	-1.7468578017002796	-1.977988555831177	0.2311307541308973	0.0609115258904068	-2.4167423	0.545717662066872	0.7551794979068436	0.3234227044111554	0.4317567934956882	-5.498556897923905	0.6676688180117862	0.7409134325482211	0.5861287610141173	0.1547846715341038
r10_164_TrROS	TCCGCTGGCGGCTCCGCTGGCGGTTCTGCGGGCGGTGGTTACCTGTGGGTTATCGAAATCGAACCAGAACTGGAATACGAACGTGACCCGGACGGTAAACCGGAAGTTGAACTGAAAATCGAGATCACCATCCAGCCGGTGCCGGTTATCTCTCCGGAACAGCTGAAAAAGAATGGTTCCGCGGGTGGCTCTGCTGGTGGTTCTGCTGGTGGCTCT	-0.3804762949871413	-0.3559595357407654	-0.4441400393437315	0.0881805036029661	0.1808427851689306	-0.54562974	-0.446235716500261	-0.3484298976212595	-0.7734351443991343	0.4250052467778747	-0.2593391007824066	-0.2290307720429584	-0.3412222138510394	0.112191441808081	0.3110086385559578	-1.4803104	1.5978447768330009	1.6410491110920955	1.4801890564324676	0.1608600546596281	-6.225758230231357	1.1755462970333193	1.375741866110613	0.9849696754351884	0.3907721906754248
r10_166_TrROS	TCCGCTGGTGGCTCTGCGGGCGGTTCCGCGGGTGGCACTATCATCTTCCGTGGTCCGTCTCTGGAACAGGCGAAAGACATCATCAAAAACATCCCGCCAGGTTTCCCGGACGTTAAAATCAAAGTTGACGGTTTCGACAAGAAAAAGAACAACTTCTGGGTTACCATCGAATTCCCGTCTGCTGGCGGTTCCGCGGGTGGTTCTGCTGGCGGCTCC	-0.3245055199880949	-0.3015725946613921	-0.3723281288649542	0.0707555342035621	0.0788589010794149	-0.8621094	0.5201957362945928	0.5629285574846399	0.4279839653825175	0.1349445921021223	-1.459057010131706	-1.3692062521163488	-1.522447055521126	0.1532408034047772	0.0490046781081238	-1.7228069	-0.1040520802152538	0.1330757818414178	-0.3095936039868646	0.4426693858282824	-5.641723839346535	0.2427621349808123	0.3741038762157747	0.0923538457916928	0.2817500304240818
r10_168_TrROS	TCCGCTGGTGGTTCCGCGGGTGGTTCCGCTGGTGGCTGGAACTACATCATCTTCACCATTCGTTACGAGTTCGAGTACAAAGACCCGAACGGTAAAACCATGAAACACGAAGTTGAAATCACCATCATCATCCCGATCCCGCCGATTAAACGTGACGAAGACGGCAAATACAAACTGTCTGCTGGCGGCTCCGCGGGTGGCTCTGCGGGCGGTTCT	0.7837859273256784	0.8933685398145449	0.6467977601259486	0.2465707796885963	0.1494621934091669	-0.94889474	2.314416674692567	2.4664695303437543	2.12433236651853	0.3421371638252242	-0.0727519626827345	0.0305587222566682	-0.2133888529196791	0.2439475751763474	0.4337687731803932	-2.5818272	3.3539956592725515	3.493678484775132	3.1641188309360784	0.3295596538390537	-6.701092799433546	2.786287081488496	3.100568501787901	2.53157189684355	0.5689966049443504
r10_169_TrROS	TCCGCTGGCGGCTCTGCTGGTGGCTCCGCTGGCGGCACCGTTGAAGAACTGGCTAAACAGATCCAGGAAGAATGGCAGGAAAACGGTTTCAAAGTTGAGAAGGTTGAAGTGGAAGACGGTACCATCAAAATCGAATGGAAGAACGGTCGTCAGCGTGAGATCCCGTTCGAAAAAGGTTCCGCGGGTGGTTCTGCGGGTGGTTCTGCGGGCGGTTCC	-1.182120804510746	-1.1267437864333232	-1.238588477851766	0.1118446914184427	0.0526968517527755	-1.0057759	-15.0	-5.0	-25.0	20.0	-1.7470534955905448	-1.631261225577593	-1.812736453947738	0.1814752283701453	0.0434131002639235	-1.6592808	-15.0	-1.570729060235484	-25.0	23.42927093976452	-5.634396424121952	-5.0117546065423255	-2.4941880636281	-12.68670497882145	10.19251691519335
r10_170_TrROS	TCTGCGGGCGGTTCCGCGGGTGGTTCTGCTGGCGGTGAAATCAAACCGGACAATGTTGAGATTGAACACAACCCGGACACCGGCTACCTGTCTATCACCTTCCCGGACGGTTGGGTTATCGTTATGCGTTTCCCGCCGAACGGTAAACACGAAATCGAAACCATCCGCGCGAAAGACTCCGCTGGTGGCTCCGCGGGTGGTTCTGCTGGCGGCTCT	-0.2054783568224651	-0.1487417083566252	-0.2208386635959131	0.0720969552392878	0.1205584141515973	-0.9750302	0.9208089162034536	1.0111095051480057	0.89596282913612	0.1151466760118854	-0.4532846378727768	-0.4224148958500828	-0.4763658040699851	0.0539509082199022	0.1900597901795467	-1.704176	1.6391127201459916	1.6828514915790422	1.6062964191474314	0.0765550724316108	-6.066488282050591	1.2200210222684245	1.3817362097429524	1.1267028411724616	0.2550333685704908
r10_171_TrROS	TCCGCGGGTGGTTCTGCTGGTGGCTCTGCGGGTGGTTTCAAAATCGAGTTCGACGAAATCTCTATCCTGCCGAACGGTTACGTGACCGTTTCTCTGAAAATCTACGACCCGAACAACGGTAAAGAACACGAGATCTCTCGTACCATCCCGATCAAAGCTCCACCGCCACCGGACGATTCCGCTGGCGGTTCTGCTGGTGGCTCCGCTGGCGGCTCC	-0.2693150242254973	-0.1094767464311652	-0.3891115406519136	0.2796347942207483	0.1191095317547983	-0.86591387	0.6284375044715391	0.8999240079449548	0.4021355589635398	0.4977884489814149	-0.6761696093178947	-0.5909548601165651	-0.7574975781503366	0.1665427180337715	0.2123617647407318	-1.4986668	1.0050739987040462	1.1371664317020185	0.8746957388423569	0.2624706928596616	-6.404179693149333	1.1159473461075948	1.316041121107096	0.8481621936014129	0.4678789275056833
r10_172_TrROS	TCCGCGGGTGGCTCCGCTGGTGGTTCTGCTGGCGGTCCAGATGTTGAAATCGAACCGATCGAAAAATCTGACGACCACTGGATTTACAAGATCTACAACCCGGACAATGGCCGTGAACTGGTTATCACCTACGACCCGAACAACGGTGAACAGAAAATCATCCCGCCAGACGACATTTCCGCTGGTGGTTCTGCTGGCGGCTCTGCGGGCGGTTCC	-0.5291575505853462	-0.4574665264028171	-0.5600424707531344	0.1025759443503173	0.0326998047799125	-0.6212106	-0.8366912066371359	-0.4523310893325146	-1.095026345980207	0.6426952566476923	-1.837281386974888	-1.749550228058813	-1.895735809467769	0.1461855814089556	0.0628066183175381	-1.778965	-15.0	-1.5416351688142058	-25.0	23.458364831185797	-5.549693839323069	-1.2658076358355852	-0.7424032023493367	-2.1911113884257283	1.4487081860763915
r10_173_TrROS	TCCGCTGGCGGCTCTGCGGGCGGTTCTGCTGGTGGCATGGACCTGGAAATCACCGAAATCGAAGTTAACCCGGATGAAGGTCGTGTTCGTCTGAAAGTTACCCAGCGTAACCCAGGTGACGGTAAGAAACGTAAACACGAGCACGAGTACCCGATCAAACGTGAAGACGCGAAATTCTCTGCTGGTGGTTCCGCGGGTGGCTCCGCGGGTGGTTCT	-1.1939634515124773	-1.0878977554973883	-1.244156098918542	0.1562583434211535	0.033199058478262	-0.9883263	-15.0	-5.0	-25.0	20.0	-1.882006315880246	-1.8199612731456172	-1.9577007826072723	0.1377395094616549	0.042965922223373	-1.4945526	-15.0	-5.0	-25.0	20.0	-5.689021552483922	-7.491821017027616	-2.997115232641251	-15.13342167056073	12.13630643791948
r10_175_TrROS	TCTGCTGGTGGCTCCGCTGGCGGCTCTGCTGGTGGTTATGTTCCACCGGGTCAGGAGATCAAAATCAAGTACGAGTTCACCTGGAAGGACAACGGCAAAGAGTGGTCTTACACCGTTGAGAAAACCATCAAGATCAAGGCGGTTGTTCCGATGCCACCGGAAGCGCTGGCTAAAGGTTCCGCTGGCGGCTCCGCGGGTGGTTCTGCGGGCGGTTCC	0.4426517246995651	0.4996322920809793	0.3382560162437045	0.1613762758372747	0.2867642023270688	-0.903018	1.775470056079686	1.855646671314913	1.6274604404788209	0.2281862308360924	0.1861776856707279	0.2474490579322717	0.1226957935436306	0.1247532643886411	0.2345290475111356	-2.0689583	3.017473908010245	3.101099973164764	2.930954996427792	0.1701449767369718	-6.353735510488914	2.813104943500813	3.0476934749705147	2.5787824172766616	0.4689110576938531
r10_178_TrROS	TCTGCTGGCGGCTCTGCGGGTGGCTCCGCTGGTGGCCCGGTTTGGGTGCTGCAGATCGAATACCCGAACAACAAAACCATCACCATGCCGATGGCGGACCTGGAAAAATTCAAAGAAGAATTCCCGGGTCGTCCGGTTAAAGTTTCTCTGTACCCGATCGAACTGCCACCGGAAGGTTCCGCGGGTGGCTCCGCTGGTGGTTCTGCTGGCGGTTCT	0.0106059034249221	0.022891222284529	-0.0359212564329832	0.0588124787175122	0.0527610826078577	-0.68531966	0.8008464645283395	0.8213732327817292	0.7217361553447413	0.0996370774369879	-0.1015116131361984	-0.0905051008282976	-0.1076639042903731	0.0171588034620755	0.0540860816098301	-0.7995701	0.80713802942982	0.8255828072983278	0.7967786901765815	0.0288041171217462	-5.259236818159891	0.8356662103801626	0.8790857467639268	0.7814867527816339	0.0975989939822928
r10_179_TrROS	TCTGCGGGCGGTTCCGCGGGTGGTTCTGCGGGTGGCTGGTTCGTTCGTATCACCTACCCGGACAACGGTCGTACCATCATGTTCCCGCCAGGTGCTGACGTTAAAGAAATCGCGGATGAACTGGAGGATGAAGGTTGGCCGATCAAGAAAGTTGAAGTTATGCCGATGGAAAATGGCTCCGCTGGCGGCTCCGCTGGCGGCTCTGCTGGTGGCTCC	-0.901874136514154	-0.791457263321803	-0.9669295204396228	0.1754722571178198	0.0704047750155615	-1.1673322	-0.0990237054905441	0.1854870900252917	-0.3094150651176424	0.4949021551429342	-1.6176575514124345	-1.4928432025285951	-1.7228757911405077	0.2300325886119125	0.1103974439243805	-1.6647072	-1.2572203759970295	-0.4189429677155113	-25.0	24.581057032284487	-5.931903359196092	-0.4016969661145125	-0.1888780264462103	-0.6475187019410414	0.4586406754948311
r10_180_TrROS	TCTGCGGGCGGTTCCGCGGGTGGTTCTGCTGGTGGTCGTACCATCCACATCCCGGGTTCTTGGGAAGAAGCGCGTGACATCGCGAAAGAACTGCCACCGGATCAGAACGTTACTATCCACTACCACGACCCGAACGGCCGCACCTTCACCTACCCGTTCAAAATCAAGAAAGGTGATTCCGCTGGCGGCTCCGCGGGTGGTTCTGCTGGTGGCTCT	-1.0276216130524145	-0.9770190104275364	-1.0902610934768242	0.1132420830492877	0.0740846950923586	-1.1838877	-0.4852101099265477	-0.2863475567562243	-0.8261658879177957	0.5398183311615713	-2.239797849703944	-2.184233726070206	-2.283857210404869	0.0996234843346628	0.0436904451520878	-2.3546543	-0.6930050046652902	-0.4250102748907852	-1.004117891159822	0.5791076162690366	-5.505211348359772	-0.6201609290200921	-0.3528968156611773	-0.779419017434729	0.4265222017735516
r10_181_TrROS	TCCGCGGGTGGCTCTGCTGGCGGCTCCGCTGGTGGCCGTGGTCGCTTCGACGAAATCGAGCCATTCCCGAACGGTATGTACCGTATCAAGATGCCGAACAAACAGAAATACGAATTCCCGGTGGGTGAAAAGATCGAGATCCCGAAAGGTGAACCGATGGAGATCGAACCGTTCAAATCTGCGGGCGGTTCTGCTGGCGGCTCCGCTGGTGGTTCT	-1.75231860631236	-1.6551556827404812	-1.834721607777742	0.1795659250372607	0.0514688090940758	-1.2045481	-15.0	-5.0	-25.0	20.0	-2.4732948250517657	-2.3650434216257934	-2.5161299430175474	0.151086521391754	0.0232866024624885	-2.2565193	-15.0	-5.0	-25.0	20.0	-5.43178651492466	-7.5612632497376975	-3.0989586721056868	-16.725051553863402	13.626092881757716
r10_182_TrROS	TCTGCGGGCGGTTCCGCGGGTGGTTCTGCTGGTGGTCCACCAATCATTGAATTCCCGATCAAGGGTGACAACCCAGAACAGGCTAAGCGTTTCGCTAAAGAAGTTGTTGACCTGCTGCCGGATCAGAACCCGGAGAACGTTGACATCACCACCACCGACGGTTGGGTTCGTATCACCTCCGCTGGCGGCTCCGCGGGTGGTTCTGCTGGTGGCTCT	-0.9889368030355258	-0.922521351091002	-1.0980157440797356	0.1754943929887337	0.1172823461916665	-0.938143	-15.0	-1.9178558823352136	-25.0	23.082144117664782	-1.2829391113893007	-1.217439658575507	-1.3845242899072143	0.1670846313317076	0.0727876977829476	-1.407978	-0.6363578865138987	-0.3456163999434116	-1.6768715859208636	1.331255185977452	-6.142853433155473	-2.7479568523857862	-0.9986621737307194	-7.971904011080475	6.973241837349756
r10_183_TrROS	TCCGCTGGTGGCTCCGCGGGTGGTTCTGCTGGCGGTGACTGGTACGTTAAAATCACCTTCGAATGGCCGAACGGTCGTAAGCGTACCCACACCATCAAACCGGGTCAGGAAGTTCCACCGGAACTGGCGAACCATCCGGTTCGTATCGAAGACATCGAAGTTTACCCGCTGGACAACTCTGCGGGCGGTTCCGCGGGTGGTTCTGCTGGCGGCTCT	-0.1413331502638216	-0.0953233489965277	-0.1675313189679222	0.0722079699713944	0.1040293581462712	-1.0166554	1.0873735594575735	1.157862959090035	1.046736999855643	0.1111259592343918	-1.1486525247116726	-1.0663230225207911	-1.2478687229858885	0.1815457004650973	0.0913288613507214	-1.2954254	-0.5280280312394107	-0.2107504278254413	-1.2504708038118235	1.0397203759863822	-6.045355275475489	0.5785884508525492	0.7402613028672135	0.4005030497913564	0.339758253075857
r10_184_TrROS	TCTGCTGGCGGCTCCGCGGGTGGTTCCGCTGGTGGTCTGGAAATCGTTCCGGTGCCGAACGGTGCGCCAGCTATCTCTATCCCGATCAAAATCGAGATGAAGTACAAAAACCCGGACAACGGTCAACCGCAGGAATCTACCATGGAAATTCCGATCGTTATCCTGATCCCGCCAGACTCTGCGGGCGGTTCTGCTGGCGGCTCCGCGGGTGGCTCC	0.0226771768968405	0.1592757300166603	-0.018928713894457	0.1782044439111174	0.2005640693270616	-0.4550879	0.4052502859828563	0.6616547043861577	0.3196616843916726	0.3419930199944851	-0.8117677591749035	-0.6832956665206399	-0.8996186181734376	0.2163229516527977	0.1426028010418647	-0.9266796	-0.6918247829267495	-0.1645744602352729	-1.5909702919474953	1.4263958317122225	-6.728624879880082	0.2239307598351577	0.6660867851949784	-0.2239605825310573	0.8900473677260358
r10_185_TrROS	TCTGCTGGTGGCTCCGCTGGCGGCTCTGCTGGTGGTCCAGACGACGGTCACCCGAACGTTACCATCGAAGTTCGTCACCCAGGTCAGCAGCCGCGTCCGATTCAGATCCCGGCTCCACCGGGCGAAGCGGAAGACCTGGCGGATGAACTCGCTGAACAGGGTTGGGAAGTTGTTCCATCCGCGGGTGGTTCCGCGGGTGGTTCTGCGGGCGGTTCT	-0.7347180956034987	-0.6928318986660404	-0.7792196543868775	0.086387755720837	0.1630059386427102	-0.30208826	-15.0	-5.0	-25.0	20.0	0.4560933075269666	0.46810886572766	0.4169439172037635	0.0511649485238964	0.1363434310857537	-0.10888481	0.5869973793015617	0.6094148548468515	0.5124026627706285	0.097012192076223	-5.7211295802294	0.0127494414695503	0.1848266587014146	-0.102153121398787	0.2869797801002017
r10_186_TrROS	TCTGCGGGTGGTTCCGCGGGTGGTTCCGCGGGTGGCTATGACCCGGACGGTCAGCCAGAACCAAAACCGGTGACCATCACCATCCCGATCAACTTTCCGCCGGAACAAGCGGAGAAAATCGCGAACTGGTTCGCTGAACGTTACGGTTGGCCGGTTAAAGAAGTTGAGATCACTGGCTCCGCTGGTGGCTCTGCTGGCGGTTCTGCTGGCGGCTCC	-0.2816755206670771	-0.2641922914751112	-0.3051830316583817	0.0409907401832705	0.0421978821911249	-0.7288461	0.3419019806114208	0.3778663229401071	0.2922532887413127	0.0856130341987944	-1.342209402910913	-1.271669713701937	-1.4410448609104785	0.1693751472085414	0.0536269947238571	-1.8523083	0.4671578716601971	0.59903872155147	0.2647393970231507	0.3342993245283193	-5.402368453809567	0.4298606227483922	0.5060729831702174	0.3526867578235841	0.1533862253466332
r10_187_TrROS	TCTGCTGGCGGCTCCGCGGGTGGTTCCGCTGGTGGTCTGGACCCGAATCAGAAACTGAAAATCGAAATCGACATCGAGATCGAGTACAACCCGAACAACGGTATGATCTTCGTTGAAGTTACCGCGCGTCTGCCGGCTCTCAACAAAGAAATCACCGACACCTTCATGATTCCGGTTTCTGCTGGCGGCTCCGCGGGTGGCTCTGCGGGCGGTTCC	1.218151577669215	1.3102624934138054	1.1531139975541602	0.1571484958596452	0.1796027706272483	-0.8506887	2.7890940426171507	2.920666962681178	2.6969983705192164	0.2236685921619616	0.6323417636564339	0.664870726593885	0.5358611067701066	0.1290096198237784	0.1977898906920378	-1.3825932	2.710737737001088	2.7566133151690275	2.575324034580686	0.1812892805883414	-6.056116951289864	2.729663819953685	2.8936948297448337	2.54333576957506	0.3503590601697737
r10_189_TrROS	TCTGCGGGCGGTTCTGCTGGTGGCTCCGCTGGCGGTAACGGTTACCTGCGTGTTCGTATCTGGATGCGTGACAAAGACGGTAAACCGCGTAAACACGAGCACGAAATCCCGATCCCACCGGGTGAGGAACTCGAATTCCCGTTCCCGGGTATCCGTGACGTTGAAATCGAACCGTACTCCGCGGGTGGTTCCGCTGGCGGCTCTGCTGGTGGCTCT	-1.2473937800477153	-1.1760187831674416	-1.310421966768064	0.1344031836006223	0.0639379327534042	-1.4296203	-0.3776799689184023	-0.1343341891308559	-0.6683980071033327	0.5340638179724768	-2.4984134220574243	-2.4360607939447383	-2.5436123649538414	0.107551571009103	0.0313339258440394	-2.538437	-1.3559180069057188	-0.7684145205186595	-25.0	24.23158547948134	-5.160839408562101	-0.5913954008735112	-0.4290063636959417	-0.7854187690371014	0.3564124053411597
r10_190_TrROS	TCCGCTGGCGGCTCCGCGGGTGGTTCTGCTGGTGGCGACTGGAAGCCAGTGGAAACCTACACCATGATTATTCCGTTCCCGGACTACTACATCGTTATCACCATTACCATCTACCGTGACCCGAACGACGGTAAACTGTTCATCTCTTGGTCTATCGACATTGTTCCGCCAGGTGCGTCTGCGGGCGGTTCCGCTGGCGGCTCCGCGGGTGGCTCT	1.5263280549717255	1.610445530969038	1.4336356711943328	0.1768098597747052	0.2427231822953053	-1.079323	3.543556241974616	3.671075286878169	3.406319773527735	0.2647555133504338	1.588028330089051	1.6812742025404082	1.534925214148909	0.1463489883914992	0.2538927990784286	-2.576954	5.846405679474878	6.066147001336878	5.734751491450093	0.3313955098867849	-6.0404794541983415	5.795123075340694	6.10525431795743	5.577943298368004	0.5273110195894262
r10_192_TrROS	TCCGCTGGTGGCTCTGCGGGTGGCTCCGCTGGTGGCAACATTGAAATTGAAGTTGAACGTAACCCGGAAAACGGTTACTACACCGTTGAAATCAAATTCAACAACCCGCCGATCGAAATCATGGTTCCGCGTGGTATGCCGAAAGAACAGGCGAAGGACTGGGCGAAAGACCTGATCTCTGCTGGCGGTTCTGCGGGTGGTTCTGCTGGCGGCTCT	-1.2254324877028608	-1.1078233711996226	-1.2559838793451374	0.1481605081455148	0.0446197065177673	-0.8995478	-15.0	-5.0	-25.0	20.0	-1.1355592884090888	-1.076851877105455	-1.1710556404109251	0.0942037633054702	0.048434459074682	-0.9592171	-15.0	-5.0	-25.0	20.0	-5.375642089045772	-5.231291684075163	-2.59237183272011	-8.577510693185593	5.985138860465482
r10_193_TrROS	TCTGCTGGTGGCTCTGCGGGCGGTTCTGCTGGTGGTAAAGTTATCCACATCCCGTTCGACTCTCCGGAAGAAATCCTGGAACTGATCAAAGACAACAAACCAGTGACCATCTCTATCTACAACCCGAACGACAAGCCAATCGGTTGGTTCACCGTTAAAATCAAACCGGGTGCGCTGTCCGCGGGTGGTTCCGCTGGCGGCTCCGCGGGTGGTTCT	-0.7244484536591542	-0.6366790731947796	-0.7865495080154251	0.1498704348206455	0.1121153881462285	-0.9398916	-0.2564517712492876	0.006238515737703	-0.498106154920399	0.5043446706581021	-1.6853399199436945	-1.5904811436196489	-1.7735943425673202	0.1831131989476713	0.0791947870441554	-2.1535988	0.3842997108930125	0.5669101580407525	0.1947780936227859	0.3721320644179665	-6.019313500490277	0.0939890173205093	0.276243626101354	-0.0945502886611933	0.3707939147625474
r10_194_TrROS	TCCGCGGGTGGTTCCGCGGGTGGCTCCGCTGGTGGTATCAAAATCACCGACGTGGAACCGTCTAACGACTGGTACTACGTTAAGATCGAGATCTACGACCCGAAGAACAAAGAACCGATCAAGATTGACGTTATGATGCCGCCGAACGACGTTGACGACGCGATCGACCAGATCAAATCTGCTGGCGGCTCTGCGGGCGGTTCTGCTGGCGGCTCC	-0.1180153831438353	-0.0857288367925903	-0.2285118007360125	0.1427829639434222	0.1446800647997179	-0.5686276	0.3494757575326526	0.4150685204054679	0.101170469705821	0.3138980506996468	-0.6663572781956497	-0.5787360574710876	-0.7142144308582222	0.1354783733871346	0.1419220550165783	-0.4764099	-15.0	-5.0	-25.0	20.0	-6.353737293417586	-0.5019061681763858	-0.0498441769331471	-1.2701430844628032	1.220298907529656
r10_196_TrROS	TCCGCTGGCGGCTCTGCTGGTGGCTCCGCGGGTGGCCCACCGGGTCAGGAATACTACATTATGATTGAGATCCCGTTCGAAATCCGTGTTGACGGTGAACCGAAAAAGGTTCGTATCTACATCATGATCCGCATCACCCCGGACAACGGTAAAATCGAGATCAACATTATGATCCTGTCTGCTGGTGGCTCCGCGGGTGGTTCTGCGGGCGGTTCT	1.8435268970092955	1.9722782005236457	1.6787513579330526	0.293526842590593	0.2307417409617115	-1.408442	4.487201789991787	4.718829650280944	4.217360209103331	0.5014694411776128	1.4881928191185991	1.5822509640672175	1.4235755938800718	0.1586753701871457	0.2209229480422536	-2.4563446	5.481186865584172	5.672778372141718	5.360286450884516	0.3124919212572026	-6.142147466326676	5.4411380264743805	5.631326987274102	5.285169464273409	0.3461575230006932
r10_198_TrROS	TCCGCTGGTGGTTCTGCGGGCGGTTCCGCGGGTGGTATCGAATATGACCCGAACGGTAAACCGACCATCGAAATCCCGATCAACATGCCGTCTCCGCAGATGCAGCGTTTCGCTAAGAACTTTGCGGAACAACTGCAGGACCTGCCGGGTGTTGACAAAATCAAAATCGAACCGATGTCTGCTGGCGGCTCCGCGGGTGGCTCTGCTGGCGGCTCT	-1.3926938957352857	-1.3463253877608032	-1.4411056024104625	0.0947802146496592	0.0301522907970616	-0.91314936	-15.0	-5.0	-25.0	20.0	-1.98550825114242	-1.92729543144628	-2.027119479126805	0.0998240476805254	0.024731131063022	-1.5174999	-15.0	-5.0	-25.0	20.0	-5.131383658894019	-5.774947284286847	-3.53557770305493	-12.140845951580395	8.605268248525466
r10_199_TrROS	TCCGCTGGCGGCTCTGCGGGCGGTTCTGCTGGTGGTCAGGAAATCCCATTCAAATTCCCGAACGGTGTTAAAGTTACCATCGAACGTGATCCGGACGGTCTGATCCGTCTGTATTTCCCGGGTAACGGTCGTTGGATCTACATCAACGGTGACGGTAAAATCCAGGTTCGTCCACTGTCCGCGGGTGGCTCCGCTGGCGGCTCCGCGGGTGGTTCT	0.14489717319234	0.165145984052298	0.1179052526607885	0.0472407313915094	0.0779017334136501	-1.1787355	1.7420726727612468	1.7705527895108426	1.7040138256052952	0.0665389639055473	-1.4149256550905585	-1.3830028241815646	-1.4675470232228978	0.0845441990413331	0.0510047143785075	-2.5005016	1.400312693536867	1.4466282303758926	1.3232888966839202	0.1233393336919723	-5.3817397957722655	1.5623261134020072	1.6491602164023549	1.5140398564579898	0.1351203599443649
r10_200_TrROS	TCCGCGGGTGGCTCTGCGGGTGGCTCTGCGGGCGGTCCGATTAAGATCAAACACAACGACGGTGTGGAAATCACCATCCCAGCTGACAATGTTCGTTCTGTTGACACCAACCCAGGTCCGGGCTACATCAAAATTACCTTCCCGGGTAACGGTCAGGAATTTCAGATCCCGATCGACTCCGCTGGCGGTTCTGCTGGTGGTTCCGCTGGCGGCTCT	-0.8277761770712533	-0.8111752261611502	-0.8439612955116251	0.0327860693504749	0.0288135348118707	-0.7888787	-15.0	-5.0	-25.0	20.0	-0.1839016548145584	-0.1738692997056165	-0.1970415016013614	0.0231722018957449	0.0520720240413531	-0.48717117	0.0097766476160298	0.0362273326284865	-0.0257932414601024	0.0620205740885889	-5.172835114801041	-0.3061022110424007	-0.1970389930667	-0.4321623240260819	0.2351233309593819
r10_201_TrROS	TCCGCGGGTGGTTCCGCTGGCGGCTCTGCTGGTGGTGAAGACAAATACATCAAAATCCGTATGCCGATGGACAACGTTCCGAAACTGCTGGAAAACCTGCCGATCGAACCGGGTATGAAAGTTGAAATCCCGAACCCGAAAAACGGTAAACCAATGGAGTTCTACTTCCGTGTTAAATCTGCGGGCGGTTCTGCTGGTGGCTCCGCTGGCGGCTCC	-1.1136045759987447	-0.973891295629188	-1.2184342098397436	0.2445429142105557	0.0817608580603057	-1.312623	-0.3144869152600152	0.0968720229658338	-0.8223428452633802	0.919214868229214	-2.203819121956528	-2.0346348806330314	-2.280167311218901	0.2455324305858695	0.0673109771154716	-2.3552494	-0.5069975931114479	0.0512350461186447	-0.9670930710151964	1.018328117133841	-6.065034296439578	-0.4082802270557167	-0.0369042546074189	-0.9078575837999048	0.8709533291924857
r10_202_TrROS	TCCGCGGGTGGCTCTGCTGGCGGTTCTGCGGGCGGTACTGTTCGTCCAGGTCAGACCATCCCGGATGTTCCGGTGAAGATCCGTAATCCGGACAACAACAAAGAACACACCCGTACCTTCCCACCGGGTGAGAACATCGCGGACCTGGCGAACAAAAATGGCTTTGAGATCGAACCGTCCGCTGGTGGTTCCGCGGGTGGCTCTGCTGGCGGCTCT	-0.7830291055202717	-0.7372630116006667	-0.8483468760183659	0.1110838644176992	0.0697682899762033	-0.64842653	-15.0	-5.0	-25.0	20.0	0.9036101994939912	0.9845754385408636	0.8125024997537186	0.172072938787145	0.1879762488728959	-0.20607567	1.4835054285539775	1.610326979245918	1.3408367387031344	0.2694902405427837	-6.143923360361944	0.72266854375277	0.8473959076956856	0.5344800580265728	0.3129158496691128
r10_205_TrROS	TCTGCGGGCGGTTCTGCTGGCGGCTCCGCTGGTGGCGATTGGCTGAAAGAGGCGGGTCTGAAAATCGAAACCTTCCGCATTCGTATGGAAATGTACAACGAAGACAACGGTAAACCGGTGATGGAGTACGAGATGGTGATGATCAAGATCGAGATCCTGCCACCGGGTCAGCCACCATCCGCGGGTGGCTCTGCTGGCGGCTCCGCTGGTGGTTCT	1.586389059162069	1.69257048194479	1.4702235331981497	0.2223469487466403	0.1923600816152232	-1.0629885	3.612408699877564	3.7772609979116094	3.438255769633946	0.3390052282776632	1.583969858325204	1.7854616302860191	1.4652436785695022	0.3202179517165169	0.1902003158344518	-2.0138588	5.085465592538171	5.62030626686259	4.846350475610459	0.7739557912521313	-6.530219628092505	4.721652535945795	5.156737005226667	4.410402450938543	0.7463345542881239
r10_206_TrROS	TCTGCTGGTGGTTCTGCGGGCGGTTCCGCGGGTGGTAAAGGTCCGGAAACCAAACCGCCAGTTGTTCCGGTTGTTATGATCCCGCTGACCGACGAGGACGCGGACAAATTCGCGGACGAACTGAACGAACAGGGTAACATCCATATCAACGAAGAAGAGGGTTACCTGATGATCCAGTCCGCTGGCGGCTCCGCTGGCGGCTCTGCTGGTGGCTCT	0.9368178238825218	0.9796405456271644	0.84808767456875	0.1315528710584143	0.1211719896460239	-0.33657408	1.6849333914592048	1.746872309231493	1.555981907915448	0.190890401316045	-0.6528804126302634	-0.6095405942210044	-0.6724486055396676	0.0629080113186631	0.0787667413139849	-0.37929726	-15.0	-5.0	-25.0	20.0	-6.085328681296334	0.6572517070940781	0.8664267357014401	0.5068482706301837	0.3595784650712564
r10_207_TrROS	TCCGCGGGTGGTTCTGCGGGCGGTTCCGCTGGCGGTAACCCGCCGAAAATCAAAATCCTGTTCTTCTTTCCAAACGGTTGGGTGACCGAACTGACCGTTACTCCGGACAACCCACGTATCACCGACATCGAACCGAAACGTATCCCGCCAGGTGACCCGGAATTTCCGAAATTCTTCTCTGCGGGCGGTTCCGCTGGCGGCTCTGCTGGTGGCTCT	-0.4566709946528971	-0.4190490552770319	-0.4735756284994397	0.0545265732224077	0.0722533198851382	-1.2185519	0.9079409294502424	0.9682268506553154	0.8805034035002022	0.0877234471551132	-1.6252827675144834	-1.5759878238005292	-1.658380845540554	0.0823930217400248	0.0682637846203373	-2.1681366	0.5293146085474509	0.6196325680050703	0.4663581523327464	0.1532744156723238	-5.331504053622112	0.7694951879760212	0.8226882313146167	0.6802460211621992	0.1424422101524174
r10_209_TrROS	TCTGCGGGCGGTTCCGCTGGTGGCTCCGCGGGTGGCGACAAAGACGGCAAACCGGTGGAAATCACCTTCATGTTCATCGACCCGGAAAACGGTTGGATCTACAAACTGACCATCTGGTTCAACCCGGACGGTAACATCCAGGAAGTTGAATTCGAACGTGTTCCGCCGGACGACCTGTCCGCTGGTGGCTCCGCGGGTGGTTCTGCTGGCGGCTCT	1.5038831909779669	1.57249198735582	1.4298889708056233	0.1426030165501965	0.1787256100359866	-0.8027017	3.139260592054913	3.242555461499176	3.0297988961586046	0.2127565653405709	1.0868307265134032	1.1273977330417893	1.023065334728784	0.1043323983130051	0.157049221541496	-2.3692017	4.690876560104276	4.753026773166284	4.594770285871713	0.1582564872945706	-5.807267809254983	4.4069807167723525	4.511153730989247	4.316776337294844	0.1943773936944035
r10_210_TrROS	TCTGCTGGTGGTTCCGCGGGTGGTTCTGCTGGTGGCCCGTGGATTTGGATTCCAGCTGATAACGCGAAAGAACTGCTGGACAAAGACGGTATGAAAATCACTGGTGTGCGTAAATGGCCAGGTGGTCGTGACTGGATTCAGTTCGAAATCCCGAACGGTAAAAAGATTATGATTCCGTCCGCTGGCGGCTCTGCGGGCGGTTCCGCGGGTGGCTCC	-1.0004608331979723	-0.9535409203660482	-1.062967135879085	0.1094262155130368	0.0721495159700777	-1.2203825	-0.2414421005235206	-0.0950168871539209	-0.4801599774851605	0.3851430903312395	-1.854802388334699	-1.7738965757504517	-1.9819370963076868	0.2080405205572351	0.0529631330085889	-2.0827618	-0.2148981069892481	0.0208400697326146	-0.7783088124091018	0.7991488821417164	-5.662949700839084	-0.1557908745907184	0.023211568251584	-0.331928118728895	0.3551396869804791
r10_211_TrROS	TCTGCTGGCGGCTCCGCGGGTGGTTCCGCTGGTGGTCCGGTTAAAATCGTTGAAGTTCAGCGTAACGGTGACGGTTACGTGATGATCGCTATCAAATTCGAAGACCCGGTTATCGTTATTATGATCCCGCCAGACGGTAAAATCCACAACATCTTCATCATCCCGGCTGAACAGATCTCTGCTGGCGGCTCCGCGGGTGGCTCTGCGGGCGGTTCT	0.763721533855465	0.8472521472014931	0.6799347825521465	0.1673173646493466	0.2025408589945601	-0.8922696	2.2093688896770587	2.325515218480796	2.09277874859477	0.2327364698860257	0.8375566914639934	0.9007209209518692	0.7358073349890818	0.1649135859627875	0.1749540176092014	-1.5273132	3.197113197543562	3.2885562959804315	3.05168151579589	0.2368747801845416	-6.486716167168455	2.6876564720567293	2.849814642272956	2.5113409559328272	0.3384736863401287
r10_212_TrROS	TCTGCGGGCGGTTCCGCGGGTGGTTCTGCTGGTGGTCCACCGGACATGGAACCGATCCCAATCCCGCCACCGAACGGTTGGCCGCTGACCATCATGCGTAACCCAGACGACGGTAACATCCAGATCTACGACCCGGACAACGGTAAAGAATTCACCATCCCGGCTGAAGAAATCATCTCCGCGGGTGGTTCTGCTGGTGGCTCCGCTGGCGGCTCT	0.0606359357284619	0.1590381609919349	-0.0531322639013722	0.2121704248933071	0.2624165529822609	-0.7109387	0.9250310197096008	1.0804546030373905	0.7361039460964526	0.3443506569409377	-1.1940604069468668	-1.064809928484387	-1.300894247218329	0.2360843187339418	0.1615179000545796	-1.8005009	0.6453534106607872	0.865230000975789	0.4467957823795867	0.4184342185962022	-6.359857311008962	0.9873203630238164	1.2204212222503723	0.8216248409363869	0.3987963813139854
r10_215_TrROS	TCTGCGGGCGGTTCCGCTGGCGGCTCTGCTGGTGGTGCGAAAATCGAAGTTGAACCGCACCGTCACCCGAATGGTCACAAAATGGTTGAAATCACCATCGACTGGCCGGACGGTAAAGAACAGGTTATCTGGATTCACCCAGGTGGCATCGAACGTTTCCCGCTGGACGACATCAAGTCCGCTGGCGGCTCTGCTGGTGGCTCCGCGGGTGGTTCT	-0.3496323060377948	-0.2990961485950928	-0.3690732486808999	0.0699771000858071	0.0575361770125208	-0.464365	-0.6929294047886958	-0.445590995947469	-0.8141535078502945	0.3685625119028254	-1.4913795296582637	-1.4153770275845392	-1.5817554404308596	0.1663784128463203	0.0887855596249331	-1.5522346	-1.0985345604872905	-0.5757662095382216	-25.0	24.424233790461777	-5.815599820803024	-0.987908266191504	-0.4371479596268726	-3.932693014221883	3.49554505459501
r10_216_TrROS	TCTGCTGGTGGTTCTGCGGGCGGTTCTGCTGGTGGCGAACCGAAAAACCTGGAGATTGAGATCGAAATCCTGGAAATCGATCCGGAAGACGCGGACAACGGTTACATCGTTATCAAACACGAGATCACCTACCCGGACAATGGCGGTGAACAGGAAGACACCTTCGTTATTCCGCTGTCCGCTGGCGGCTCCGCTGGCGGCTCCGCGGGTGGCTCC	0.2743124423263464	0.2980129816200592	0.2546430847929842	0.043369896827075	0.0919986586732033	-0.43826365	0.8301364774726196	0.8693426433119459	0.7972171165244216	0.0721255267875242	-0.5990839564622409	-0.5636755107124258	-0.6509353047941472	0.0872597940817213	0.0786175547261843	-0.9456272	0.1172576124451661	0.2007189981895269	-0.0157573071750569	0.2164763053645838	-5.664187691550039	0.5206016487040267	0.6360380757052042	0.345420823392316	0.2906172523128882
r10_217_TrROS	TCCGCGGGTGGTTCCGCTGGTGGCTCCGCGGGTGGCATCAAACTCCCACCGGGTATGCGTATCTCTATTGAGCTGGAACCAAAATGGCAGCCACGTCCAGACCCGAACGGTAAACCGGAACCGCGCTTCATGTTCACCCTGTCTGTTGAAATCGAACCGCTGCCGCCGAACGATCCGTCTGCTGGCGGTTCTGCGGGCGGTTCTGCTGGCGGCTCC	0.3844220479875933	0.4957886750478643	0.307634083854628	0.1881545911932363	0.1495269231405274	-1.250593	2.174424836413027	2.327569572849076	2.0684818836263865	0.2590876892226896	0.8667876974043789	0.9610362303614344	0.7158509236194601	0.2451853067419743	0.3834309644785759	-1.769247	3.563411151862891	3.7008164641522336	3.347906697675745	0.3529097664764884	-6.533448227094892	2.970894452503396	3.230547273114474	2.674748146068741	0.5557991270457334
r10_218_TrROS	TCCGCTGGTGGTTCTGCTGGCGGCTCCGCGGGTGGTACTATCTGGATTCCAATCGACACTCCGGACGAAATCAAAGAACTGGCGGAAAACTTCGGTTTCAAGGTTGAAATGGAAAAACGTGACGACGGTTGGGTTTGGGTTAAAATCGAAATCGTTCCGCCGGAAGAAAACAAACGCTCTGCTGGCGGCTCCGCGGGTGGCTCTGCGGGCGGTTCC	-0.3533902357040422	-0.2999023744363606	-0.3906406500071884	0.0907382755708278	0.2272911262377615	-0.6707444	0.0436254555492304	0.1744557209948904	-0.056562494711096	0.2310182157059865	0.7245356321613516	0.8982577393195147	0.5509954997063754	0.3472622396131393	0.7209629857460782	-1.9023285	3.538408235511473	3.7870659291312823	3.2953688886909034	0.4916970404403793	-6.841795419820684	2.1125914724986217	2.6753109198211766	1.6747191610831256	1.000591758738051
r10_221_TrROS	TCCGCTGGCGGTTCTGCGGGCGGTTCCGCTGGCGGCATCATCATTCCGGCGGACTCTCCGGACGACGCGGAGAAATTCGTTCGTGAACTGGCGGACGAAAACGGTTACCCGGTTGACATCAACTACCAGAAAAACAAAGAAGGTAACGTTTGGGTTACCATCGACATCGAGCCGCCATCCGCGGGTGGCTCCGCGGGTGGCTCTGCTGGTGGTTCC	-0.4321153941414977	-0.4241954810957717	-0.4406952034085678	0.0164997223127961	0.0508566060908596	-0.6239736	-0.3403399070284483	-0.3111813727541617	-0.3730286454437736	0.0618472726896118	-0.975490646515174	-0.9547922860743618	-1.014365430126542	0.0595731440521802	0.0539037178605377	-1.5114594	0.5168622646216902	0.5555147413497249	0.4421507519587581	0.1133639893909667	-5.265667024263012	0.3095464599618756	0.3585517506887386	0.2584586367336729	0.1000931139550657
r10_223_TrROS	TCTGCTGGCGGCTCTGCGGGCGGTTCTGCTGGCGGTAAGAAGACCATCGAGATTATGATCTTCTATGACCCAGGCGACCCGGAACGTGCGAAAGAAAAAGCGCGCGACATTGCGAACACTCTGCAGGCGCGTTTCCCGAACGTTACCGTTAAAATCACCGTTTTCCGCTTTCCAAATTCCGCGGGTGGTTCCGCTGGTGGCTCCGCGGGTGGTTCT	0.2438469089873933	0.3208497211076418	0.2146291752925357	0.1062205458151061	0.1043343299877851	-1.1696103	1.8680666793393983	1.9753024073448493	1.827213411809094	0.1480889955357553	-0.2410035040905441	-0.2128797947846971	-0.28333732109505	0.0704575263103528	0.1815581701098987	-2.1127834	2.495255486671752	2.533533817369239	2.4375985118846346	0.0959353054846046	-5.926050546619033	2.245790732625691	2.406040934611724	2.120483828692071	0.2855571059196529
r10_224_TrROS	TCTGCTGGTGGCTCCGCTGGCGGCTCTGCTGGTGGCAACATGCAGATGATCCCGTTCAAATTCCCGGAAAACGGCGTTACCATCTCTCTCATGATCGACCCGCCGAACGGTACCATCAAAGTTGCGGTTTACAACCCGAACGAACTGGTTGAAGAAGAAACCATCCCGCTGCCGCCATCCGCTGGCGGTTCCGCGGGTGGTTCTGCGGGTGGTTCC	0.3536362413149424	0.3804005161465742	0.277974607606998	0.1024259085395761	0.0939444859367102	-0.65775585	1.2954259300175988	1.3351638780987831	1.1816765309199218	0.1534873471788613	-1.5546141672149574	-1.4476554258062675	-1.7647548903104855	0.3170994645042178	0.0949590981454849	-1.936369	0.1988451252200835	0.425302353891114	-0.42005151053033	0.845353864421444	-5.884166248066291	0.7513801761490846	0.9599565495421428	0.576783037773071	0.3831735117690716
r10_225_TrROS	TCTGCGGGCGGTTCTGCTGGCGGCTCCGCGGGTGGCAAAATCTACATCCCGATCCGTGTTCCGGGTAAAATGACCGAAGAAGAAATCGTTGACTGGGCGCAGAACGACTTCCCGAACATCAAAAACGTTGAGATCGAGTATTTCCCGGAAAACGGTTATCTGATCGTTAAAATCAAATCCGCTGGTGGTTCCGCTGGTGGCTCTGCTGGCGGCTCT	-0.3178373324920222	-0.3061787430303249	-0.336643533153827	0.0304647901235021	0.0434853163899168	-0.9437964	0.680255587806877	0.7005920184281426	0.6470917023584929	0.0535003160696496	-0.6463662742629976	-0.6015232233588208	-0.6947949494446193	0.0932717260857984	0.0534047486332669	-1.3549652	0.8213917905241467	0.8950971057466184	0.7396947213073154	0.155402384439303	-5.5474532715208245	0.7897126138397278	0.8893404700639568	0.7095291102340615	0.1798113598298952
r10_229_TrROS	TCCGCTGGTGGCTCTGCTGGCGGTTCTGCGGGTGGTACCGCGGAAGAACTGGCGTCTGAAATCCAGGAACACTTTCCGCCAGGCTACACCATTACCATCAAAGTTGAACCGCACAAACACGACGGTGGTCGTTACCTGCGTGTTGAAGTTTCTTGGGAACCGCTGCCACCGGGTGACTCTGCGGGTGGTTCCGCTGGTGGCTCTGCTGGCGGCTCT	0.1088420550233009	0.1483017049478846	0.0797506205362719	0.0685510844116126	0.0838737369709794	-0.6658194	0.9302380492283492	0.9932460341610116	0.8830614681000123	0.1101845660609993	-0.2486598066109132	-0.239217246448425	-0.2730525348891588	0.0338352884407338	0.1555195490849734	-1.2031078	1.2096657340868355	1.2239049758209466	1.172708044130311	0.0511969316906355	-5.543364175731434	1.1784787949143054	1.27563751887262	1.0940788084055493	0.1815587104670706
r10_230_TrROS	TCTGCTGGCGGCTCCGCTGGTGGTTCCGCGGGTGGTGTGAAAATCCGTATCCCGTTCCGTACTGCGGAACAGGCTGAACCGATGGCGCGTAAAATCATCAAAGAAGCGTACCCGGACGGTCAGAAAATCGACAAGATCGACATCGAAGTGTACGTTCCGCCAAACGACCCGTGGTATTCTGCGGGCGGTTCTGCTGGCGGCTCCGCTGGTGGCTCC	-1.5257474435275826	-1.4114368009797278	-1.6171990637352005	0.2057622627554727	0.0684993940998888	-1.2897992	-15.0	-5.0	-25.0	20.0	-2.1594283030822616	-2.0041446688708136	-2.302487225297205	0.2983425564263919	0.0668517967781366	-1.9822426	-15.0	-5.0	-25.0	20.0	-6.038449641877685	-5.945897845036919	-2.308467461916157	-10.957007428411432	8.648539966495276
r10_231_TrROS	TCTGCTGGCGGTTCCGCTGGTGGCTCTGCGGGCGGTTATCGTATTAAGATCAAAATGCCGAACGGTCGCCCACGTGAGATCCCACTGGAACCGGACGACCCGGAAGAAGTTAAAGAACAGGCGAAAGAACTGTCCTCTCGTGGTTATGACGTTACCAAAGTTGAAGTTGAGCCGCCGTCCGCGGGTGGTTCTGCTGGCGGTTCCGCTGGTGGCTCC	-1.0768461700731111	-0.9791379422299326	-1.214748147989357	0.2356102057594243	0.0438315431030566	-1.2003038	-0.6449943073421407	-0.2372599916547118	-25.0	24.76274000834529	-2.366869856433578	-2.3034982762942344	-2.5022718611976447	0.1987735849034102	0.1261659297410122	-2.2589302	-15.0	-5.0	-25.0	20.0	-5.742385829834106	-5.4516858537715205	-1.6276579442484904	-12.580385130681044	10.952727186432552
r10_233_TrROS	TCTGCGGGCGGTTCCGCTGGTGGTTCTGCTGGCGGTAAGAAAAAGAAGAAAAAGGTGTCCATCAACATCCGTGGTGGTATGTCTGTTGAAGAAGTGAAAGGTAAAGCGCAGGAACTCCAGTCTCAGGGTGACCCGGACGTTAAAGAAGTTAAAATCCACATCTCTCCGAACATGTGGTCCGCTGGTGGTTCTGCTGGCGGCTCCGCGGGTGGCTCT	-0.5947108891285208	-0.5701678244904672	-0.6726852488664216	0.1025174243759543	0.0956126114683658	-1.036217	0.3295984253935107	0.3801950992133405	0.1568166324379817	0.2233784667753588	-2.0438678341376	-1.8953224800252848	-2.1737749946160503	0.2784525145907657	0.0375814430100293	-1.7165108	-15.0	-5.0	-25.0	20.0	-6.019512868935949	-0.8990215988684341	-0.3269587493755016	-2.527330854073513	2.200372104698012
r10_235_TrROS	TCCGCTGGTGGCTCTGCTGGCGGCTCCGCTGGTGGTGGCATGATTATGATCCCATTCGAGTTCCCAATCGAAGTTACCTTCCGTGGTCCGGATGGCAAGGAAGTTATGGAGGTGGAAATTCCGATCAAGATCTCCATTATGATTCCGGTTCCACCGCCAGGTGACCCGGACTACAAATCTGCGGGCGGTTCCGCGGGTGGTTCTGCTGGCGGCTCT	0.5568301375567235	0.5938903726499257	0.4800641030522549	0.1138262695976708	0.1238730836794111	-0.8183458	1.8182166746140351	1.8703906081928487	1.7096571254366806	0.1607334827561686	0.0317708485201378	0.0939757871528917	-0.0092368768913608	0.1032126640442526	0.157912788971737	-1.4064732	1.905509141638536	1.9924770102203424	1.8479981789351512	0.144478831285191	-6.181860710854796	1.813501742226825	1.9455230543021715	1.586772239060356	0.3587508152418153
r10_236_TrROS	TCCGCTGGTGGTTCTGCTGGCGGCTCCGCGGGTGGTGAATTCCCACCAGGTGAAGTTATCTCTATCCGTCACCCGGGCAACGACAAAACCATCTCTTTCCCGGCTGAAGACCCGCCAGAATGGATCAAAGAAAACCTGCCACCGGACAACGTTAAACGTATCGAACCAGTTGACCCGTCTGCTGGCGGCTCCGCGGGTGGCTCTGCGGGCGGTTCT	-0.1088298319572838	-0.0489255505311909	-0.2909845368185624	0.2420589862873714	0.1725976524001772	-0.46984196	0.151908452747924	0.2870860923726203	-0.3900733018280524	0.6771593942006728	1.0503504782113573	1.2228726594951065	0.9012765535470356	0.3215961059480705	0.4144192791757041	-0.04847145	1.4884216267540749	1.7719859005692928	1.2474702122112284	0.5245156883580644	-6.956117259072513	1.3181323453835918	1.622381800459314	0.8645058580843803	0.7578759423749337
r10_237_TrROS	TCCGCTGGTGGCTCCGCGGGTGGTTCTGCTGGCGGTCCGCTCAACATCAAAGTTGAACCGGAACCGCATCCGGACGGTTTCATCACCATGAAAGCGACCATCCCGAACGGTTGGTACATCGAAATCATCATCAACCCGGGCAACGGTAACATCCAGGTTTCTATCTTCCCACTGGATTCCGCGGGTGGTTCTGCTGGCGGCTCTGCGGGCGGTTCT	1.4610270965353729	1.6160967678633265	1.3088759033572683	0.3072208645060581	0.27062512305642	-0.88024616	3.179723587693604	3.413214737184352	2.958414623864846	0.4548001133195063	0.8493061453616428	0.9257227288761576	0.7452111619791677	0.1805115668969898	0.2262534825540186	-1.6877327	3.4290433249718224	3.53991953482732	3.280240548901008	0.2596789859263122	-6.384771230895044	3.2490508762939765	3.553673225459699	3.0151843275028853	0.5384888979568139
r10_240_TrROS	TCTGCGGGCGGTTCCGCGGGTGGTTCTGCTGGTGGTTTCTTTATCGAACGTAATCCGCCAGGTATGGTTACCATCTACTTCGTTTCCGACGGTTGGGTTTACAAAATCACCTTCAACCCGAAGAACGGTAAACCGGAAATGAAGCCAATCGAACCGATCCCACCAGGTGACCCGTTCTCCGCGGGTGGTTCTGCTGGTGGCTCCGCTGGCGGCTCT	0.4801746173927603	0.5344647645548509	0.4331920876648105	0.1012726768900404	0.141868115856677	-0.9847741	1.941774214934893	2.0174384566552432	1.8760986808062177	0.1413397758490253	-0.867842466963285	-0.8097318889404354	-0.9154550244359176	0.1057231354954821	0.1182073306518606	-2.5935955	2.294518807913111	2.373628578813744	2.2295611913963094	0.1440673874174347	-6.370387939136442	2.112981548175539	2.3899630302417094	1.898565233643302	0.4913977965984073
r10_241_TrROS	TCTGCTGGCGGCTCCGCTGGTGGTTCCGCGGGTGGCTCCATCGAAATCAACATCATGTTTGAACTGCCGAACGGTCTGATCTTCCGTATCTCTACCACCATCGAGCCGAACCCGGACGGTAACCTGAAACTGGACATTGACATCGAAGTTATCCCGATCAAACCGGGTCAGCCGATTTCCGCTGGTGGTTCCGCGGGTGGCTCTGCGGGCGGTTCT	1.3289781252625197	1.413260110798996	1.2227045305174262	0.1905555802815697	0.1363287223164105	-0.9735415	3.1126186632095965	3.2347444043244757	2.960849401542177	0.2738950027822984	1.1929493735346377	1.2738680868025016	1.114123296150325	0.1597447906521767	0.2389453928628597	-1.868536	4.186434457498493	4.316958929292793	4.063543538366325	0.2534153909264676	-6.365609831250085	3.955167519318504	4.144090471561304	3.6832207181537258	0.4608697534075783
r10_242_TrROS	TCCGCGGGTGGCTCTGCTGGCGGCTCCGCTGGTGGCGACATGAAACCGCGTACCTATCGTTACCCGGACGGTTGGAAAATCACCGTTGCGGTTAACGAAGACGGCAACGTTACCGTTAAAGTTGAAAACCCGAACAAAAAGACCGAAGAACGTACCGTTCCGCCAGGTGACCCGTTTTCTGCGGGCGGTTCTGCTGGCGGCTCCGCTGGTGGTTCT	-0.871040610587281	-0.8480950532555489	-0.8995686753950363	0.0514736221394873	0.0630858845860737	-1.0509076	-0.3867806735024133	-0.3006865331141303	-0.5072172322515182	0.2065306991373878	-1.8470713761353257	-1.7778671337851095	-1.9017726264644927	0.123905492679383	0.0478353723705639	-2.2383766	0.220408223153176	0.368518002412305	0.0914921231767506	0.2770258792355544	-5.311436160529597	0.0508313759223548	0.1751238854099884	-0.0636511814613981	0.2387750668713866
r10_244_TrROS	TCCGCTGGTGGCTCTGCTGGCGGTTCTGCGGGCGGTAAGAAAGGTATGCCACCGCCAATCCCGATCCCAATCCGTGTTCGTGTTTGGTGGCCGGACGGTAAAGTGTACGAGTCTCCGGACGAATTCAAAGAGAACATGAAAAACGGTCGTAAATTCCGCGTTGAAATCGAAATCCTGTCCGCTGGTGGCTCTGCTGGCGGCTCCGCGGGTGGTTCC	-0.2954623499200688	-0.2183725062522361	-0.3889287997398894	0.1705562934876532	0.186762412250866	-1.3350787	1.3338189331340478	1.4463524327198622	1.1946527037065973	0.251699729013265	0.5913584356159547	0.665841585247789	0.5265026184814167	0.1393389667663723	0.3109472173130704	-2.127884	3.653527196501045	3.7575978006064	3.56347528640636	0.1941225142000395	-6.72294996666378	2.691682665752719	3.247290661152337	2.3954728059033528	0.8518178552489841
r10_247_TrROS	TCCGCTGGCGGTTCCGCGGGTGGCTCTGCGGGCGGTGAAAACAACAACTGGGTTACCTACATGATCCCGATTGAAATCGATCCGGGTCAGAAAGAAATCAAAATTGACCTGCCGCCAGGTATCGAAATCACCGAGATCGACCCGCCGACCGCGTGGATTATGATCACCATCCCGGTGTCTGCTGGTGGTTCTGCTGGTGGCTCTGCGGGTGGTTCT	0.3947684292984693	0.4877764269477329	0.3535051123257291	0.1342713146220037	0.1976525391395271	-1.023438	1.8760076958682008	2.0057376542275085	1.8181857496375329	0.1875519045899758	-0.8440628210554417	-0.7995805740436318	-0.9040809425071556	0.1045003684635237	0.1751733586478801	-2.3404083	1.9804020185403215	2.0417547502210542	1.897302116735389	0.1444526334856652	-6.065723284667637	2.021373550480746	2.138661497064267	1.8456060997892847	0.2930553972749823
r10_248_TrROS	TCTGCGGGCGGTTCCGCGGGTGGTTCTGCTGGCGGTCTGCCACCGGGTCAGCCGTACTTCCTGGCTATTATGATCGACCTGGTTTGGGAACGTGACCCAGGCAACGGTTGGGAAATCCGTGAAATCGAGATCGAAGACGTTATGCTCTTCGACCCGGACAACGGCAAATTCATTTTCTCCGCTGGTGGCTCCGCGGGTGGTTCTGCTGGCGGCTCT	0.5760028014520568	0.626601195299513	0.5257839178293433	0.1008172774701696	0.1276509875674788	-1.1253095	2.267398304553323	2.3371302812953387	2.198123116570766	0.139007164724572	-0.1424262046190331	-0.123996548341538	-0.1693695277519483	0.0453729794104103	0.1540436568831122	-2.3116798	2.8972888310604925	2.922248386066035	2.8607997494197748	0.0614486366462601	-5.733397283871472	2.641585572280822	2.723091947421016	2.5243105224468008	0.1987814249742152
r10_249_TrROS	TCCGCGGGTGGTTCCGCTGGCGGCTCCGCGGGTGGCCCGGACCCAGACGACATGCGTCCGATCACCGTGAAGATTGAAATCGAAATCAAAGACCCGGATGACGGTAAAGAACAGAAGTGGAACTTCGAGGTTTCCATCATGGTTTACCCGAACGGTAACATTATGATCCACCTGTCCTCTGCTGGTGGCTCTGCGGGCGGTTCTGCTGGTGGCTCC	-0.3039620474550379	-0.2361478820132685	-0.3913580314391055	0.1552101494258369	0.1365330723311108	-0.47011685	-0.4418712683601422	-0.194454312036342	-0.9361218288993144	0.7416675168629724	-0.0137036395011402	0.1192377341305954	-0.0754516399309826	0.1946893740615781	0.278729869779079	-1.3853703	1.81232133919801	1.998648595670471	1.7251591357699425	0.2734894599005286	-6.693793840760575	1.217093757183103	1.5809534846549045	0.8359710937137199	0.7449823909411846
r10_250_TrROS	TCTGCGGGCGGTTCCGCTGGTGGCTCCGCGGGTGGCATCCCACCGGGTGAAATCTACAAAATCAAACTGGACAACAAACCGATCATCATCCCGTACGACGACCTGAAGAAAGCGTTCCCGGGTCTGAAAATCGACGAAGTTGAACCAATTCGTATCCCGCCACCACCGGACGACAAATCCGCTGGTGGCTCCGCGGGTGGTTCTGCTGGCGGCTCT	-0.6466965000536398	-0.5576504401314483	-0.678513727240144	0.1208632871086957	0.0993260271345417	-0.5159929	-15.0	-5.0	-25.0	20.0	-1.2279402928558667	-1.1448304410715835	-1.3139458097630634	0.1691153686914799	0.138444762646674	-1.4671421	-0.1785378763548409	0.0559310466169874	-0.4987793096126098	0.5547103562295973	-6.353392014039569	-4.068344975127934	-0.9500050902915196	-8.03080196829693	7.080796878005409
r10_251_TrROS	TCTGCTGGCGGCTCCGCTGGTGGCTCTGCTGGCGGTACTATCCCGCCGAACGCGAAAGTTCGTCCGAACATCGAAGTTGACCCGGAAAATCCGGGTTACATCAAAATGGACATGGAAATCTACAACCCGAACAACGGTCGTGAACACAAACTGGAAATGACCTTCCCGATCAAACCATCCGCGGGTGGTTCTGCGGGCGGTTCCGCGGGTGGTTCC	-0.7846280218942825	-0.6978569687374476	-0.8037696622299636	0.1059126934925159	0.0487753054798676	-0.67636466	-15.0	-5.0	-25.0	20.0	-0.7425873410301389	-0.7202159073896756	-0.7664951163882561	0.0462792089985805	0.0567955197424813	-0.4856472	-15.0	-5.0	-25.0	20.0	-5.378538002589238	-7.0535311623400005	-3.001893472910793	-12.709070870409752	9.70717739749896
r10_253_TrROS	TCTGCTGGTGGCTCTGCTGGTGGCTCTGCTGGTGGTATGAACCCGGACATGAAACCAGTTCCGGTTGAAATCAAAGTTAAAGACCCGGATGGTAAGAAAGTGCCGATCGACATCTGGGTTTACCCGTCTATGCCGGAATCTCAGATCCGTGAACGTGCGCGTAAATTCCTCGGTGATTCTGCGGGCGGTTCCGCTGGCGGCTCCGCGGGTGGTTCC	-1.3164271268086971	-1.2551627378156052	-1.351711791758774	0.0965490539431688	0.0324959806734194	-1.1008089	-15.0	-5.0	-25.0	20.0	-1.7688457337336492	-1.7236695847963068	-1.8199502727049577	0.0962806879086508	0.0315860841243905	-1.5847607	-15.0	-5.0	-25.0	20.0	-5.114963648694539	-6.505159508829788	-3.601016939525364	-17.230129789481808	13.629112849956444
r10_254_TrROS	TCCGCTGGTGGCTCTGCGGGCGGCTCCGCTGGTGGTAACCGTCAGACCGTTTACGTTCGTATCCCGCTGCCAGGCGGTAAACCACTGTTCCCGGTTAAAGTTAAAATGGACGACCCGGAAGACCCACCGGAGCAGGTTCAGGAACGTGCGCGTGAACTGGCGGAGGAATGGTACGACTCTGCTGGCGGTTCTGCTGGCGGTTCCGCGGGTGGTTCT	-1.2532420068175223	-1.1960680699786386	-1.3477902670556638	0.1517221970770252	0.0501944346336593	-1.2160859	-15.0	-1.771182653447602	-25.0	23.2288173465524	-2.659824078125605	-2.5859598848123366	-2.71107312266981	0.1251132378574735	0.0537017559400911	-1.7412605	-15.0	-5.0	-25.0	20.0	-5.314499768005602	-7.214970579714858	-3.4674288970583937	-16.1947768471861	12.727347950127708
r10_255_TrROS	TCTGCTGGTGGTTCCGCTGGCGGCTCCGCGGGTGGTTTTCGTATCAAGAAAATCACTTGGAACCCGGGCAACAAACAGCACACCCTGGAAATTTCTCCGCCAAATGGCAACACCAAAGAAGTTACCATGCCACCGAATCAGCTCGACGACCTGCCACCAGGTGACGTTATCGAGATTTCCGCGGGTGGCTCTGCTGGTGGTTCTGCGGGCGGTTCT	-1.1144174672236151	-1.0569182612105803	-1.2531225038953688	0.1962042426847883	0.0620824307226642	-0.92994595	-15.0	-5.0	-25.0	20.0	-2.3453752054389465	-2.236986206560132	-2.473670710639297	0.2366845040791645	0.0495525629813244	-1.9686584	-15.0	-5.0	-25.0	20.0	-5.925939596342754	-4.0662366934833365	-2.085992895684992	-7.084382887883844	4.998389992198852
r10_256_TrROS	TCTGCTGGTGGTTCTGCTGGTGGTTCTGCTGGTGGCAAAGAGATCACCATTATGATGCCGTCTCCGGAAGCTATCAAGAAACTGCTGCCACCGGGTTGGAAAATCACTAACATCGAACCGATTGGCCGTGACCCGGAGGACGGTTACCCGTACTACATGATTACCTTCAAACCGGACTCCGCGGGTGGCTCTGCGGGCGGTTCCGCTGGCGGCTCT	0.1588842353151829	0.1738846721106009	0.1493167963578226	0.0245678757527783	0.0498256464348659	-0.94802594	1.433713765759611	1.4555077858994605	1.4197818851014132	0.035725900798047	-0.7407583778776841	-0.704294705406887	-0.7593551235184188	0.0550604181115318	0.0587575617033426	-1.6287079	1.106515349896568	1.1622083954652886	1.0778500643344309	0.0843583311308577	-5.366234265859518	1.298172385157038	1.3529172771640114	1.239584323455598	0.1133329537084135
r10_257_TrROS	TCCGCGGGTGGTTCTGCTGGCGGTTCCGCGGGTGGTGTTTACCCGTTCCCGAACGGTTATTGGGTTATCGTGAACGAGGACAACGAAATCATCATGATCAAAATCGAACCGAAACCGAACAAATGGAAGATCGACATCGAAATCGTTCCGCCGGAAGAAATCAAAGACATCCCGATTTCCGCTGGTGGCTCCGCTGGTGGCTCTGCGGGCGGCTCT	0.6050386920808406	0.6680086623048453	0.5189847347624954	0.1490239275423499	0.139174130333995	-0.6747353	1.6852883848919764	1.7748755818692343	1.5619331538123626	0.2129424280568717	-0.593001007956666	-0.4892506676735288	-0.6823992555772989	0.1931485879037699	0.3209068306530757	-2.0775585	1.9647845646663509	2.1079042375217503	1.8406086270537645	0.267295610467986	-6.4149825457357785	1.7735217295492904	2.093945060905224	1.4227899552213443	0.6711551056838791
r10_259_TrROS	TCTGCTGGTGGTTCTGCTGGTGGTTCTGCGGGCGGTGGCTTCCGTCTGAAAGACATTGACATCGAACGTGAACCAAACAAAGACGGTAACCCGAAAATCGAAATCGACGTTAAAGTTTCTCCGAACAATCCGGAAGACAAAGATCGTGCGAAAGAATTCGCGCGTGAACTCCTGAAGTCCGCTGGCGGTTCCGCTGGCGGCTCCGCGGGTGGCTCT	-1.2886087163012492	-1.1339484403064504	-1.3776431182944626	0.2436946779880122	0.0552020461552341	-1.0058267	-15.0	-5.0	-25.0	20.0	-1.7928257154132532	-1.6634308464130716	-1.8980011748910413	0.2345703284779698	0.0518350296596741	-2.0924988	-0.003536524910287	0.3030130761551756	-0.3311276196422136	0.6341406957973892	-6.043000377404436	-1.38455673379594	-0.3587348521165922	-4.168964615923656	3.810229763807064
r10_260_TrROS	TCTGCGGGCGGTTCTGCTGGCGGCTCCGCGGGTGGCAAATACTGGTACGTTCAGATCTTCTTCCCGGAAAAACCAATTATGATCCGTTTTGCGCCGCTGGACGAAATCAAAAAGATCGCGGAAACCCTGCCGCCAAACTGGGAAGTTGACATTTTCCCGTTCAAAGACCCAGATATGTCCGCTGGTGGCTCTGCTGGCGGCTCCGCGGGTGGTTCC	0.4266653741484836	0.450219385995008	0.3760378997942847	0.0741814862007232	0.1325636536807639	-1.0391111	1.942270709553628	1.9750862273613183	1.8715682045122823	0.1035180228490357	0.263215493407491	0.2940812391851955	0.2449248593165945	0.049156379868601	0.2304301571815606	-1.6479836	2.5559766244252344	2.5984901934144524	2.530792996300742	0.0676971971137105	-5.699548174970033	2.3569446092224045	2.4608678892113445	2.201842223872456	0.2590256653388887
r10_261_TrROS	TCCGCTGGTGGCTCTGCGGGCGGTTCCGCTGGTGGTGACGATGACGGTGAGAAGAAACCGCCGAAACTGGAAGTTCGTCCGATCCCAATCCTGATCCCGTTCGACGACGGTTGGTTCCGTATCACCATTTACGTGTTCCCGAATGGCAACATCAAATCTATCAACTTCGAACCGATCTCCGCGGGTGGTTCTGCTGGCGGCTCTGCGGGTGGTTCT	1.1718274033112597	1.265737419175472	1.0425765627865535	0.2231608563889184	0.2266306303992144	-0.97251606	2.887498014696886	3.020670796448512	2.7061174146546465	0.3145533817938655	1.105208229488993	1.226874173490277	1.0133032434952256	0.2135709299950514	0.5859938069974199	-1.8437557	4.016735547091199	4.207429220966354	3.877910918772232	0.3295183021941223	-6.261633577932378	3.487323098040441	3.715995257428017	3.274371254390885	0.4416240030371319
r10_262_TrROS	TCTGCGGGCGGTTCCGCGGGTGGTTCTGCTGGTGGTGGTCCGAAAAAGGTTAAAATCCGTATCCGTGAACCAAAGCGTGAAATCCCGATCACCGTTCCGGCTGACCCAGGTGACCCGGAAAACCAGGATATGGCGAAGATGATCCAGGACATGATCGAAGAAAACCCGAATTTCTTCTCCGCGGGTGGTTCTGCTGGTGGCTCCGCTGGCGGCTCT	-1.2898903499334018	-1.2451267171999436	-1.340606226216173	0.0954795090162294	0.0506786560418472	-1.1906054	-15.0	-5.0	-25.0	20.0	-1.6046799748531075	-1.511404062793673	-1.6793289104770732	0.1679248476834003	0.0817838852380224	-1.3177032	-15.0	-5.0	-25.0	20.0	-5.883131343136499	-5.287036060232349	-2.265659290905924	-13.753900085110974	11.48824079420505
r10_265_TrROS	TCCGCTGGTGGCTCTGCTGGCGGTTCCGCGGGTGGCTACAAAGTTATCACCGTTATGTTCCCACCGGACGACATCGAAGACATCCTGAAAGCGCTGCCGCCAGGTATGGAAATCGAAGTTGAACCGCAGCGTGACGACGGTAACCCGTACGTTATGGTTACCCTGTACGCTCCGGAATCTGCGGGCGGTTCCGCTGGTGGCTCCGCGGGTGGTTCT	0.2107414243401023	0.2911412575945664	0.1683727789273368	0.1227684786672296	0.0950927602188882	-0.74436474	1.2103608786670437	1.3304424176116247	1.146038660607252	0.1844037570043726	-1.2601860081439509	-1.1612686357196842	-1.3605784021465623	0.1993097664268781	0.0801648627550614	-2.0942936	1.0223786283597642	1.1744989479444516	0.8617486492229997	0.312750298721452	-6.067402041565693	1.1831541532565422	1.3538835413247308	1.02802976077657	0.3258537805481607
r10_268_TrROS	TCTGCGGGCGGTTCTGCTGGCGGCTCCGCGGGTGGCCGTAAAGTTACCATCCCGTACAAAAACCTGGAAGACGCGATCGAAGAAGTTCAGGAACACGGTGTTGTTGAAGTTGAAATCTGGGACGGTAAAAACCAACAGCCGGTTCCAATCACCGTTCCAGCTCCGCCAGGTCAGCCGTCCGCTGGTGGCTCTGCTGGCGGCTCCGCGGGTGGTTCT	-0.5065515489340319	-0.4369526702286971	-0.5538195377405368	0.1168668675118396	0.0884109530657692	-0.6894064	-0.3747668232247749	-0.1372569385467701	-0.5817797021797761	0.444522763633006	-1.1479845977396157	-1.062396205196786	-1.2267894101889802	0.1643932049921941	0.1108606255364642	-1.4087524	-0.1126266126050175	0.1158439211147647	-0.3784671915808216	0.4943111126955863	-6.182932523182217	-0.2500123059280581	0.0751394556056517	-0.6785925615915389	0.7537320171971906
r10_269_TrROS	TCCGCGGGTGGTTCCGCTGGCGGTTCTGCTGGTGGTCCGCTCAAACTGAAACCGACCGACGTTCAGAAAGACGGTGGTAAACCGTACATCCGTATCGAAATCGAACGCCCGGACCCAGACGGCAAACCACAGAAACAGCCGTTCCTGTTCACTCCGGACGGTAAACTGCAGCCGCTCTCTGCTGGTGGCTCTGCGGGCGGCTCCGCTGGCGGTTCC	-0.9558179946655112	-0.9208768250099574	-1.044353389696377	0.1234765646864196	0.0842822220960672	-0.8360262	-15.0	-5.0	-25.0	20.0	-2.234733768928065	-2.1514581862754394	-2.3119108840253357	0.1604526977498959	0.0341432460363878	-2.465704	-0.2051483385622386	0.0348190905313878	-0.4963554523814386	0.5311745429128265	-5.921750134619444	-0.7509612857343273	-0.4605422721054991	-1.7670616838342834	1.3065194117287842
r10_271_TrROS	TCTGCTGGTGGTTCTGCTGGTGGTTCTGCTGGTGGCAAAATCGAAGTTGATGTTGAGACTGAACGTCACGACGGTCGTCCGTACTACGAGGTGGAAATCCGTCACCCGGACAACGGTAAGCCGGTTGAGATCCCGATGCCGATGAACAACCCGGAAGAAGCGCTGAAAGCGGCGAAATCTGCGGGCGGTTCCGCTGGCGGCTCCGCGGGTGGCTCC	-0.8298989220990998	-0.790212417659252	-0.8860092027521063	0.0957967850928542	0.0989730633946879	-0.49658632	-15.0	-5.0	-25.0	20.0	-0.7602828704489468	-0.7051963140983547	-0.8014902554399967	0.096293941341642	0.0934827802218972	-0.43644142	-15.0	-5.0	-25.0	20.0	-6.155930202974229	-4.822644292867024	-2.2351784156014203	-8.617325678571259	6.382147262969839
r10_273_TrROS	TCTGCTGGTGGCTCCGCGGGTGGTTCCGCTGGCGGTAACGACCCGAACGGTAAAGAAGTTGTTCCGATCGAGATGGAGTTCCAGTTCAAAAACCCGGACGGTCAGCCGTTCAAAGCGAAAGTTCGTATCGAAATCACCGTTTACGACAACGCTATTGCTATCGACCTGGAATTCGATTCCGCGGGTGGTTCCGCTGGCGGCTCTGCGGGCGGTTCC	1.3323493754645754	1.3889402893264815	1.2365305748585431	0.1524097144679383	0.1219891843940905	-0.82225704	2.914227902917732	2.996222042480948	2.776935896643225	0.2192861458377231	0.8686564299802901	0.9076903447846172	0.7568980416072455	0.1507923031773717	0.1140370923690072	-2.0486336	3.939866499388655	3.9964256630488832	3.779999697658023	0.2164259653908606	-5.717490801343589	3.642346767257792	3.755582067896244	3.5016698223594327	0.2539122455368114
r10_275_TrROS	TCCGCTGGTGGTTCTGCGGGCGGTTCCGCGGGTGGCAAAGACGTTCGTATCACCGTTTCTCCGAACAACATGCGTATCTCTATCTGGAAACGTGACCCGAACGATGGTAAATGGAAACCGATTGGCACCATCCCGATGCCGCCGAATGACCCGGACAAAGCGCTGGACCAGCTGAAATCTGCTGGCGGCTCTGCTGGCGGCTCCGCTGGTGGCTCT	-0.8990554233415222	-0.8550944932637925	-0.961738512157547	0.1066440188937545	0.0510144311789635	-1.1265306	-0.2163325198416288	-0.0816805225518527	-0.4483266036386841	0.3666460810868313	-2.0077034803162124	-1.924659005828836	-2.058135383707514	0.1334763778786778	0.0479432996548532	-2.0653286	-1.1325017196495069	-0.5573049514249409	-2.3734783383888822	1.8161733869639411	-5.367053309201585	-0.4462599940696465	-0.3210342991634735	-0.6793422448840697	0.3583079457205961
r10_276_TrROS	TCCGCGGGTGGTTCCGCGGGTGGTTCTGCTGGCGGTTGGTACCTCTTCATCGAATACCCAAACGGTAAACGTATCATCATCCCGTTCCCGAACCCAGAAGAAGCGGAAAAACTGATGGACAAAGATCCGGGTTGGAAAGTTCGTCCGATTCCGCCAGACGACCTCGATGATCTGCCGTCTGCTGGCGGCTCCGCTGGTGGCTCTGCGGGCGGTTCT	-0.54206276840319	-0.4615493567142321	-0.5653625858908716	0.1038132291766394	0.1167642973626788	-1.1637037	0.6723333336481875	0.8099957674233341	0.631062728287484	0.1789330391358501	-0.8552893281002165	-0.7723981145374891	-0.9108655537976116	0.1384674392601226	0.2639468019020374	-1.3456936	0.4292450764451581	0.5863685419148752	0.3158078624509786	0.2705606794638966	-6.391977300965689	0.658209685311197	0.7982733838257486	0.3678918149371885	0.4303815688885601
r10_277_TrROS	TCCGCTGGCGGCTCTGCGGGCGGTTCCGCGGGTGGTAAATGGGTTGTTATCCCGTTCGAAATCGGCAACTACGAAATCTACATCTCTATCGAACTGGACCCACCGGATGGTAAAATCAAAGTTAAAATCTTCTACCCGGACGGTAACCCGGTTGAAGAATTCACCATCCCGATTCCGTCTGCTGGTGGTTCTGCTGGTGGTTCTGCTGGTGGCTCT	1.0947651406283585	1.1455565983171447	1.0094319618675105	0.1361246364496344	0.1663854972893099	-0.8440447	2.6058373457358988	2.677368187261275	2.486185470457544	0.191182716803731	0.5978662006036211	0.63631649148057	0.565791508725216	0.070524982755354	0.1701998105355467	-1.9556465	3.4320353568840787	3.485742475389686	3.3873741826906376	0.0983682926990483	-5.876459500482977	3.060876041224214	3.16622571007837	2.964626223178704	0.2015994868996662
r10_279_TrROS	TCCGCGGGTGGTTCCGCTGGCGGCTCTGCGGGCGGTTACGACCCGAACGGTAAACGTCGTGTTAAAATCACCATCATGTTCCCAGCGCCGGAGTTTGCGAACGAAATCAAAAACTTCCTGTACGAACAGGGTATGCCACCGGACGATGTTGACATCGAAATTATGCCGATGCCGGGCTCCGCGGGTGGTTCCGCTGGCGGTTCTGCTGGTGGCTCT	-0.6091890253191068	-0.5718301899008703	-0.6449846223600275	0.0731544324591572	0.1069227536794557	-1.06059	0.3501582231896016	0.4256786194919313	0.2743886307746058	0.1512899887173255	-0.8425723608461984	-0.8088751932655877	-0.8754571604661955	0.0665819672006078	0.068380785693169	-0.7986889	-15.0	-5.0	-25.0	20.0	-5.564783653162	-0.3207385180435804	-0.1374317327478844	-0.5514177311200879	0.4139859983722034
r10_280_TrROS	TCCGCTGGTGGCTCTGCTGGCGGTTCTGCGGGCGGTGGTCCGAACTCTGTTCGTATCGAATTCTTCTTCCTGCTGCCGAATGGCTACATCTACCGTCACAAATTCGAGTTCAATCCGAACGGTAACCTGGAAATCGAACCGGAACCGGTGCCGATCCCGAAAGACGACCTGAAACCATCCGCGGGTGGTTCCGCTGGTGGCTCTGCTGGCGGCTCT	0.6118166918278523	0.7730804597936428	0.5415629871801276	0.2315174726135151	0.1163136412695894	-0.9811814	2.1200020604006595	2.343491552536756	2.022370134139232	0.3211214183975244	0.5442877919320415	0.5622820116259499	0.5068865824305393	0.0553954291954106	0.206631160183271	-2.5773048	4.189120769424911	4.214060902987289	4.137397890888778	0.0766630120985114	-5.876834746066198	3.48600589006129	3.644469948552211	3.313244536804473	0.331225411747738
r10_281_TrROS	TCTGCGGGCGGTTCCGCGGGTGGCTCCGCTGGTGGCGAGGACCTCAAGATCAACATCAAAATCTCTGAAATCACCTTCTCTCCGGACGGTTGGATCACCATGTCTATGCGTGGTGGTAACGGTCGTTGGTTCCAACACACCATCAAAGTTAAAATCAAACTCCCACCGGGTGACCCGTCTGCTGGCGGTTCCGCGGGTGGTTCTGCTGGCGGCTCT	0.8400830473190604	0.8913750246965506	0.6812531996035417	0.2101218250930089	0.1568583233490496	-1.2303841	2.772987520426176	2.843670592283074	2.554709274614944	0.2889613176681305	0.0225077315869546	0.0461101871076795	-0.009919166749862	0.0560293538575416	0.2197884507446201	-2.3359165	3.153268371486232	3.185269318420649	3.109320388304481	0.0759489301161679	-5.844704254897286	3.004877293711207	3.1282351225910183	2.890617921766395	0.2376172008246233
r10_282_TrROS	TCCGCGGGTGGTTCTGCGGGCGGTTCCGCGGGTGGCAAAAAGGGTGCGCCACCGGTTAAACCACGTCCGATCTACATCGCGCGTGACGACAACGAATGGCGCATCTACCCGCTGGACGACCTGGACAACCTCCCACCGGAGAACATCGACGAAGTTGAACCGTTCTGGATTCCGGTTTCCGCTGGTGGCTCTGCTGGCGGCTCCGCTGGTGGCTCC	-0.7660901195151941	-0.693819057612468	-0.8183241008004966	0.1245050431880285	0.0730339207911267	-0.90571	-0.5621424845097702	-0.2686348711692993	-0.870356808020282	0.6017219368509827	-1.4376032275545594	-1.3691295932603331	-1.5724835371601849	0.2033539438998515	0.0593835673413564	-1.4951363	-1.1333369369306907	-0.6312629923082987	-25.0	24.368737007691703	-5.840770983953264	-0.8895130678027644	-0.3757449076613443	-1.7038926858309642	1.3281477781696198
r10_285_TrROS	TCCGCTGGCGGCTCCGCGGGTGGTTCTGCTGGCGGTCCGACCATCTGGATTCCATTCGACAACCCGTCTGACGCGCTGGAAGAAGCGAAAGAGGAACTGCCGCCAAACACTCCAATCACCATTCGTGCGCCGGATAATGGTCAGACCCGTAAATTCACCATCGAGCCACCGGACGACTCCGCGGGTGGTTCTGCTGGTGGCTCTGCGGGCGGTTCC	-1.2446200418000837	-1.1313502419333412	-1.3489019614447535	0.2175517195114125	0.0623025646462382	-0.90128446	-15.0	-5.0	-25.0	20.0	-1.8717211094701915	-1.7726480484204925	-1.962178587149	0.1895305387285077	0.1171407296180562	-1.9308758	-1.1162420781263906	-0.4766599340641304	-25.0	24.52334006593587	-6.245792693317583	-5.673775783698732	-1.711075521012019	-11.402507945397828	9.691432424385807
r10_288_TrROS	TCCGCGGGTGGCTCCGCTGGCGGTTCTGCGGGCGGTCTGGAAATCGAATACGATCCAGATATGCCACCGGGCAAACCGATGGTTATCAAAATCAAATGGCCGGACCCGGACGGTAAAAAGGTTAAAATCACCTTCGTTTTCTACCCAGGTGGCTTCCGTCCGCTCGAAATTGAGCCGTCTGCTGGTGGTTCCGCGGGTGGCTCCGCTGGCGGCTCT	0.7154519456821395	0.7580977245556917	0.5461821815530667	0.2119155430026249	0.1817233729664064	-0.8110411	2.030717195061832	2.0903316995524417	1.7930007486382833	0.2973309509141584	0.0428254920254009	0.0713864095786236	0.0004924367835463	0.0708939727950772	0.2454491873278654	-1.7452335	2.384861854100917	2.424056099785616	2.32674101217239	0.097315087613226	-6.24489138780678	2.259931053007122	2.482243475999687	2.0069616106437964	0.4752818653558908
r10_289_TrROS	TCCGCTGGCGGCTCTGCGGGCGGTTCTGCTGGTGGTCCGAAACCGATCGAAATCAAAAACCCGGACGGTATGAAAATGGAAATCCTCGACGTTTCTCCGAACTCTATCATCATTCGTTTCCCGGGTCCAGGTCAGGAATTCGTTATCGACGCGGACGACGGTACCATCCGTCCGATCTCTGCTGGTGGTTCCGCTGGCGGCTCCGCGGGTGGCTCC	0.6715603629107867	0.7131202391220757	0.6350171742483458	0.0781030648737298	0.0885008695634305	-0.63483715	1.7239920093450865	1.7831168142933829	1.6718325657531694	0.1112842485402134	-0.3107200931711464	-0.3023572850696741	-0.3384333802121917	0.0360760951425176	0.0512189897807409	-0.6680088	0.1444838421017798	0.1643085773725121	0.0765596791861767	0.0877488981863354	-5.3482206120420255	1.1245083905361244	1.1979636779502143	1.0469391016848946	0.1510245762653197
r10_290_TrROS	TCCGCTGGCGGCTCCGCGGGTGGTTCTGCTGGTGGTCCGTGGCAGATCCGTGAGATCGAAATCGAACTGGACCCGGCGTACGGTACCATCAAAATCTCTATGACCATCCGTTGGCCGGACGGTAACACCCGTGAAATGGAACAGGAAATCCAGATCAAACTGCCACCGGGTCAGCCATCTGCGGGCGGTTCCGCGGGTGGTTCTGCTGGTGGCTCT	0.566827371677946	0.6374782079613557	0.5253791816998834	0.1120990262614722	0.155071147278907	-1.0317068	2.126840350401712	2.224652042101372	2.069359947210916	0.1552920948904557	0.6777053597559526	0.7508848915927316	0.5969783848570449	0.1539065067356867	0.2267698698367942	-1.8029785	3.3393242410322963	3.442699705041252	3.226222711756753	0.2164769932844996	-5.832334435210715	2.939348849348872	3.0323418320008777	2.842994974901621	0.1893468570992569
r10_291_TrROS	TCCGCTGGCGGCTCTGCTGGTGGTTCTGCGGGCGGTGACACCATCCCAATGGTTTTCGTTAACCCGAACACCGGTTGGCTGATCAAAATGACCATCGAACCGGACAACGACGGTTGGAAAATCGAAACCGAAATCGTTCCGATTGACAAAGAAGACGCTGAAAAACTCCCGCCAGGCTCCGCTGGCGGCTCTGCTGGTGGTTCCGCGGGTGGCTCC	0.7469241016962276	0.8179490616802207	0.6438122557804976	0.1741368058997231	0.3359483188715194	-0.7314637	1.9651140170597488	2.0648235756871336	1.819840881439509	0.2449826942476245	-1.2837763748938826	-1.1059594638185606	-1.4746735291046775	0.3687140652861169	0.1698603322856309	-2.1732826	1.1081500783891547	1.373936013914449	0.8036425925081867	0.5702934214062623	-6.544133894233378	1.6055087273101152	1.8959646308396136	1.2425181598352113	0.6534464710044026
r10_292_TrROS	TCTGCTGGCGGCTCCGCTGGTGGCTCTGCTGGCGGTGGTGGTAACAAAATCGAATTCCCGATTCACGTTTCTTTCTGGGAGCCGGACGACGGTAAACCGAAAATGGAATCTTTCCCAATCCGTATCACCATCGAAGTGAAAGTTCCGCCGCCACCACCGCCGGACCCGAACGACGATTCCGCTGGTGGCTCTGCGGGTGGTTCCGCGGGCGGTTCC	-0.6083805713661165	-0.5513878220308022	-0.6898783259502308	0.1384905039194286	0.4031307295541874	-0.5015557	-15.0	-5.0	-25.0	20.0	0.783724849900951	0.8696195293149452	0.7113373442212687	0.1582821850936765	0.3925570156106919	-0.18689346	1.2669887276636058	1.4023061053499866	1.151838003866659	0.2504681014833276	-6.744703989293331	0.926684901686966	1.2168779938820196	0.5209659519544768	0.6959120419275427
r10_294_TrROS	TCCGCTGGCGGCTCCGCTGGCGGCTCTGCTGGTGGCCCGGATATCAAAATTGAAATCGAGGTTTACCGTCACCCGGACGGTTTCCTGATCATCGAGATGAAAATCACTCCACCGAACGGTAACCCGATCAAGATCTACCTGATTGTTACTCCAAACAAACTGCACCTGTACATCGTGTCTGCGGGCGGTTCTGCTGGTGGTTCCGCGGGTGGCTCC	1.5912377033544072	1.6821658256136756	1.4379695349598671	0.2441962906538084	0.1383812900755945	-0.9530728	3.4726404907489776	3.613719037998521	3.243467968019886	0.3702510699786345	1.1730838155958792	1.4441521686764318	1.0352005804662343	0.4089515882101973	0.2333458737393274	-2.517294	5.021933932621414	5.479424115360549	4.810767336945077	0.668656778415472	-6.396351926307228	5.051418735023775	5.35948596148925	4.815227583813095	0.5442583776761554
r10_296_TrROS	TCTGCTGGCGGCTCTGCTGGTGGCTCCGCTGGCGGTGACTTCAAAATTACCGAGGTGAACATCAAGATCTCTCCGGCGGATGGTTACATCACCATCAAAATGCGTATCACCGATCCGGACAACGGCAAGACTGTTGAAATCACTCTGATGATCCCGATCCCGCCACCACCAGGCGACTCCGCGGGTGGTTCTGCGGGCGGTTCCGCGGGTGGTTCC	1.147112639525898	1.222878690291439	1.000102240955382	0.2227764493360569	0.1813638782821669	-1.1572926	3.100971429501623	3.207775617559406	2.895790473224856	0.31198514433455	1.3417252629904617	1.4051426939905138	1.2838815167801398	0.121261177210374	0.2241330977647795	-1.3816051	3.779753333133592	3.890849160118677	3.6823376998092017	0.2085114603094755	-6.052784816304536	3.5182235000520587	3.651777432105751	3.384642847928709	0.2671345841770418
r10_297_TrROS	TCTGCGGGCGGCTCTGCTGGCGGTTCCGCGGGTGGCCCACCACCAGGTCAGAAAGTTACCATGTGGGTTATCCGCATCGAGATCAAGATCAAACTGGAACGTACTCCGGACGGTAAACTCAAGCTGAAGATCGAAATCAAAATCTCCATCGTGTTCATCACCATCTATGCTCCAGACTCCGCTGGTGGCTCCGCGGGTGGTTCTGCTGGCGGTTCT	1.3342914888394233	1.4154674273739825	1.2410116488220686	0.1744557785519138	0.1934166044559538	-1.2185819	3.4487537077905204	3.566243818769734	3.3156304231783804	0.2506133955913534	1.1940679785360555	1.2811005915953393	1.0327927192752309	0.2483078723201084	0.1795716938072132	-2.3761425	4.866460517526593	5.007073961720489	4.618590289903602	0.3884836718168873	-6.341298755138165	4.603334320587885	4.764725403476644	4.333261159132254	0.4314642443443901
r10_298_TrROS	TCTGCGGGCGGTTCTGCTGGTGGCTCCGCGGGTGGCTTCAAAATCCCGCCAGGTGTTCCGATCACCTTCGAATCTGGTAATATGCGTGTTACCTCTCCGATTCAGCGTGTGCCGGGTGACCCGGACAAATGGGTTATCAACATCACCATCGAAATGCCACCGGGTGCGAAACCACTGTCTGCTGGTGGCTCCGCGGGTGGTTCCGCTGGCGGCTCC	-0.5616774480549117	-0.5143582452890562	-0.6158188803927999	0.1014606351037437	0.10648303817524	-1.0232072	0.3710079243649516	0.465038270952246	0.2564945458481014	0.2085437251041446	-1.4476104582608942	-1.3282792339191802	-1.6350923044606396	0.3068130705414593	0.0976635749565716	-2.3152752	1.0744394331934746	1.2553336546547602	0.7726490753041934	0.4826845793505668	-6.159990704843206	0.7197321724646741	0.8967311886773169	0.5124258786049504	0.3843053100723665
r10_299_TrROS	TCTGCTGGCGGCTCCGCGGGTGGCTCTGCTGGCGGTATCGAAGTTGAACGTAATCCGGAAAACGGTATGGTTTGGGTTATGTTCGAATTCCCGGACGGTGCGTACGTTGTTATTATGATCAACCCGGATGGTAAAACTCAGACCGCGATCTTCGACCCAGACGGCAAATGGGTTCCGTCTGCGGGCGGTTCCGCGGGTGGCTCCGCTGGTGGTTCC	1.2639296086313845	1.3389422150074122	1.1810157280618143	0.1579264869455978	0.1624930676697507	-0.81610084	2.80773153120534	2.9154625585098404	2.68979482452838	0.2256677339814605	0.5871346370566293	0.6356129110894815	0.5299672104622499	0.1056457006272315	0.2668037493941297	-1.9355011	3.3900957118628847	3.457783025061856	3.310634125410786	0.1471488996510697	-6.311703577809091	3.1514613194638894	3.335769948310481	2.995967186183428	0.3398027621270532
r10_300_TrROS	TCCGCGGGTGGCTCCGCTGGTGGCTCCGCGGGTGGCCCACCAGATGACTGGATCCTCATGATTGAGATCGTGACCATCACCATCGAAATGAAATACAAAGACGGTGGCAAAGAAGTGGAACGTAAAATGGAAATCCTGGTTATCGAGATCGCGATTATTCCGCCGGACGACCTGCCATCCGCTGGTGGTTCTGCTGGCGGCTCTGCGGGCGGTTCT	0.9834313218271478	1.1672843989270925	0.8893245585435557	0.2779598403835367	0.3263927794291992	-0.66777134	2.2100136176162075	2.4697798384245324	2.0775839886633944	0.3921958497611379	1.7395413991600337	1.81421885168982	1.61150489905405	0.2027139526357699	0.4322731903521083	-0.60577965	3.591346689186324	3.841845835659355	3.262497609638136	0.5793482260212186	-6.819306238484042	3.112330787053963	3.471386379530472	2.739432578250326	0.7319538012801456
[truncated: 45,966 more rows]
